# Supplementary material for: Epigenetic remodeling via HDAC6 inhibition amplifies anti-tumoral immune responses in myeloid leukemia cells
Source: Cell Death Dis. 2026 Mar 7;17(1):300. doi: 10.1038/s41419-026-08541-3 (PMC13039999; doi:10.1038/s41419-026-08541-3)
Supplement: Supplementary file 5 — Differential gene analysis list [file 41419_2026_8541_MOESM5_ESM.xlsx]

## Sheet: Proteomics
Symbol	Protein name	Protein IDs	Fold change	p value	FDR
HEMGN	Hemogen	Q9BXL5	0.057296	7.67554e-06	0.00975955
MANBA	Beta-mannosidase	E9PFW2;A0A2R8YEC9;O00462	12.177	1.53511e-05	0.00975955
LCP2	Lymphocyte cytosolic protein 2	Q13094;E7ESF6	28.5297	1.727e-05	0.00975955
C10orf54	Platelet receptor Gi24	Q9H7M9	13.4699	1.91888e-05	0.00975955
CORO1A	Coronin-1A;Coronin	P31146;H3BRY3;H3BTU6;H3BRJ0;H3BNA2;H3BU76;H3BSL1	7.88142	2.30266e-05	0.00975955
CTSS	Cathepsin S	P25774;U3KPS4;U3KQE7	7.29586	2.68644e-05	0.00975955
RNASET2	Ribonuclease T2	D6RHI9;O00584;D6REQ6;A0A087WZM2;H0YAE9;A0A087WWI1;J3QQ64	15.7518	3.07022e-05	0.00975955
CT45A10;CT45A3;CT45A1;CT45A2;CT45A9;CT45A8;CT45A7;CT45A5;CT45A6	Cancer/testis antigen family 45 member A10;Cancer/testis antigen family 45 member A3;Cancer/testis antigen family 45 member A1;Cancer/testis antigen family 45 member A2;Cancer/testis antigen family 45 member A9;Cancer/testis antigen family 45 member A8;Cancer/testis antigen family 45 member A7;Cancer/testis antigen family 45 member A5;Cancer/testis antigen family 45 member A6	P0DMU9;Q8NHU0;Q5HYN5;Q5DJT8;P0DMV2;P0DMV1;P0DMV0;P0DMU8;P0DMU7	0.0678547	3.2621e-05	0.00975955
CD63	Tetraspanin;CD63 antigen	F8VNT9;F8VV56;F8W022;F8VWK8;P08962	4.3803	3.64588e-05	0.00975955
CWF19L2	CWF19-like protein 2	Q2TBE0;H0YE03;H7C3G7	25.9452	4.02966e-05	0.00975955
PKLR	Pyruvate kinase PKLR	P30613;F8W6W2	0.0508382	4.9891e-05	0.00975955
FERMT3	Fermitin family homolog 3	Q86UX7;F5H1C6;F5H3I6	12.0322	5.18099e-05	0.00975955
DHRS4;DHRS4L1	Dehydrogenase/reductase SDR family member 4;Putative dehydrogenase/reductase SDR family member 4-like 1	Q9BTZ2;P0CG22	7.71752	5.37288e-05	0.00975955
FYB	FYN-binding protein	O15117;D6RFJ5;D6RAE8;D6RER7;D6RC38	8.8745	5.56477e-05	0.00975955
PLOD2	Procollagen-lysine,2-oxoglutarate 5-dioxygenase 2	O00469;E7ETU9;C9JXZ0	0.159575	6.14043e-05	0.00975955
ATP2A3	Sarcoplasmic/endoplasmic reticulum calcium ATPase 3	Q93084;H3BTW4	3.97485	6.7161e-05	0.00975955
AGA	N(4)-(beta-N-acetylglucosaminyl)-L-asparaginase;Glycosylasparaginase alpha chain;Glycosylasparaginase beta chain	P20933;H0Y9C7;H0Y8L9	6.30942	6.90799e-05	0.00975955
GUSB	Beta-glucuronidase	P08236;F8WBK6;F2Z3L6	3.70593	7.09987e-05	0.00975955
AKR1C1;AKR1C2	Aldo-keto reductase family 1 member C1;Aldo-keto reductase family 1 member C2	Q04828;B4DK69;P52895;H0Y804;S4R3P0	0.18084	7.29176e-05	0.00975955
CTSB	Cathepsin B;Cathepsin B light chain;Cathepsin B heavy chain	P07858;R4GMQ5;E9PKQ7;E9PNL5;E9PHZ5;E9PLY3;E9PSG5;E9PQM1;E9PR54;E9PJ67;E9PCB3	3.16832	8.05932e-05	0.00998136
CD84	SLAM family member 5	Q9UIB8	9.27965	8.25121e-05	0.00998136
H6PD	GDH/6PGL endoplasmic bifunctional protein;Glucose 1-dehydrogenase;6-phosphogluconolactonase	O95479	4.87266	8.63498e-05	0.00998136
NAGLU	Alpha-N-acetylglucosaminidase;Alpha-N-acetylglucosaminidase 82 kDa form;Alpha-N-acetylglucosaminidase 77 kDa form	P54802;K7ENX5	12.695	9.59442e-05	0.0100849
PRIM2	DNA primase large subunit	A0A5F9ZHU7;P49643	0.257649	9.78631e-05	0.0100849
WDHD1	WD repeat and HMG-box DNA-binding protein 1	O75717;C9JYB3	0.145735	0.000101701	0.0100849
ACP2	Lysosomal acid phosphatase	A0A5F9ZH82;E9PHY0;E9PQY3;A0A5F9ZHR7;P11117;A0A5F9ZI20;A0A5F9ZH40;B7Z6U3;B7Z7D2	8.7651	0.000105539	0.0100849
HDAC6	Histone deacetylase 6	A0A2R8YDE6;Q9UBN7;A0A2R8Y5Z4;A0A2R8YD35;C9J172;Q9BRX7;E7EP63;E7ER52;A6NDI8	0.123774	0.000109376	0.0100849
NPC2	Epididymal secretory protein E1	G3V2V8;J3KMY5;G3V3E8;E7EMS2;G3V3D1;P61916;H0YIZ1	5.29892	0.000113214	0.0100849
CPQ	Carboxypeptidase Q	Q9Y646;E5RJA8;E5RH35;E5RJZ7;E5RJP8	3.55578	0.000115133	0.0100849
GDI1	Rab GDP dissociation inhibitor alpha	P31150;G5E9U5	2.71604	0.000118971	0.0100849
LGALS3BP	Galectin-3-binding protein	Q08380;K7ESM3;K7EKQ5;K7EP36;K7ERZ6;K7EJY8;K7EJD3	14.0211	0.000126646	0.0103892
UAP1	UDP-N-acetylhexosamine pyrophosphorylase;UDP-N-acetylgalactosamine pyrophosphorylase;UDP-N-acetylglucosamine pyrophosphorylase	Q16222;Q3KQV9	0.299723	0.000134322	0.0106468
HBQ1	Hemoglobin subunit theta-1	P09105	0.194047	0.00013816	0.0106468
CTBS	Di-N-acetylchitobiase	Q01459	4.71091	0.000145835	0.0106827
DRG1	Developmentally-regulated GTP-binding protein 1	Q9Y295;H0YI06;F8WEE0	0.168703	0.000149673	0.0106827
TYMS	Thymidylate synthase	P04818	0.164883	0.000153511	0.0106827
PKP3	Plakophilin-3	Q9Y446;E9PKC4;E9PQ15;E9PRW6;E9PK71;E9PJR7;H0YEY5	0.218432	0.00015543	0.0106827
SPTA1	Spectrin alpha chain, erythrocytic 1	P02549	0.143288	0.000161186	0.0107869
SBNO1	Protein strawberry notch homolog 1	A3KN83	0.133325	0.000174619	0.0113861
HCCS	Cytochrome c-type heme lyase	P53701	0.245998	0.00018997	0.0120774
HEXB	Beta-hexosaminidase subunit beta;Beta-hexosaminidase subunit beta chain B;Beta-hexosaminidase subunit beta chain A	P07686;Q5URX0;H0YA83;H0Y9B6;D6REQ8	3.64315	0.000201483	0.0124318
PLCG2	1-phosphatidylinositol 4,5-bisphosphate phosphodiesterase gamma-2;Phosphoinositide phospholipase C	P16885;A0A0A0MRF9;H3BQV5;H3BPZ3	4.01588	0.000205321	0.0124318
SCARB2	Lysosome membrane protein 2	A0A1W2PPX5;A0A1W2PQR6;A0A1W2PQB7;A0A1W2PS43;Q14108;A0A1W2PRS1;A0A1W2PRF6;A0A1W2PPU6;A0A1W2PSE4;D6RDG0;A0A1W2PS70;A0A1W2PNX7	12.4827	0.000226428	0.0129111
LPCAT2	Lysophosphatidylcholine acyltransferase 2	Q7L5N7;H3BU68	6.43288	0.000230266	0.0129111
NDC80	Kinetochore protein NDC80 homolog	O14777;V9GYM9	0.198852	0.000236023	0.0129111
RRM1	Ribonucleoside-diphosphate reductase large subunit	P23921;E9PL69;E9PP77;H0YCY7	0.179937	0.000239861	0.0129111
HEXA	Beta-hexosaminidase;Beta-hexosaminidase subunit alpha	H3BP20;P06865;H3BS10;H3BU85;H3BTD4;A0A087WUJ7	2.53616	0.000241779	0.0129111
CCNA2	Cyclin-A2	P20248	0.12502	0.000243698	0.0129111
CTSH	Pro-cathepsin H;Cathepsin H mini chain;Cathepsin H;Cathepsin H heavy chain;Cathepsin H light chain	A0A087X0D5;P09668;E9PKT6;A0A3B3IRM7	3.30815	0.000259049	0.0132696
NAGK	N-acetyl-D-glucosamine kinase	Q9UJ70;C9JEV6;H7C3G9;H7C1L7;H0YEB7;H7C286;H0YE82;E9PPU6;H0YC94	3.57562	0.000268644	0.0132696
PDCD2L	Programmed cell death protein 2-like	Q9BRP1	0.2035	0.000272482	0.0132696
ERAP1	Endoplasmic reticulum aminopeptidase 1	Q9NZ08;D6RAL9;H0Y9X5	2.82365	0.000276319	0.0132696
ICAM1	Intercellular adhesion molecule 1	P05362;K7EKL8;E7ESS4	3.07526	0.000280157	0.0132696
AK6;TAF9	Adenylate kinase isoenzyme 6	Q9Y3D8;A0A087WVD7;D6RDH4;A0A087WY94	0.218564	0.000283995	0.0132696
DHFR	Dihydrofolate reductase	P00374;B4DM58;C9JJ68;Q86XF0	0.16826	0.000293589	0.0132696
LGALS9	Galectin-9;Galectin	O00182;J3QS92;J3KSA0	7.76852	0.000295508	0.0132696
POLD2	DNA polymerase delta subunit 2	F8W8R3;A0A087WWF6;P49005;C9IZD2;C9J8Z7;C9JLE1;C9JHC7;H7C1B3	0.37358	0.000297427	0.0132696
TPP1	Tripeptidyl-peptidase 1	O14773;A0A2R8Y7U1;A0A2R8YGD1;A0A2R8YD45;A0A2R8Y7I4;A0A2R8YD72;A0A2R8YDY1;A0A2R8YE64	2.83013	0.000310859	0.0136297
LNPEP	Leucyl-cystinyl aminopeptidase;Leucyl-cystinyl aminopeptidase, pregnancy serum form	Q9UIQ6	3.03261	0.000331967	0.0142327
HBD	Hemoglobin subunit delta	P02042;E9PEW8;E9PFT6;F8W6P5;A0A2R8Y7R2;P68871	0.128226	0.000335805	0.0142327
MRC2	C-type mannose receptor 2	Q9UBG0;E7EME3	5.30586	0.000347318	0.0143245
DOCK2	Dedicator of cytokinesis protein 2	Q92608;F6S220;E5RFJ0;H0YB76	4.58885	0.000349237	0.0143245
CBFA2T3;RUNX1T1;CBFA2T2	Protein CBFA2T3;Protein CBFA2T1;Protein CBFA2T2	O75081;E5RG85;E5RHJ8;E7ETA8;H3BNH2;A0A087WWT6;A0A0A0MSU1;Q06455;O43439;H3BNI7	0.176345	0.000372264	0.0150266
CD44	CD44 antigen	H0YD13;H0Y2P0;P16070;H0YE40;H0YDX6;H0YD17;H0YDW7;H0YCV9;H0Y5E4	6.67492	0.000383777	0.0151344
CTSD	Cathepsin D;Cathepsin D light chain;Cathepsin D heavy chain	A0A1B0GV23;A0A1B0GVD5;A0A1B0GWE8;P07339;A0A1B0GW44;A0A1B0GVP3;A0A1B0GU92;A0A1B0GU03;H7C469;C9JH19;F8WD96;H7C1V0;F8W787;A0A1B0GV01;A0A1B0GVF1	2.41274	0.000391453	0.0151344
GMFG	Glia maturation factor gamma	O60234;M0QX47;M0QYG8;M0R1D2;M0R0C1;M0QYJ8;M0QXZ6;M0R2P2;M0QXC2	6.19704	0.000399128	0.0151344
FMNL1	Formin-like protein 1	O95466	5.09378	0.000401047	0.0151344
RALB	Ras-related protein Ral-B	P11234;C9J6B1;C9JQB3	4.80685	0.000404885	0.0151344
AKR1C3	Aldo-keto reductase family 1 member C3	A0A0A0MSS8;P42330;S4R3Z2;A6NHU4;P17516;S4R3D5	0.115456	0.000410641	0.0151344
PTPRC	Receptor-type tyrosine-protein phosphatase C	P08575;M3ZCP1;A0A075B788;E9PKH0;A0A140TA77;A0A140TA68;A0A0G2JNW2;A0A140TA57;M9MMK9	2.3876	0.000425992	0.0152409
ARHGAP25	Rho GTPase-activating protein 25	P42331;H7C4P1;C9JB56;B7Z8K7	6.99125	0.000431749	0.0152409
CHRAC1	Chromatin accessibility complex protein 1	Q9NRG0;E5RGS9;H0YBP8	0.183688	0.000433668	0.0152409
ZWILCH	Protein zwilch homolog	Q9H900;H3BSG1	0.252617	0.000437506	0.0152409
RAB18	Ras-related protein Rab-18	Q9NP72;Q5W0J0;A0A087X163;H0Y6T8	4.16713	0.000458613	0.0153998
AP2A2	AP-2 complex subunit alpha-2	O94973;A0A0G2JS82;A0A0G2JQM1;E9PR62;A0A0G2JRS3;A0A0G2JRF9;A0A0G2JQA4;E9PNC4;M0R2D9;E9PQP4;A0A0G2JS17;A0A0G2JQT9;H0YDE9;H0YEG0	2.45621	0.000460532	0.0153998
TFPI	Tissue factor pathway inhibitor	P10646;C9JKV3;C9JT76;C9JQ14	0.152065	0.000462451	0.0153998
HBZ	Hemoglobin subunit zeta	P02008;A0A494C057	0.360931	0.000466289	0.0153998
STX8	Syntaxin-8	Q9UNK0;K7EQB1;I3L305	6.16799	0.000487397	0.0157105
HMGCS1	Hydroxymethylglutaryl-CoA synthase, cytoplasmic	Q01581;D6RIW1;P54868	0.323288	0.000496991	0.0157105
FAM49A	Protein FAM49A	Q9H0Q0;C9IYV6;C9JPE5	3.89767	0.00049891	0.0157105
NIPSNAP3A	Protein NipSnap homolog 3A	Q9UFN0;Q9BS92	2.31681	0.000504667	0.0157105
DMTN	Dematin	Q08495;E5RJC0;E5RGQ0;E5RFK4;E5RGQ7	5.76549	0.000506586	0.0157105
ALDH5A1	Succinate-semialdehyde dehydrogenase, mitochondrial	C9J8Q5;P51649;A0A5F9ZI23;A0A5F9ZH98	3.79741	0.000520018	0.0159328
TFB2M	Dimethyladenosine transferase 2, mitochondrial	Q9H5Q4	0.2046	0.00053345	0.0161146
PSMC3IP	Homologous-pairing protein 2 homolog	K7ELD8;K7EK12;K7EQS1;Q9P2W1	0.334603	0.000539207	0.0161146
ALDH4A1	Delta-1-pyrroline-5-carboxylate dehydrogenase, mitochondrial	P30038;Q5TF55	8.477	0.000544963	0.0161146
PSAP	Prosaposin;Saposin-A;Saposin-B-Val;Saposin-B;Saposin-C;Saposin-D	C9JIZ6;P07602;A0A0J9YXB8;Q5BJH1	2.70256	0.000564152	0.0163583
DIMT1	Probable dimethyladenosine transferase	Q9UNQ2;A0A494C0G7;A0A0C4DGB1;D6RCL3	0.182319	0.000566071	0.0163583
PYGL	Glycogen phosphorylase, liver form;Alpha-1,4 glucan phosphorylase	P06737;E9PK47	2.84121	0.000573747	0.0163938
ASAH1	Acid ceramidase;Acid ceramidase subunit alpha;Acid ceramidase subunit beta	Q13510;A0A1B0GTP7;A0A1B0GTZ5;A0A1B0GTM3;A0A1B0GUA4;A0A1B0GW68;E7EMM4;A0A1B0GUH5;A0A1B0GUG1;A0A1B0GUW4;A0A1B0GUE3;A0A1B0GV06;A0A1B0GVG2;A0A1B0GUB3;A0A1B0GU06;A0A1B0GU62;A0A1B0GVJ1;A0A1B0GW48;A0A1B0GVE7;A0A1B0GV95;A0A1B0GVC9;A0A1B0GV88;A0A1B0GVA3;A0A1B0GUJ3;A0A1B0GW66	2.734	0.000592935	0.0167079
GAA	Lysosomal alpha-glucosidase;76 kDa lysosomal alpha-glucosidase;70 kDa lysosomal alpha-glucosidase	P10253;I3L0S5;I3L3L3	7.89604	0.000600611	0.0167079
GPRC5C	G-protein coupled receptor family C group 5 member C	A8MXZ4;A0A0C4DFY5;Q9NQ84;J9JIE0	5.348	0.000604449	0.0167079
DPP7	Dipeptidyl peptidase 2	Q9UHL4;R4GMR2;R4GNE8;R4GMU5	3.30569	0.0006198	0.016948
VWA5A	von Willebrand factor A domain-containing protein 5A	O00534;B4DHS6	6.28305	0.000642826	0.0173907
RPL8	60S ribosomal protein L8	P62917;E9PKZ0;G3V1A1;E9PKU4;E9PP36	0.324496	0.000690799	0.0184516
VAMP7	Vesicle-associated membrane protein 7	P51809;E5RH06	2.85961	0.000696555	0.0184516
RPL27	60S ribosomal protein L27	P61353;K7ELC7;K7EQQ9;K7ERY7	0.416672	0.000713825	0.0184562
EIF4E2	Eukaryotic translation initiation factor 4E type 2	O60573;C9JEL3;B9A044;B8ZZ50;B8ZZL3;B4E1E4;B9A023	0.15203	0.000719582	0.0184562
FASTKD2	FAST kinase domain-containing protein 2	Q9NYY8	0.167849	0.000727257	0.0184562
THEM4	Acyl-coenzyme A thioesterase THEM4	Q5T1C6;F6XC58;E9PLJ7	0.199365	0.000729176	0.0184562
ANXA4	Annexin A4;Annexin	P09525;Q6P452;B4E1S2	2.57934	0.000733014	0.0184562
GM2A	Ganglioside GM2 activator;Ganglioside GM2 activator isoform short	P17900;H0YBY3;E5RJD0	5.03407	0.000754122	0.0188015
ANKZF1	Ankyrin repeat and zinc finger domain-containing protein 1	Q9H8Y5;B8ZZS4;C9JS61;C9K022;C9JQZ3	0.136393	0.000769473	0.018998
PLBD2	Putative phospholipase B-like 2;Putative phospholipase B-like 2 32 kDa form;Putative phospholipase B-like 2 45 kDa form	Q8NHP8	6.30499	0.000780986	0.0190587
SPTAN1	Spectrin alpha chain, non-erythrocytic 1	Q13813	2.06073	0.000792499	0.0190587
POLR2M;GCOM1;GCOM2	DNA-directed RNA polymerase II subunit GRINL1A;Putative GRINL1B complex locus protein 2	P0CAP2;H8Y6P7;Q9BZD3;E9PP13	3.60037	0.000794418	0.0190587
ATP2B1	Plasma membrane calcium-transporting ATPase 1;Calcium-transporting ATPase	P20020;E7ERY9;A0A2R8Y4R4;A0A2U3U055;A0A2U3TZI3;Q01814;H0YHH6;A0A0U1RQU3;H0YDG5;H7BZS8;H7BY13	2.9609	0.000807851	0.0190673
UBE2T	Ubiquitin-conjugating enzyme E2 T	Q9NPD8	0.204355	0.000809769	0.0190673
LIG1	DNA ligase 1;DNA ligase	P18858;F5GZ28;M0R0Q7;B4E135;M0R1S4;M0QY71;M0R1G7	0.355398	0.000825121	0.0191304
DUT	Deoxyuridine 5-triphosphate nucleotidohydrolase, mitochondrial	P33316;H0YNW5;A0A0C4DGL3;H0YKC5;H0YKI0;H0YMP1	0.457407	0.000838553	0.0191304
SPC24	Kinetochore protein Spc24	K7EJH0;K7EMX1;K7EJV2;K7ESQ2;Q8NBT2;K7ERQ7;A0A0A0MSN0	0.14328	0.000840472	0.0191304
ELL	RNA polymerase II elongation factor ELL	U3KQ90;P55199	3.88091	0.000844309	0.0191304
GIGYF2	PERQ amino acid-rich with GYF domain-containing protein 2	Q6Y7W6;I1E4Y6;E7ESB6;C9JHW1;F8WCD5;C9JPV7;C9JXQ0;C9J0V6;C9JHT0;C9JRZ2;C9JW88;C9JH18;C9J7G1;B8ZZD2	0.262511	0.000850066	0.0191304
DNMT1	DNA (cytosine-5)-methyltransferase 1	P26358;K7ENW7;K7EIZ6;K7EMU8;K7EJL0	0.10504	0.000878849	0.0196047
PAG1	Phosphoprotein associated with glycosphingolipid-enriched microdomains 1	Q9NWQ8	2.93932	0.000888444	0.0196464
FBXO22	F-box only protein 22	Q8NEZ5;H3BTH6;H3BRE0;H3BVA4;H3BUC1	0.18726	0.000898038	0.0196874
HBG2	Hemoglobin subunit gamma-2	P69892;E9PBW4	0.355844	0.000907633	0.0197276
NAT1	Arylamine N-acetyltransferase 1	F5H5R8;P18440	3.73105	0.000940254	0.0200884
BLOC1S6	Biogenesis of lysosome-related organelles complex 1 subunit 6	H3BPR6;H3BN13;H3BST1;Q9UL45	5.09201	0.000944091	0.0200884
UCK2	Uridine-cytidine kinase 2	A0A2R8Y653;Q9BZX2;Q9HA47	0.275106	0.000947929	0.0200884
NA	NA	A8K968;A0A0J9YY18;A0A0J9YW31;A0A0J9YWN0;A0A0J9YWE1;A0A0J9YWS4	2.32901	0.000967118	0.0201991
TMEM173	Stimulator of interferon genes protein	A0A494C0W5;Q86WV6;A0A494C0T1;J3QTB1;A0A494C1N5	10.2989	0.000969037	0.0201991
ACTL8	Actin-like protein 8	Q9H568	7.21871	0.000984388	0.0202608
LANCL1	LanC-like protein 1	O43813;E9PHS0;F8WDS9	0.285163	0.000992063	0.0202608
ELMO2	Engulfment and cell motility protein 2	Q5JVZ5;Q96JJ3;Q5JW01;H0YCM7;Q5JVZ8	4.74257	0.000995901	0.0202608
SAR1B	GTP-binding protein SAR1b	D6RD69;Q9Y6B6;D6R9R5;Q9H029	0.245709	0.00101317	0.0203074
SIAE	Sialate O-acetylesterase	Q9HAT2	9.53996	0.00101893	0.0203074
RENBP	N-acylglucosamine 2-epimerase	A6NKZ2;P51606;H7C2G7;H7C317	5.21017	0.00102852	0.0203074
CD80	T-lymphocyte activation antigen CD80	P33681	3.32621	0.0010362	0.0203074
C7orf50	Uncharacterized protein C7orf50	C9JQV0;Q9BRJ6;H7C0T1;H7C2R9	0.214467	0.00103812	0.0203074
CLUH	Clustered mitochondria protein homolog	A0A494C0R8;K7EIG1;I3L2B0;O75153;I3L318;Q9Y5I4	0.317069	0.00104963	0.0203758
HRC	Sarcoplasmic reticulum histidine-rich calcium-binding protein	M0QZ43;P23327	3.52192	0.00107074	0.0206281
RPL35	60S ribosomal protein L35	P42766;F2Z388	0.355132	0.00108993	0.0208399
ZNF385A	Zinc finger protein 385A	Q96PM9;H0YIX3;F8VWV6;F8VSJ1;F8VRY0;H0YI55	0.27954	0.00110336	0.0209393
ABCC4	Multidrug resistance-associated protein 4	O15439;A0A2R8YDC1;A0A2R8Y6V8	4.25129	0.00111487	0.0209902
FNBP1	Formin-binding protein 1	B7ZL14;Q96RU3;H0Y7W6	4.84296	0.00112255	0.0209902
ACSM3	Acyl-coenzyme A synthetase ACSM3, mitochondrial	Q53FZ2;H3BSM0;H3BVD5;H3BV29;H3BUF2;H3BT38;H3BR33	2.07634	0.00113598	0.0210863
HBG1	Hemoglobin subunit gamma-1	A0A2R8Y7X9;P69891;A0A0J9YYA3;CON__P02070	0.311761	0.00115517	0.0212871
UGGT1	UDP-glucose:glycoprotein glucosyltransferase 1	Q9NYU2;H7BZG0;Q9NYU1	2.06784	0.00117244	0.0213959
SLAMF6	SLAM family member 6	Q96DU3	5.48429	0.00118011	0.0213959
ACOT8	Acyl-coenzyme A thioesterase 8	A0A494C0N6;H7C5A7;O14734;E9PRD4;E9PJN0	2.7453	0.00119355	0.0213959
LTV1	Protein LTV1 homolog	Q96GA3;A0A075B6Q4	0.21713	0.00119738	0.0213959
DDAH2	N(G),N(G)-dimethylarginine dimethylaminohydrolase 2	O95865;A0A140T971;Q5SSV3;Q5SRR8;H0Y7N1	3.20748	0.00120314	0.0213959
FASN	Fatty acid synthase;[Acyl-carrier-protein] S-acetyltransferase;[Acyl-carrier-protein] S-malonyltransferase;3-oxoacyl-[acyl-carrier-protein] synthase;3-oxoacyl-[acyl-carrier-protein] reductase;3-hydroxyacyl-[acyl-carrier-protein] dehydratase;Enoyl-[acyl-carrier-protein] reductase;Oleoyl-[acyl-carrier-protein] hydrolase	P49327;A0A0U1RQF0;A0A0U1RRG3;A0A1B0GTR5;J3KTF0	0.523884	0.00121849	0.0215184
AGPAT9	Glycerol-3-phosphate acyltransferase 3	Q53EU6	3.76328	0.00125111	0.0215496
NIN	Ninein	H9KV85;Q8N4C6;H0YDJ4;C9J066	4.55198	0.00125303	0.0215496
LMNA	Prelamin-A/C;Lamin-A/C	A0A6Q8PFJ0;P02545;A0A6Q8PHQ9;A0A6Q8PF80;A0A6Q8PGH0;A0A0C4DGC5;A0A6Q8PFM1;A0A6Q8PF59;A0A6Q8PFF5	2.03865	0.00125495	0.0215496
OGFOD1	Prolyl 3-hydroxylase OGFOD1	Q8N543;A0A0A0MTR2;H3BUA6;H3BR79;H3BR02;H3BP48	0.220864	0.00126071	0.0215496
CHAF1A	Chromatin assembly factor 1 subunit A	Q13111;K7EJF1;K7EPA1	0.201856	0.00126263	0.0215496
RPL7A	60S ribosomal protein L7a	P62424;Q5T8U2;Q5T8U3	0.360372	0.00138543	0.023488
HIBCH	3-hydroxyisobutyryl-CoA hydrolase, mitochondrial	Q6NVY1;B9A058;B8ZZZ0;F8W8A6;H7C1A5;H7C126;H7C400;H7BYI7	0.435711	0.00142381	0.0239788
KEAP1	Kelch-like ECH-associated protein 1	Q14145;K7EJ49;K7EJD8;K7ESE0;K7EPZ3;K7EQX2	0.238453	0.00143341	0.0239815
PDIA4	Protein disulfide-isomerase A4	P13667;A0A499FI48;C9JMN9	1.97167	0.00145835	0.0242394
ITGA5	Integrin alpha-5;Integrin alpha-5 heavy chain;Integrin alpha-5 light chain	P08648	2.54949	0.00150441	0.0248425
PRCP	Lysosomal Pro-X carboxypeptidase	P42785;E9PLY4;E9PNF7;E9PQB5;E9PL85;E9PNJ1;E9PQN3;E9PKN6;E9PIG4;E9PL49;E9PR42	3.04747	0.00152743	0.02506
GNS	N-acetylglucosamine-6-sulfatase	H7C3P4;F6S8M0;P15586;F5H4C6;H0YFA9	4.19423	0.00157732	0.0257127
SDCBP	Syntenin-1	O00560;B4DHN5;E9PBU7	2.43697	0.00159843	0.0258908
LGALS1	Galectin-1	P09382;F8WEI7	2.89546	0.00161378	0.025974
DYNC1H1	Cytoplasmic dynein 1 heavy chain 1	Q14204;A0A2R8Y706;A0A2R8YFZ7;A0A2R8Y5T0;A0A2R8Y6H2;A0A2R8Y542;A0A2R8Y6I5;A0A2R8YGC7;H0YJ21	2.07092	0.00164257	0.026271
PDIA5	Protein disulfide-isomerase A5	Q14554;C9JY10;H7C4F9	2.53024	0.00166175	0.0264118
PCK2	Phosphoenolpyruvate carboxykinase [GTP], mitochondrial	Q16822;H0YML5;H0YM31;H0YNG4;H0YMU6;H0YMA5;H0YMY3	2.41423	0.00168862	0.0266721
MSRA	Mitochondrial peptide methionine sulfoxide reductase	Q9UJ68;E5RJK1;H0YAN3;E5RIA9	4.69826	0.00170205	0.0267183
SLC25A12	Calcium-binding mitochondrial carrier protein Aralar1	O75746;F8W9J0;H0YFB2;B4DGK6	2.52757	0.00172316	0.0268837
DNAAF5	Dynein assembly factor 5, axonemal	Q86Y56;H0Y650;E9PGY2	0.451636	0.00175194	0.0271661
P4HB	Protein disulfide-isomerase	P07237;H7BZ94;H0Y3Z3;I3L398;I3L312;I3L4M2;I3NI03;I3L0S0;I3L3U6;I3L3P5;I3L514;I3L1Y5	1.96013	0.00176729	0.027238
BAIAP2L1	Brain-specific angiogenesis inhibitor 1-associated protein 2-like protein 1	Q9UHR4	0.313975	0.00180759	0.0276521
LAMP1	Lysosome-associated membrane glycoprotein 1	P11279	2.68767	0.00182102	0.0276521
CHEK1	Serine/threonine-protein kinase Chk1	O14757;E7EPP6;E9PJI4;E9PKQ3;A0A087WT52;E9PPA5;E9PQW7	0.174697	0.00182678	0.0276521
WAS	Wiskott-Aldrich syndrome protein	P42768;C9J3B7	2.61194	0.00188818	0.0284124
PTMA	Prothymosin alpha;Prothymosin alpha, N-terminally processed;Thymosin alpha-1	B8ZZQ6;P06454;B8ZZA1;B8ZZW7;H7C2N1	0.492895	0.0018997	0.0284175
CLNS1A	Methylosome subunit pICln	P54105;E9PMI6;J3KN38;E9PJF4;E9PQ83	0.377193	0.00192464	0.0286223
SDF4	45 kDa calcium-binding protein	A0A5F9UP49;Q9BRK5;H0Y3T6;A0A5F9UJX7;G3V1E2	0.337068	0.00198413	0.0293354
USE1	Vesicle transport protein USE1	M0QYT5;Q9NZ43;G8JLK1	2.40564	0.0020321	0.029871
PKMYT1	Membrane-associated tyrosine- and threonine-specific cdc2-inhibitory kinase	Q99640;A6NHV6;B4DZM6;I3L1H7;I3L4K3;I3L3P0;I3L136	0.345574	0.00204553	0.0298956
ZC3H15	Zinc finger CCCH domain-containing protein 15	Q8WU90;H7C466;F8WB26	0.416843	0.00210694	0.0305528
DPYSL2	Dihydropyrimidinase-related protein 2	A0A1C7CYX9;Q16555;E5RFU4;Q14195;H0YBT4;E9PD68;Q14194;D6RF19	2.27362	0.00211653	0.0305528
ANXA3	Annexin A3;Annexin	P12429;D6RA82;D6RFG5;D6RCA8;D6RAZ8	2.19825	0.00213764	0.0305528
C2orf80	NA	H7BZF5	48.502	0.00214339	0.0305528
LSR	Lipolysis-stimulated lipoprotein receptor	S4R3V8;Q86X29;M0R1W9;M0QZL9	4.03227	0.00215875	0.0305528
SRPK1	SRSF protein kinase 1	H3BLV9;Q96SB4;D6RBF8;H0Y932;D6RBM8	0.427466	0.00216258	0.0305528
MSH6	DNA mismatch repair protein Msh6	P52701;A0A494C0M1;A0A087WWJ1;F8WAX8;A0A087WYT6;F8W7G9;C9JH55;C9J8Y8;C9J7Y7	0.481041	0.00218369	0.0306806
RAB32	Ras-related protein Rab-32	Q13637;P57729	5.68323	0.00221631	0.0308699
CDK1;CDC2	Cyclin-dependent kinase 1	P06493;A0A024QZP7;A0A087WZZ9;E5RIU6;K7ELV5;G3V317;H0YAZ9;E7EUK8;F5H6Z0;Q96Q40;O94921;Q07002;Q00537	0.525822	0.00222591	0.0308699
CREG1	Protein CREG1	A0A3B3IRL2;O75629	5.9018	0.00223358	0.0308699
GALC	Galactocerebrosidase	P54803;A0A087WX10;G3V5E8;G3V4M2;G3V255	3.68342	0.0022662	0.0311514
LCN1	Lipocalin-1	P31025;Q5VSP4	9.6288	0.00229307	0.0313512
SDSL	Serine dehydratase-like	Q96GA7;F8VYZ3;H0YID3;F8VZ97;H0YIA2	2.41872	0.00230842	0.0313923
ERLIN2	Erlin-2	O94905;E5RHW4;E5RJ09;B0QZ43	2.08642	0.00232761	0.031439
COTL1	Coactosin-like protein	Q14019;H3BT58	2.01685	0.0023372	0.031439
GLB1	Beta-galactosidase	P16278;E7EQ29;C9JF15;C9J539;C9J4G9;F8WF40;C9JWX1	2.75022	0.00235447	0.031439
HMGN5	High mobility group nucleosome-binding domain-containing protein 5	Q5JSL0;Q5JSK6;P82970;Q5JSK9;Q5JSK7;Q5JSK8	0.484241	0.00237174	0.031439
GTF3C2	General transcription factor 3C polypeptide 2	Q8WUA4;A0A087WZD8;H0Y4Q6;H7C318;H7C3X9	0.428231	0.00237366	0.031439
FKBP2	Peptidyl-prolyl cis-trans isomerase FKBP2;Peptidyl-prolyl cis-trans isomerase	P26885;A0A494C1N0;F5H0N4	2.86781	0.00241971	0.0318829
HSPA5	78 kDa glucose-regulated protein	P11021	1.75942	0.00244274	0.0320204
TMED4	Transmembrane emp24 domain-containing protein 4	Q7Z7H5;F8W7F7	5.93153	0.00248496	0.0324067
CDC45	Cell division control protein 45 homolog	O75419;A0A5F9ZH29;A0A5K1VW85;A0A5F9ZI22;C9J911;C9K087	0.271204	0.00253101	0.0328389
AAMP	Angio-associated migratory cell protein	C9JG97;C9JEH3;Q13685;C9JTS3;H7C0R2	0.212278	0.00254828	0.0328951
RPL34	60S ribosomal protein L34	P49207	0.0624019	0.00259625	0.0332021
MT-ND2	NADH-ubiquinone oxidoreductase chain 2	P03891	6.03041	0.00259817	0.0332021
GPATCH4	G patch domain-containing protein 4	Q5T3I0;A0A0A0MRK1;E9PAV9;F8W895;E9PPY4;F2Z3C6	0.139782	0.00270947	0.0344512
LAMP2	Lysosome-associated membrane glycoprotein 2	P13473	3.16437	0.00273825	0.0345691
RPL18A	60S ribosomal protein L18a	M0R117;Q02543;M0R3D6;M0R1A7;M0R0P7	0.4809	0.00274592	0.0345691
ZYX	Zyxin	Q15942;H0Y2Y8;H7C3D3;C9IZ41;H7C3R3;C9JJK5	2.04938	0.00276511	0.034589
KLC1	Kinesin light chain 1	G5E9S8;G3V2E7;F8W6L3;G3V3H3;G3V5R9;E7EVH7;Q07866;A8MZ87;H0YJU9;H0YJL0;H0YJT3;H0YG16;H0YGB8;G3V2P7	3.79329	0.00277471	0.034589
UBAP2	Ubiquitin-associated protein 2	Q5T6F2;A2A305;Q5JV08;A0A0D9SFI5	0.358404	0.00279006	0.0346107
SESN2	Sestrin-2	P58004;P58005	0.434892	0.00281117	0.0347032
MBOAT7	Lysophospholipid acyltransferase 7	Q96N66;A9C4B8;H7C2M4;C9J4E9;A0A0G2JNX6;M0R1Z5	2.98562	0.00284763	0.0349835
IDH2	Isocitrate dehydrogenase [NADP], mitochondrial	P48735;H0YL11	2.21885	0.00287257	0.0351203
NAGA	Alpha-N-acetylgalactosaminidase	P17050	2.94346	0.00288792	0.035139
CDC42SE2	CDC42 small effector protein 2	Q9NRR3;D6REL0	4.6476	0.00293781	0.0355759
NUCKS1	Nuclear ubiquitous casein and cyclin-dependent kinase substrate 1	Q9H1E3	3.81308	0.0029666	0.0356776
MTR	Methionine synthase	A0A6Q8PGK3;Q99707;B1ANE3;A0A494C064;A0A494C1A2	0.218675	0.00297427	0.0356776
PCCA	Propionyl-CoA carboxylase alpha chain, mitochondrial	P05165;A0A1B0GU58;A0A1B0GUX9;A0A1B0GWA1;A0A1B0GWI4;H0Y5U0;Q5JTW6;A0A1B0GTR1	3.18286	0.00298962	0.0356934
PNPLA2	Patatin-like phospholipase domain-containing protein 2	Q96AD5	0.258856	0.003028	0.0359574
GTPBP10	GTP-binding protein 10	A4D1E9;C9J8R7;C9JNI1;C9JEQ8;F8WBY0;F8WCN4;F8WBB5	0.209912	0.00304527	0.0359574
HAX1	HCLS1-associated protein X-1	O00165;E9PIQ7;Q5VYD6	0.508419	0.00306062	0.0359574
RRP1B	Ribosomal RNA processing protein 1 homolog B	Q14684	0.42847	0.0030683	0.0359574
DDX21	Nucleolar RNA helicase 2	Q9NR30	0.521488	0.00311051	0.0362849
EIF5B	Eukaryotic translation initiation factor 5B	A0A087WUT6;O60841	0.473463	0.00313162	0.0363321
TMEM106B	Transmembrane protein 106B	F2Z3N7;C9JZ87;Q9NUM4	3.41331	0.00314313	0.0363321
C16orf62	UPF0505 protein C16orf62	F5H7K1;E7EWW0;Q7Z3J2;H3BVG8;C9J7I2;H3BTI5;H3BNX2;F6S1J4;H3BV68	3.50595	0.00316232	0.0363885
GGT7	Gamma-glutamyltransferase 7;Gamma-glutamyltransferase 7 heavy chain;Gamma-glutamyltransferase 7 light chain	Q9UJ14;A2A2G5	3.60795	0.0032007	0.0366642
ZNF451	Zinc finger protein 451	Q9Y4E5;E9PH99;D6RIA1	0.361865	0.00322181	0.0367072
RABEP2	Rab GTPase-binding effector protein 2	B4DHR0;Q9H5N1	4.25794	0.00323332	0.0367072
DDX18	ATP-dependent RNA helicase DDX18	Q9NVP1;H7C452	0.304705	0.00331008	0.0374116
RPL27A	60S ribosomal protein L27a	P46776;E9PLL6;E9PJD9;E9PLX7	0.42568	0.00334654	0.0376563
CAPG	Macrophage-capping protein	P40121;E7ENU9;B8ZZL6;H7C0X8	1.97127	0.00336381	0.0376839
GNAI2	Guanine nucleotide-binding protein G(i) subunit alpha-2	P04899;P63096;A0A3B3ITM0;P09471;H3BTM2;A0A1W2PP38	2.24769	0.00339067	0.0378182
ADAMTSL4	ADAMTS-like protein 4	Q6UY14;A0A669KBE7	5.64986	0.00341753	0.0378341
RPL29	60S ribosomal protein L29	A0A3B3ITT5;P47914	0.376422	0.00342905	0.0378341
COL15A1	Collagen alpha-1(XV) chain;Restin;Restin-2;Restin-3;Restin-4	A0A087X0K0;P39059	2.09115	0.00343672	0.0378341
B2M	Beta-2-microglobulin;Beta-2-microglobulin form pI 5.3	P61769;H0YLF3;F5H6I0	2.57703	0.00347126	0.0379329
PIP	Prolactin-inducible protein	P12273	3.7768	0.00348853	0.0379329
DIEXF	Digestive organ expansion factor homolog	Q68CQ4;H7C2R4	0.190912	0.00349045	0.0379329
RPS8	40S ribosomal protein S8	P62241;Q5JR95	0.390925	0.00355569	0.0384775
RPL6	60S ribosomal protein L6	Q02878;F8VZ45;U3KQR5;F8VR69;F8VZA3;F8VWR1;F8VU16	0.248256	0.0035864	0.0386453
HDLBP	Vigilin	A0A024R4E5;Q00341;H0Y394;H7C0A4;C9JIZ1;C9J5E5;C9JZI8;C9JHZ8;C9JES8;C9JHS7;H7C2D1;C9JK79;C9JT62;C9JHN6;C9JEJ8;C9JBS3;H7BZC3;C9JQ82;C9JMQ6;C9J739;H7C3D0;C9JHS9	0.527803	0.00360558	0.0386882
VPS13C	Vacuolar protein sorting-associated protein 13C	Q709C8;A0A3B3IT88;A0A3B3IU50	4.21705	0.0036785	0.0392015
ATAD2	ATPase family AAA domain-containing protein 2	Q6PL18;A0A0B4J211	0.398187	0.00368426	0.0392015
ARSA	Arylsulfatase A;Arylsulfatase A component B;Arylsulfatase A component C	A0A0C4DFZ2;P15289	2.16787	0.0037495	0.0393796
XP32	Skin-specific protein 32	Q5T750	5.8315	0.00375334	0.0393796
UROD	Uroporphyrinogen decarboxylase	P06132;A0A494C0Q8;A0A1B0GVN9;A0A494C085;A0A1B0GVZ4;A0A494C0S8;A0A494BZY8;Q5T446;H0Y5R6;A0A494C1D8;A0A494C007;A0A494C0P4;A0A494C1T3	0.53376	0.0037591	0.0393796
MT-ND5	NADH-ubiquinone oxidoreductase chain 5	P03915	0.10312	0.00376293	0.0393796
RPL13	60S ribosomal protein L13	P26373;J3QSB4;H3BTH3	0.34255	0.00379172	0.0395182
POLR1E	DNA-directed RNA polymerase I subunit RPA49	Q9GZS1;E7EX70	0.266585	0.00389342	0.0404125
CKS1B	Cyclin-dependent kinases regulatory subunit 1;Cyclin-dependent kinases regulatory subunit	P61024;Q5T179;Q9BZU3	0.430654	0.0039318	0.0405741
RPS29	40S ribosomal protein S29	A0A2R8Y851;P62273	0.104937	0.00395866	0.0405741
LIMA1	LIM domain and actin-binding protein 1	F8VS07;F8VQE1;Q9UHB6	0.236923	0.00397977	0.0405741
CCS	Copper chaperone for superoxide dismutase;Superoxide dismutase [Cu-Zn]	J3KNF4;O14618;E9PP76;E9PK03	2.11563	0.00398744	0.0405741
ENDOG	Endonuclease G, mitochondrial	Q14249	0.165422	0.00398936	0.0405741
SLC25A1	Tricarboxylate transport protein, mitochondrial	P53007;B4DP62	2.11232	0.00400471	0.0405741
H3F3B;H3F3A;HIST3H3;H3F3C	Histone H3;Histone H3.3;Histone H3.1t;Histone H3.3C	K7EK07;P84243;Q16695;K7EMV3;A0A590UJJ6;B4DEB1;K7ES00;Q6NXT2;K7EP01	0.394007	0.00410258	0.0414006
ZNHIT6	Box C/D snoRNA protein 1	Q9NWK9	0.355573	0.00418125	0.0418815
EPB41L1	Band 4.1-like protein 1	A0A0C4DH22;A0A1B0GTW6;Q9H4G0;X6RC15;Q4VXN0;H7C2K6;H0Y482	4.79649	0.00418317	0.0418815
IFITM3	Interferon-induced transmembrane protein 3	Q01628;C9JQL5	2.03845	0.00428871	0.0427698
PES1	Pescadillo homolog	B5MCF9;O00541;B3KXD6;H7C267	0.397578	0.00430982	0.0428124
ARHGAP6	Rho GTPase-activating protein 6	O43182;B4DN07;H7BYE6	0.244275	0.0043693	0.0432344
THNSL1	Threonine synthase-like 1	Q8IYQ7	4.11333	0.00439233	0.0432938
ERAL1	GTPase Era, mitochondrial	O75616;J3QSB2;J3QRV9;K7EQJ8;J3QT61	0.321398	0.00445181	0.0435801
RPL26	60S ribosomal protein L26	P61254;J3QRI7;J3QQQ9;J3QQV1;J3QRC4;J3KSS0	0.277865	0.00445565	0.0435801
LSS	Lanosterol synthase	P48449;C9J315;A0A0G2JQD0;A0A0G2JS81	2.6393	0.00448252	0.0436749
CTPS1	CTP synthase 1;CTP synthase	A0A3B3IRI2;P17812;B4E1E0;A0A3B3IRQ8;A0A3B3ITF6;A0A3B3ITB8;A0A3B3ISY3;A0A3B3ITH9	0.555501	0.00451322	0.0437895
STAP1	Signal-transducing adaptor protein 1	Q9ULZ2	1.90712	0.004542	0.0437895
VAPB	Vesicle-associated membrane protein-associated protein B/C	O95292;E5RK64	2.44975	0.00455543	0.0437895
WARS	Tryptophan--tRNA ligase, cytoplasmic;T1-TrpRS;T2-TrpRS	P23381;G3V3Y5;G3V3H8;G3V277;G3V456;G3V5U1;G3V423;G3V227;G3V3P2;H0YJP3;G3V2Y7;G3V3X0;G3V3S7;G3V5W1;G3V4N8;G3V4C7;G3V2C0;G3V339;G3V313;G3V4S4;G3V3R3;G3V2F2;P78534;G3V4N0;G3V4Q0;G3V4A3;G3V5H5	1.93444	0.00457654	0.0437895
KPNA2	Importin subunit alpha-1	P52292;J3QLL0;J3KS65;J3QL07	0.410634	0.00458038	0.0437895
MOGS	Mannosyl-oligosaccharide glucosidase	Q13724;A0A3B3IRK6;A0A3B3IRW2;A0A3B3IS52;A0A3B3ITC1;C9JDQ1;A0A3B3ITU6;B8ZZE2;A0A3B3IRI7;B4E3B8	2.86177	0.00464946	0.0442457
RAB11FIP1	Rab11 family-interacting protein 1	Q6WKZ4;E7EX40	2.0056	0.00466289	0.0442457
R3HDM4	R3H domain-containing protein 4	Q96D70;K7EIG9;K7EN78;K7ER32	3.38483	0.00479529	0.0453329
POP1	Ribonucleases P/MRP protein subunit POP1	Q99575;E5RK39	0.321001	0.00483943	0.0455807
FANCI	Fanconi anemia group I protein	A0A6Q8PGF4;A0A6Q8PH09;Q9NVI1;F8W7R3;H3BP78;H3BMG4;H3BQE2;H3BT54;H3BS60;H3BN35	0.222747	0.00488356	0.0456277
CYP51A1	Lanosterol 14-alpha demethylase	A0A0C4DFL7;Q16850;H7C0D0;A0A3B3ITR4	0.261797	0.00490083	0.0456277
DECR1	2,4-dienoyl-CoA reductase, mitochondrial	Q16698;E5RJG7;E5RFV2;E5RJD2;E5RID6;H0YAW3	1.85566	0.00490275	0.0456277
BCS1L	Mitochondrial chaperone BCS1	Q9Y276;H7C492;C9J1S9;C9J8G3;C9JAS4;H7BZF6;A0A2R8Y7T3;C9J4Q9	0.444866	0.00491618	0.0456277
UTS2	Urotensin-2	Q5H8X8;O95399	2.11684	0.0049891	0.0458069
SYK	Tyrosine-protein kinase SYK	P43405;P43403;Q8NFD2	3.57422	0.00500829	0.0458069
NCL	Nucleolin	P19338;H7BY16;C9J1H7;C9JWL1;C9JYW2;C9JLB1	0.604177	0.00501213	0.0458069
TGFB1	Transforming growth factor beta-1;Latency-associated peptide	P01137;A0A499FJK2;M0R2S0	2.82601	0.00501788	0.0458069
C2CD2L	C2 domain-containing protein 2-like	O14523	2.37357	0.00502556	0.0458069
MPDU1	Mannose-P-dolichol utilization defect 1 protein	J3KSI4;I3L1D2;I3L4E0;J3QS48;I3L295;J3KT75;J3QW43;J3QRD5;O75352;I3L405;I3L261;J3KTK8;J3QQZ4	2.67048	0.00504667	0.045835
POLR2H	DNA-directed RNA polymerases I, II, and III subunit RPABC3	C9JLU1;P52434	0.564723	0.00512918	0.0462548
NDUFS6	NADH dehydrogenase [ubiquinone] iron-sulfur protein 6, mitochondrial	D6RBT3;O75380	3.68829	0.00515412	0.0462548
NUCB2;Nucb2	Nucleobindin-2;Nesfatin-1	P80303;E9PKG6;Q2L696;E9PLR0;E9PLE9;A0A2R8Y6G7;H0YEG8;E9PJP3;E9PM22;H0YD18	2.14013	0.00515796	0.0462548
MRFAP1	MORF4 family-associated protein 1	A0A087WTY9;Q9Y605	0.405718	0.00516564	0.0462548
SLC39A11	Zinc transporter ZIP11	A0A0J9YXZ0;A0A0J9YXE3;J3QQP1;A0A0J9YXX3;J3KS66;J3QLB2;J3KRX2;J3QS49;Q8N1S5	1.88183	0.00522512	0.0465285
ATPAF2	ATP synthase mitochondrial F1 complex assembly factor 2	Q8N5M1;C9J2Q2;K7ELC1;J3KTB2	4.84665	0.0052328	0.0465285
CTH	Cystathionine gamma-lyase	P32929	2.06088	0.00526926	0.0466894
STX3	Syntaxin-3	A0A0C4DGE4;A0A286YF28;A0A0J9YW33;Q13277	2.37175	0.00531915	0.0468222
RAP2B;RAP2A	Ras-related protein Rap-2b;Ras-related protein Rap-2a	P61225;F6U784;P10114	3.14594	0.00532107	0.0468222
TSC22D4	TSC22 domain family protein 4	Q9Y3Q8;H7BZ77	2.62397	0.00540166	0.0472269
LRWD1	Leucine-rich repeat and WD repeat-containing protein 1	Q9UFC0;H7C5S6;F8WDB4;H7C5N7	0.42936	0.00540742	0.0472269
STX17	Syntaxin-17	P56962;E9PJV6;E9PIC2	6.5925	0.00542277	0.0472269
SMC2	Structural maintenance of chromosomes protein 2	O95347;A0A0C4DGE5;Q5T821	0.539668	0.00545155	0.0473155
PRKCB	Protein kinase C beta type	P05771;H3BV73;I3L1Z0;I3L148;J3KN97	2.14485	0.00548801	0.0474699
RPL7	60S ribosomal protein L7	P18124;A8MUD9;C9JIJ5;C9JZ88	0.376663	0.00552255	0.0476067
RPL10	60S ribosomal protein L10	P27635;X1WI28;B8A6G2	0.433624	0.00568182	0.0488142
RFC3	Replication factor C subunit 3	P40938;A0A087X270	0.381993	0.00574322	0.0491756
POLD1	DNA polymerase;DNA polymerase delta catalytic subunit	M0R2B7;P28340;A0A087WYJ2;M0QZR8;A0A2R8Y7K6;A0A2R8Y705;M0QXE6;M0QXQ2;M0R3H8;M0R2J2	0.352961	0.00578352	0.0493526
ALDH1L2	Mitochondrial 10-formyltetrahydrofolate dehydrogenase	A0A494C1M4;Q3SY69	2.52411	0.00580271	0.0493526
PRC1	Protein regulator of cytokinesis 1	O43663;H0YLA0;H0YM42	0.32972	0.00584684	0.0495622
C8orf33	UPF0488 protein C8orf33	A0A3B3IRR6;A0A3B3IT54;A0A3B3ITA3;Q9H7E9	0.228159	0.00592744	0.0496864
CHML	Rab proteins geranylgeranyltransferase component A 2	P26374	0.261518	0.00592935	0.0496864
PCYT1A;PCYT1B	Choline-phosphate cytidylyltransferase A;Choline-phosphate cytidylyltransferase B	C9JEJ2;P49585;C9J050;H7C1T3;H7BZN1;Q9Y5K3;C9J2E1;C9JPY0	1.76242	0.00597541	0.0496864
NCAPD2	Condensin complex subunit 1	Q15021;E7EN77;F5GZK7;F5H431	0.427979	0.00598116	0.0496864
FUCA1	Tissue alpha-L-fucosidase	P04066	3.20236	0.006056	0.0496864
PPP1R14A	Protein phosphatase 1 regulatory subunit 14A	K7EJB8;K7EMN0;Q96A00	0.311423	0.00607135	0.0496864
TANGO2;C22orf25	Transport and Golgi organization protein 2 homolog	C9JDT9;C9J695;Q6ICL3;C9JKN2;B7Z4A5;B7Z6W2;F8WDT9;A8MWT1;A0A0A0MSI5	3.45304	0.00607519	0.0496864
C21orf33	NA	A0A096LPI6;P0DPI2;A0A0B4J2D5;A0A096LNH5;H7C1F6;H7C2G3;A0A096LP73;A0A2R8YDR7;F2Z2Q0;A0A096LP12;A0A096LNJ1;A0A2R8Y6K9	2.04032	0.00607711	0.0496864
PACSIN3	Protein kinase C and casein kinase substrate in neurons protein 3	A0A0C4DGG1;Q9UKS6;H0YDM6;E9PIY1;E9PJ33;E9PJ75;E9PNM9	0.300226	0.00608095	0.0496864
CMSS1	Protein CMSS1	Q9BQ75;C9J384;H7C515	0.230289	0.00609822	0.0496864
CTSZ	Cathepsin Z	Q9UBR2	3.04133	0.00610781	0.0496864
TBCE	Tubulin-specific chaperone E	Q15813;A0A2R8Y5Q8;A0A2R8YHI9;A0A2U3TZJ6;A0A2R8Y7E7;A0A2R8Y6Q1;A0A2R8YFL4;A0A2R8YER9;A0A2R8Y809;A0A2R8Y4V6;A0A2R8Y784;A0A2R8Y4P2;A0A2R8YFM3;A0A2R8Y787;A0A2R8Y5H6;A0A2R8Y6G3;A0A2R8Y6L2;A0A2R8Y897;A0A2R8Y4E7;A0A2R8Y7H8;A0A2R8YF12;A0A2R8Y597;A0A2R8YH53	0.548664	0.00611165	0.0496864
NCAPG	Condensin complex subunit 3	Q9BPX3;D6RA93;H0Y9Z8	0.236255	0.00611549	0.0496864
GLS	NA	B8ZZA8;B8ZZC5	0.27954	0.00624021	0.0505383
FDXR	NADPH:adrenodoxin oxidoreductase, mitochondrial	P22570;A0A0C4DFN8;A0A0A0MSZ4;A0A0A0MTR6;A0A0C4DGN7;A0A0A0MT64;A0A0A0MTN9;J3QQX3;J3QKZ8;J3QQW7;J3KS64	1.6262	0.00632081	0.0509288
RPIA	Ribose-5-phosphate isomerase	P49247	0.442814	0.00632848	0.0509288
GLS	Glutaminase kidney isoform, mitochondrial	O94925;H7BZD1;C9JIJ6	0.473702	0.00637262	0.0511222
G6PD	Glucose-6-phosphate 1-dehydrogenase	P11413;E7EUI8;E9PD92;E7EM57	1.53094	0.00660672	0.0527138
EXOC7	Exocyst complex component 7	A0A0A0MSB8;Q9UPT5;A0A0A0MRE1;B4DJ07;B5MCY9;K7ERQ5;C9JME6;C9JKC2	2.13391	0.00661248	0.0527138
FAM83A	Protein FAM83A	Q86UY5	0.24948	0.00680053	0.0540435
DGCR14	Protein DGCR14	Q96DF8;F8WEF8	0.507473	0.00682355	0.0540576
NKRF	NF-kappa-B-repressing factor	O15226	0.418069	0.00689839	0.0544807
CTSC	Dipeptidyl peptidase 1;Dipeptidyl peptidase 1 exclusion domain chain;Dipeptidyl peptidase 1 heavy chain;Dipeptidyl peptidase 1 light chain	P53634;H0YCY8	2.21661	0.00712098	0.056027
LMAN1	Protein ERGIC-53	P49257	1.99773	0.00713825	0.056027
RPL13A;RPL13a;RPL13AP3	60S ribosomal protein L13a;Putative 60S ribosomal protein L13a protein RPL13AP3	P40429;M0QYS1;Q8J015;Q6NVV1;M0QZU1;A0A096LPE0	0.265092	0.00720541	0.0563802
MDN1	Midasin	Q9NU22;Q5T795;M0QXR3	0.259644	0.00728217	0.056806
ATG4B	Cysteine protease ATG4B	Q9Y4P1;C9JIK8;F2Z2K8;H0Y2Y0;C9J1C1	0.402143	0.00733398	0.0570352
ERO1L	ERO1-like protein alpha	Q96HE7;G3V3E6;G3V2H0;G3V5B3;G3V503;Q5TAE8;Q86YB8	1.73266	0.00742608	0.0575754
HYOU1	Hypoxia up-regulated protein 1	Q9Y4L1;A0A087X054	1.76566	0.00750668	0.0580233
UTP20	Small subunit processome component 20 homolog	O75691	5.33313	0.0076717	0.059088
NSUN5	Probable 28S rRNA (cytosine-C(5))-methyltransferase	Q96P11;Q63ZY6	0.420994	0.00769089	0.059088
MSTO1	Protein misato homolog 1	A0A3B3IUD2;Q9BUK6	0.413447	0.007783	0.0596156
LAMTOR4	Ragulator complex protein LAMTOR4;Ragulator complex protein LAMTOR4, N-terminally processed	A0A087WV46;C9JXA7;Q0VGL1;A0A087WT92	4.94225	0.00782905	0.0597191
ADCK3	Atypical kinase ADCK3, mitochondrial	Q8NI60	0.491149	0.00787127	0.0597191
HNRNPUL2;HNRNPUL2-BSCL2	Heterogeneous nuclear ribonucleoprotein U-like protein 2	Q1KMD3;H3BQZ7	1.6146	0.00788278	0.0597191
PTER	Phosphotriesterase-related protein	Q96BW5;A0A0A0MSI3	2.80719	0.00789045	0.0597191
TMED7;TMED7-TICAM2	Transmembrane emp24 domain-containing protein 7	Q9Y3B3;A0A0A6YYA0;G3V2Y2	1.89721	0.00792499	0.0598026
ACAA1	3-ketoacyl-CoA thiolase, peroxisomal	P09110;C9JDE9;H7C131;B4DVF4;H0Y4D4;F2Z2Q6;F2Z3P7	2.28361	0.00805548	0.0605092
TST	Thiosulfate sulfurtransferase	Q16762;B1AH48	3.49322	0.00807467	0.0605092
EPS15	Epidermal growth factor receptor substrate 15	P42566;B1AUU8;S4R3U1	1.89677	0.00809002	0.0605092
EPB41L2	NA	E9PHY5;E9PK52;E9PII3;A0A2R8Y5B3;E9PQD2;E9PRG1;E9PIG0;E9PQN0;E9PJP4;E9PPC9	0.600062	0.00819364	0.0611045
DNAJC7	DnaJ homolog subfamily C member 7	Q99615;A0A6I8PIK4;A0A6I8PU73;A0A6I8PUD4;A0A6I8PS32;A0A6I8PRZ0;A0A6I8PR89;A0A6I8PU89;K7ER44;A0A6I8PLE7;A0A6I8PUC2;K7EK03;K7EIH8;K7EPP7;K7ESP1;K7ELJ8;K7EJV7;K7EN19;K7EJL5;K7EJE9;A0A6I8PR93;K7ENB7	0.62161	0.0082205	0.0611256
ABCB6	ATP-binding cassette sub-family B member 6, mitochondrial	Q9NP58	0.177577	0.00828766	0.061372
RHAG	Ammonium transporter Rh type A	Q9UHG9;A0A087WZZ4;A0A0A0MQS8;A0A2R8YEH1;Q02094	3.39763	0.00831069	0.061372
DNAJB11	DnaJ homolog subfamily B member 11	Q9UBS4;H7C2Y5	2.05987	0.00832604	0.061372
ATP2B4	Plasma membrane calcium-transporting ATPase 4	P23634	1.96277	0.00841623	0.0618575
PRKCSH	Glucosidase 2 subunit beta	K7ELL7;P14314;K7EPW7;A0A0C4DGP4;K7EKX1;K7EJ70	1.83491	0.00846996	0.0618661
NLRP2	NACHT, LRR and PYD domains-containing protein 2	Q9NX02;A0A0G2JP37;A0A0G2JPQ2;J3KN39;A0A0G2JLX3;A0A0G2JMG8;A0A0G2JNC8;A0A0G2JLQ8;A0A0G2JPB6;F5GYZ4;K7EPE6;K7ELX1;A0A0G2JM25;A0A0G2JNK1;A0A0G2JPH3;K7EMK2;F5H5B1	0.288441	0.00851025	0.0618661
TUBB4A	Tubulin beta-4A chain	P04350;M0R2D3;M0QY85;M0QYM7;M0R278;M0R042;M0QZL7;M0R0X0;M0QY37;M0QX14;M0R1I1;M0R2T4;A0A075B724	0.232125	0.00851985	0.0618661
RPL31	60S ribosomal protein L31	P62899;H7C2W9;C9JU56;B7Z4E3;B7Z4C8;B8ZZK4	0.496657	0.00853712	0.0618661
STARD7	StAR-related lipid transfer protein 7, mitochondrial	Q9NQZ5;C9JTD3	0.402017	0.00853904	0.0618661
RPL35A	60S ribosomal protein L35a	P18077;F8WBS5;F8WB72;C9K025	0.359575	0.0085966	0.0621062
HIST1H4A	Histone H4	P62805	0.496078	0.00864841	0.0622654
TOP3B	DNA topoisomerase 3-beta-1;DNA topoisomerase	O95985;H0Y6W0;C9JEI7;C9JKE2;C9JT00;F2Z2A5;H7C4B0;Q13472	0.333336	0.0086676	0.0622654
FAM21C	WASH complex subunit FAM21C	A0A0A0MR88;A0A096LPC5;Q9Y4E1;J3KP36;B1AP61;A0A0A0MT65;Q5T1D7	1.98284	0.00881152	0.0630721
DDX47	Probable ATP-dependent RNA helicase DDX47	Q9H0S4;F5H1N9	0.486375	0.00884222	0.0630721
EIF3B	Eukaryotic translation initiation factor 3 subunit B	P55884;C9JZG1;C9JQN7	0.58587	0.00887484	0.0630721
SPC25	Kinetochore protein Spc25	Q9HBM1;C9JW94	0.190038	0.00890938	0.0630721
MRPS5	28S ribosomal protein S5, mitochondrial	P82675	0.223633	0.0089209	0.0630721
PRIM1	DNA primase small subunit;DNA primase	A0A5F9ZHB6;P49642;F8VSB2;A0A3B3ITS8;F8VNY2	0.331086	0.0089516	0.0630721
SSU72	RNA polymerase II subunit A C-terminal domain phosphatase SSU72	Q9NP77	0.205715	0.00895352	0.0630721
MAPRE2	Microtubule-associated protein RP/EB family member 2	Q15555;K7EL66;K7ERD8;M0QX52;K7ENB3	3.93617	0.00900916	0.0632888
PTRF	Polymerase I and transcript release factor	Q6NZI2	3.03084	0.00916843	0.0638185
NFKB1	Nuclear factor NF-kappa-B p105 subunit;Nuclear factor NF-kappa-B p50 subunit	A0A494C1E9;P19838;D6RF93;A0A494C157;D6RH30	4.19124	0.00919338	0.0638185
PTGFRN	Prostaglandin F2 receptor negative regulator	Q9P2B2	2.84899	0.00923559	0.0638185
SQLE	Squalene monooxygenase	E7EVQ6;Q14534;H0YBN7;E5RJH9	2.90555	0.00925094	0.0638185
RPS11	40S ribosomal protein S11	P62280;M0QZC5;M0R1H5;M0R1H6	0.486058	0.00925286	0.0638185
NAT10	N-acetyltransferase 10	Q9H0A0;A0A087WV29;E9PMU0;E9PJN6	0.5365	0.00926821	0.0638185
TIPRL	TIP41-like protein	O75663	1.93837	0.00927589	0.0638185
ALDH1L1	Cytosolic 10-formyltetrahydrofolate dehydrogenase	O75891	1.8731	0.00930275	0.0638185
NOP2	Probable 28S rRNA (cytosine(4447)-C(5))-methyltransferase	P46087;F5GYR3;F5H5X6;F5H359;F5GWB7;F5H709;F5H8G6	0.360512	0.00931043	0.0638185
GMPPB	Mannose-1-phosphate guanyltransferase beta	Q9Y5P6	2.21074	0.00934689	0.0638688
LRRFIP1	Leucine-rich repeat flightless-interacting protein 1	Q32MZ4	0.409059	0.009368	0.0638688
PEA15	Astrocytic phosphoprotein PEA-15	Q15121;B1AKZ5	4.65896	0.00949656	0.0645722
MARCKSL1	MARCKS-related protein	P49006	0.487026	0.00955988	0.0646959
TMED9	Transmembrane emp24 domain-containing protein 9	Q9BVK6	1.83971	0.00956564	0.0646959
UBE2S	Ubiquitin-conjugating enzyme E2 S	Q16763;K7EPJ1;K7EM75	0.363865	0.00971915	0.0653426
POLE3	DNA polymerase epsilon subunit 3	Q9NRF9	0.508779	0.00972683	0.0653426
ZNF592	Zinc finger protein 592	Q92610;H0YM74	0.355143	0.00973834	0.0653426
ACP1	Low molecular weight phosphotyrosine protein phosphatase	P24666;G5E9R5;F2Z2Q9	0.575546	0.00980742	0.065633
NEDD4L	E3 ubiquitin-protein ligase NEDD4-like	Q96PU5;A0A6Q8PG51;A0A6Q8PHJ5;A0A6Q8PGP5;A0A6Q8PFI7;A0A1B0GVY1;K7ERN1;A0A6Q8PG81;H0Y8H4;K7EKL1;K7ENS6	0.372603	0.00989377	0.0659791
WBP2	WW domain-binding protein 2	A6NG10;K7EMC9;Q969T9;K7EIN1;K7ESN4;K7EIJ0;K7EIK1;K7ENL2	2.8166	0.00991104	0.0659791
FAU	40S ribosomal protein S30	E9PR30;P62861	0.547843	0.00996477	0.0660421
CFAP20	Cilia- and flagella-associated protein 20	Q9Y6A4	0.288782	0.00997244	0.0660421
ETHE1	Persulfide dioxygenase ETHE1, mitochondrial	O95571;M0QXB5;M0QY80	2.29176	0.0100703	0.066517
MKNK1;DKFZp686E14208	MAP kinase-interacting serine/threonine-protein kinase 1	A0A499FJN1;A0A499FIS5;Q9BUB5;E9PIA0;A0A499FJS1;E9PMM8;Q7Z319;E9PN34;E9PSE0;E9PLE7	2.71355	0.0101336	0.0665309
FUCA2	Plasma alpha-L-fucosidase	Q9BTY2;Q7Z6V2	3.57961	0.0101356	0.0665309
RAP2C	Ras-related protein Rap-2c	Q9Y3L5;A0A087X2C3	1.57207	0.0101509	0.0665309
RPL14	60S ribosomal protein L14	E7EPB3;P50914	0.307354	0.0101912	0.0665357
EIF2A	Eukaryotic translation initiation factor 2A;Eukaryotic translation initiation factor 2A, N-terminally processed	Q9BY44;F8WAE5;C9IZE1;H7C5R5;H7C5Q3;F8WF18;F8WAT3	0.55602	0.0102296	0.0665357
CTNNA1	Catenin alpha-1	G3XAM7;P35221;E5RIB1;A0A0A0MTJ6;A0A0A0MRI5;P26232;E5RJZ2;E5RIT8;E5RFM3;E5RJL0;E5RIE0;E5RHV7;H0YBB8;E5RGY6;E5RG03;E5RJ41	0.412789	0.0102603	0.0665357
TMEM126B	Complex I assembly factor TMEM126B, mitochondrial	H0YEG5;E9PKZ9;E9PJQ6;E9PKZ7;H0YD74;Q8IUX1	0.350285	0.0102814	0.0665357
HSDL1	Inactive hydroxysteroid dehydrogenase-like protein 1	Q3SXM5;H3BQI7;H3BT52;H3BNH5	2.42741	0.0102987	0.0665357
SPG21	Maspardin	Q9NZD8;H3BRR0;H0YML6;H0YLD7;H0YLW1;H0YLT5;H0YKM6;H0YMB7;H0YKB0	2.49065	0.0103294	0.0665357
SPAG7	Sperm-associated antigen 7	O75391;I3L0X5;I3L4C3;I3L0Q5	0.47732	0.0103831	0.0665357
AK4	Adenylate kinase 4, mitochondrial	P27144;F8VS11	0.463249	0.0103965	0.0665357
COMT	Catechol O-methyltransferase	P21964;E7EMS6;E7EUU8;H7BZ45;F8WBW9	1.8188	0.0104291	0.0665357
ERLEC1	Endoplasmic reticulum lectin 1	Q96DZ1	3.33706	0.0104349	0.0665357
CWC22	Pre-mRNA-splicing factor CWC22 homolog	B7WP74;Q9HCG8	0.365682	0.0104541	0.0665357
HK2	Hexokinase-2;Hexokinase	P52789;E9PB90;P52790	0.48509	0.0104656	0.0665357
TMED5	Transmembrane emp24 domain-containing protein 5	Q9Y3A6;M0R072;B1AKT3	2.72016	0.0106441	0.0675015
BRE	BRCA1-A complex subunit BRE	F8W733;Q9NXR7;C9J2G0;A0A075B7D2	2.52651	0.0107151	0.0676509
SMARCD1	SWI/SNF-related matrix-associated actin-dependent regulator of chromatin subfamily D member 1	Q96GM5;F8VUB0;F8VRQ4;F8VZ70;H0YHV1;F8VW95	0.532807	0.0107208	0.0676509
MTERF3	Transcription termination factor 3, mitochondrial	Q96E29;E5RIK9;E5RIY4	0.433373	0.0107976	0.0678504
ELP3	Elongator complex protein 3	Q9H9T3;B4DKA4;E5RHY2;E5RIC0;E5RIZ7;H0YAP7;E5RHR2	0.427492	0.0108532	0.0678504
TTC4	Tetratricopeptide repeat protein 4	O95801	0.516457	0.0108571	0.0678504
CDC42EP1	Cdc42 effector protein 1	Q00587;B0QYC6;B0QYC7;B0QYC8	0.432317	0.0108647	0.0678504
CCDC25	Coiled-coil domain-containing protein 25	Q86WR0;G3V121;B7Z2L8	0.278233	0.0108858	0.0678504
PCYT2	Ethanolamine-phosphate cytidylyltransferase	Q99447;I3L3V9;I3L1R7;I3L2Q1	2.6066	0.010928	0.067947
CSDE1	Cold shock domain-containing protein E1	O75534;E9PLT0;E9PLD4;E9PNG3;E9PJK7;E9PKN4	0.445383	0.0109952	0.0681654
OCIAD1	OCIA domain-containing protein 1	Q9NX40;D6RG39;D6RIT9;D6RDK6;D6RBN5;D6R918;D6RBC5;D6RDI5;D6RI08;D6RA54;D6RC55;D6RDK1;D6RIV2;D6R9T5;D6RF07	0.54258	0.0110374	0.0681654
FAM129B	Niban-like protein 1	Q96TA1	0.375894	0.0110777	0.0681654
SERPINB3	Serpin B3	P29508	3.05628	0.0111142	0.0681654
CD47	Leukocyte surface antigen CD47	A0A2R8Y484;Q08722	2.51885	0.0111257	0.0681654
BCL10	B-cell lymphoma/leukemia 10	A0A087WWW9;O95999	0.191382	0.0111334	0.0681654
TSSC1	Protein TSSC1	F8WDS8;C9J0U9;D3YTH5;A8MUM1;Q53HC9;F8WDX0;F8WB12	0.274654	0.0111583	0.0681654
TXNDC5	Thioredoxin domain-containing protein 5	Q8NBS9	1.61042	0.0112197	0.0681654
MAGEB2	Melanoma-associated antigen B2	O15479	0.527207	0.0112274	0.0681654
ELP2	Elongator complex protein 2	Q6IA86;F5GWY6;K7ER35;F5GYE9	0.491185	0.0112312	0.0681654
CHP1	Calcineurin B homologous protein 1	Q99653;H0YKE7;F5GX29;H0YNG9;H0YLY7	2.93904	0.0112715	0.0682471
TFRC	Transferrin receptor protein 1;Transferrin receptor protein 1, serum form	P02786;G3V0E5;H7C3V5;F8WBE5	0.611388	0.0113444	0.0684319
FBXL12	F-box/LRR-repeat protein 12	Q9NXK8	0.364399	0.0113905	0.0684319
APOBEC3B	DNA dC->dU-editing enzyme APOBEC-3B	B0QYD3;Q9UH17	0.406369	0.011402	0.0684319
TSR1	Pre-rRNA-processing protein TSR1 homolog	Q2NL82;I3L1Q5	0.425311	0.0114097	0.0684319
MACROD1	O-acetyl-ADP-ribose deacetylase MACROD1	Q9BQ69;A0A6Q8PH91	1.95885	0.0114634	0.0685924
ACADSB	Short/branched chain specific acyl-CoA dehydrogenase, mitochondrial	P45954	3.08099	0.0116131	0.0693249
LUZP1	Leucine zipper protein 1	Q86V48;E5RFK8	0.448109	0.0116879	0.0695056
IARS2	Isoleucine--tRNA ligase, mitochondrial	Q9NSE4	0.662521	0.0117148	0.0695056
CHAF1B	Chromatin assembly factor 1 subunit B	Q13112	0.279591	0.011757	0.0695056
SLC25A11	Mitochondrial 2-oxoglutarate/malate carrier protein	I3L1P8;Q02978	1.6244	0.0117704	0.0695056
RPL24	60S ribosomal protein L24	C9JXB8;C9JNW5;P83731	0.300038	0.01178	0.0695056
STAT5A	Signal transducer and activator of transcription;Signal transducer and activator of transcription 5A	K7EK35;P42229;K7EIF9;K7EM17;C9JVV6	0.521553	0.0118453	0.0697288
ATP6V0D1	V-type proton ATPase subunit d 1	F5GYQ1;P61421;J3QL14;R4GN72;H3BQJ1;H3BQB4;H3BSG7	1.72995	0.0118779	0.0697594
IPO5	Importin-5	O00410;H0Y8C6;E7ETV3;E7EV12;E7EQT5;E7EWK4;E7EX05;E7ESZ1;H0Y3V4;C9JQT6;C9JZD8;E7ETV8;C9J875;C9JXE0;O60518;C9JZ53;F8WF30;C9J583	0.606556	0.0120602	0.0706668
EEF1D	NA	E9PK06;E9PK72;E9PKK3;E9PNW6;E9PJD0	0.235052	0.0121523	0.0710428
TMSB10	Thymosin beta-10	P63313	7.96414	0.0121849	0.0710701
VARS	Valine--tRNA ligase	P26640;A0A140T936;A0A140T954;A2ABF4;A0A0G2JJT9;H0Y426;A0A140T904	0.634354	0.0124325	0.0722051
ATAD3B	ATPase family AAA domain-containing protein 3B	Q5T9A4;A0A5K1VW56	0.440323	0.0124363	0.0722051
RTN3	Reticulon-3	O95197	1.78097	0.0125207	0.0725297
TMOD1	Tropomodulin-1	P28289	0.578602	0.0126723	0.073241
PPT2;hCG_1999928	Lysosomal thioesterase PPT2	G8JLL2;A0A0G2JK02;A0A0G2JIU6;A0A0G2JHB6;A0A0G2JKR3;A0A140T9Y1;A0A0G2JLL3;A0A0G2JLA3;A0A0G2JH76;A0A024RCQ8;A0A140T8X7;Q9UMR5;A0A0G2JLK6;A2ABN7;A0A0G2JK07;A0A0G2JID8	2.2969	0.0127299	0.0734068
TGM1	Protein-glutamine gamma-glutamyltransferase K	P22735	3.27715	0.0128316	0.0736703
ECH1	Delta(3,5)-Delta(2,4)-dienoyl-CoA isomerase, mitochondrial	Q13011;M0R248;M0QZW4;M0QXS7;M0R280;M0R1A2	1.72416	0.0128335	0.0736703
RPL19	Ribosomal protein L19;60S ribosomal protein L19	J3QR09;J3KTE4;P84098	0.455106	0.0128911	0.0738341
PDIA3	Protein disulfide-isomerase A3	P30101	1.64961	0.0129697	0.0741177
COX20	Cytochrome c oxidase protein 20 homolog	Q5RI15	0.291826	0.0130407	0.0742664
ATAD1	ATPase family AAA domain-containing protein 1	Q8NBU5	0.280772	0.0130542	0.0742664
SH3BP1	SH3 domain-binding protein 1	Q9Y3L3	2.8902	0.0131309	0.0744328
LAMTOR5	Ragulator complex protein LAMTOR5	O43504;R4GMU8;E9PLX3;A0A0C4DGV4	3.15435	0.0131655	0.0744328
EVI2B	Protein EVI2B	P34910	2.56981	0.0131712	0.0744328
CAPN2	Calpain-2 catalytic subunit	P17655;C9JWY7	0.50895	0.013225	0.0745707
RPL21	60S ribosomal protein L21	P46778;G3V1B3;M0R181;M0R3I5	0.403002	0.013294	0.0747121
RAC2	Ras-related C3 botulinum toxin substrate 2	P15153;B1AH77;B1AH78;B1AH80;J3KSC4;J3QLK0;F8WET9;B1AH79;G3V4H1;G3V476;P17081;Q9H4E5	2.06782	0.0133343	0.0747121
RPL32	60S ribosomal protein L32	D3YTB1;F8W727;P62910;D3YTI8	0.389645	0.0133382	0.0747121
MKRN2	Probable E3 ubiquitin-protein ligase makorin-2	C9J494;Q9H000	2.92414	0.0133727	0.074741
HSP90AB1	Heat shock protein HSP 90-beta	P08238	0.639269	0.0134053	0.074759
PSME1	Proteasome activator complex subunit 1	Q06323;H0YLU2;H0YKK6	1.67792	0.0134782	0.0749226
FARSB	Phenylalanine--tRNA ligase beta subunit	Q9NSD9	0.619159	0.0134936	0.0749226
RHOG	Rho-related GTP-binding protein RhoG	P84095	1.8013	0.0135473	0.0750571
TES	Testin	Q9UGI8;F8W7T0;F8WDI4;H7BYK1	1.71202	0.0136682	0.0755622
OBSL1	Obscurin-like protein 1	O75147;A6NN50;A8MSZ8	0.277268	0.0137834	0.0760334
AARS2	Alanine--tRNA ligase, mitochondrial	Q5JTZ9	1.89118	0.0139023	0.0764322
MCM7	DNA replication licensing factor MCM7	P33993;C9J8M6	0.630649	0.0139158	0.0764322
MND1	Meiotic nuclear division protein 1 homolog	D6RCT6;A0A087WTC6;D6R9E3;A0A6Q8PFL9;A0A6Q8PF18;A0A6Q8PHG4;Q9BWT6;D6RIA0	0.470802	0.014029	0.0768171
PCBD1	Pterin-4-alpha-carbinolamine dehydratase	P61457	1.92665	0.0140462	0.0768171
MRTO4	mRNA turnover protein 4 homolog	Q9UKD2	0.560844	0.0140885	0.0768826
PSMB10	Proteasome subunit beta type-10	J3QL48;J3QQN1;P40306	2.7331	0.0141633	0.0771255
RPL7L1	60S ribosomal protein L7-like 1	Q6DKI1;R4GMU7	0.390978	0.0142113	0.0772214
MSH2	DNA mismatch repair protein Msh2	P43246;A0A2R8YFH0;E9PHA6;A0A2R8Y6P0;A0A2R8YG02;A0A2R8Y7S8;A0A2R8Y713	0.639823	0.0143302	0.0777018
IMPDH1	Inosine-5-monophosphate dehydrogenase;Inosine-5-monophosphate dehydrogenase 1	A0A3B3IRL5;C9J381;P20839;C9K0R9;C9J029;H7C5T1;H7C511	0.45448	0.0144243	0.0780452
GRSF1	G-rich sequence factor 1	H0Y8R1;F5H5I6;H0YAK1;Q12849;H0YAM1	0.593088	0.0145624	0.0786255
TRMT2A	tRNA (uracil-5-)-methyltransferase homolog A	F2Z2W7;Q8IZ69;H7C100;C9K041	0.538118	0.0147946	0.0796103
CANX	Calnexin	P27824;D6RGY2;H0Y9Q7;D6RB85;D6RDP7;D6RFL1;D6RAU8;H0Y9H1;D6RAQ8;D6RHJ3;D6RD16	1.48926	0.0148215	0.0796103
EXOSC10	Exosome component 10	Q01780;K7EJ37	0.611368	0.0148387	0.0796103
ARMCX3	Armadillo repeat-containing X-linked protein 3	Q9UH62;H3BV87;H3BM63	1.9833	0.014881	0.0796687
SLC25A24	Calcium-binding mitochondrial carrier protein SCaMC-1	Q6NUK1;A0A3B3IU96;J3KN42	1.76902	0.0151362	0.0808648
EVL	Ena/VASP-like protein	H0YJL6;H0YJN0;G3V314;Q9UI08	2.92885	0.0151976	0.0810227
LEPRE1	Prolyl 3-hydroxylase 1	Q32P28;E2QRI1;H7C2W6	1.708	0.0152571	0.0811696
ANKRD13A	Ankyrin repeat domain-containing protein 13A	Q8IZ07;F8W150;S4R3U2;H0YIN8;Q6ZTN6	3.18419	0.0153568	0.0815299
ERP29	Endoplasmic reticulum resident protein 29	P30040;F8VY02;F8W1G0	1.53045	0.0155564	0.0824173
GALNS	N-acetylgalactosamine-6-sulfatase	P34059;H3BP66	2.40716	0.0156619	0.082804
POGLUT1	Protein O-glucosyltransferase 1	Q8NBL1;F8WEW4;B4DVA9;H7C5H0	3.40977	0.0157003	0.0828347
HEPH	Hephaestin	Q5JZ08;A0A0C4DG76;Q9BQS7;E7ES21;Q5JZ07	2.80078	0.0159383	0.0837208
CPD	Carboxypeptidase D	O75976;J3QQJ4;J3QRJ9	2.38345	0.0159459	0.0837208
TBXA2R	Thromboxane A2 receptor	P21731	2.0355	0.015967	0.0837208
MCM2	DNA replication licensing factor MCM2	P49736;H0Y8E6;F8WDM3;C9J013;C9JZ21;H7C4N9	0.63862	0.0160496	0.0839803
NNT	NAD(P) transhydrogenase, mitochondrial	Q13423;E9PCX7;A0A590UJM2;A0A590UK29;A0A590UK15;A0A590UJI3;D6RAI5;D6RHU2;A0A590UJA4;A0A590UKC7;D6RCR6	1.70316	0.0161225	0.0840261
GYG1	Glycogenin-1	G5E9W8;C9JQ42;P46976	2.23594	0.0161244	0.0840261
AKAP1	A-kinase anchor protein 1, mitochondrial	Q92667;I3L364;I3L0K6;I3L2A2;I3L2N7;I3L0W0;I3L3K1	0.397283	0.0162223	0.0841663
ANKS1A	Ankyrin repeat and SAM domain-containing protein 1A	A0A3B3ISP1;Q92625	3.55423	0.0162856	0.0841663
KIF22	Kinesin-like protein KIF22;Kinesin-like protein	Q14807;H3BRB3;H3BTH5;H3BQB9	0.399898	0.0163278	0.0841663
CARD11	Caspase recruitment domain-containing protein 11	Q9BXL7;H7BY05	0.362914	0.0163335	0.0841663
TOP2B	DNA topoisomerase 2-beta;DNA topoisomerase 2	Q02880;E9PCY5	0.421832	0.01637	0.0841663
NEDD1	Protein NEDD1	Q8NHV4	2.50408	0.0163777	0.0841663
HUWE1	E3 ubiquitin-protein ligase HUWE1	Q7Z6Z7;H0Y659;A0A087X1S3	1.94388	0.0163988	0.0841663
RPS25	40S ribosomal protein S25	P62851	0.645412	0.0164161	0.0841663
GUCY1A2	Guanylate cyclase soluble subunit alpha-2	P33402	3.47164	0.0166578	0.0849603
PC	Pyruvate carboxylase, mitochondrial	P11498;A0A494C016;A0A494C101;E9PRE7;A0A494C0T2	0.542964	0.0166713	0.0849603
ORC2	Origin recognition complex subunit 2	Q13416;C9JK08;B8ZZ80	0.31305	0.0166885	0.0849603
CALU	Calumenin	O43852;H0Y875	1.69476	0.0167096	0.0849603
WBSCR22	Probable 18S rRNA (guanine-N(7))-methyltransferase	O43709;H7C170;F8WD87;F8WD67;E9PCQ7	0.302723	0.0168056	0.0849603
STAT1	Signal transducer and activator of transcription 1-alpha/beta;Signal transducer and activator of transcription	A0A669KB68;A0A669KB56;A0A669KBA4;A0A669KB53;P42224;A0A669KBI6;J3KPM9;A0A669KB52;A0A669KB75;A0A669KB17;E7EPD2;D2KFR9;E7ENM1;E9PH66;Q67C41;A0A669KBK4	0.54132	0.0168114	0.0849603
ALDH18A1	Delta-1-pyrroline-5-carboxylate synthase;Glutamate 5-kinase;Gamma-glutamyl phosphate reductase	P54886	0.578605	0.0168209	0.0849603
DHPS	Deoxyhypusine synthase	P49366;A0A087WZK0;Q5J8M5;M0R253;M0QX43;A0A3B3IU31;B4E3M2;M0R264;M0R0J4;M0QYZ7;M0R1T4;M0R1T2;M0R0V2	0.616871	0.0168382	0.0849603
DDX5	Probable ATP-dependent RNA helicase DDX5	J3KTA4;P17844;J3QSF1;J3QRQ7;J3KRZ1;J3KRX8;J3KTQ4;J3QR02;X6RLV5;J3QRN5;J3QLG9;J3QR62	0.697387	0.0169322	0.0852514
LYZ	Lysozyme C;Lysozyme	P61626;F8VV32;A0A0B4J259	3.57205	0.0169629	0.0852514
GSTZ1	Maleylacetoacetate isomerase	A0A0A0MR33;G3V5T0;A0A0C4DFM0;G3V4T6;G3V267;O43708;G3V3B9	2.00671	0.017032	0.0854297
HMBS	Porphobilinogen deaminase	F5H345;P08397;A0A3B3IRR1;A0A3F2YNY7;F5GY90;F5H0P4;A0A3B3IU56;A0A1W2PNU5;F5H226;A0A3B3IU34;F5H4W5;F5H4X2	0.565158	0.01708	0.0855017
DCXR	L-xylulose reductase	Q7Z4W1;J3KS22;J3QS36;J3KRZ4;J3QL34;J3KSZ5;J3QS45;J3QRQ2	1.57378	0.0171759	0.0856975
NCAPH	Condensin complex subunit 2	Q15003;E9PHA2;C9J470;C9JZP1;H7C415	0.405653	0.017245	0.0856975
OAT	Ornithine aminotransferase, mitochondrial;Ornithine aminotransferase, hepatic form;Ornithine aminotransferase, renal form	P04181	0.634192	0.0172508	0.0856975
ESYT2	Extended synaptotagmin-2	A0A499FIX8;H7BXI1;A0A087WXU3;A0FGR8	2.96205	0.0172834	0.0856975
EIF3I	Eukaryotic translation initiation factor 3 subunit I	Q13347;Q5TFK1	0.500103	0.0173525	0.0856975
PPA2	Inorganic pyrophosphatase 2, mitochondrial	Q9H2U2;D6R967;H0Y9D8;D6RGV9;D6RGI1;D6RAD3;A0A0C4DGB9;H0YAK2	2.08058	0.0173985	0.0856975
RPL4	60S ribosomal protein L4	P36578;H3BM89;H3BTP7;H3BU31	0.451079	0.0174273	0.0856975
GANAB	Neutral alpha-glucosidase AB	Q14697;F5H6X6	1.51398	0.0174331	0.0856975
TMEM184C	Transmembrane protein 184C	Q9NVA4	0.259034	0.0174503	0.0856975
GRWD1	Glutamate-rich WD repeat-containing protein 1	Q9BQ67;M0QX71	0.602303	0.0174561	0.0856975
PPP1R13L	RelA-associated inhibitor	Q8WUF5;K7EN03	0.395004	0.017506	0.0857232
PPIL2	Peptidyl-prolyl cis-trans isomerase-like 2	Q13356	0.601178	0.0175348	0.0857232
MRPL14	39S ribosomal protein L14, mitochondrial	Q6P1L8	0.446954	0.0175655	0.0857232
EIF3G	Eukaryotic translation initiation factor 3 subunit G	O75821;K7EL20;K7ENA8;K7ER90;K7EP16;K7EL60;K7ENH0	0.546028	0.0175962	0.0857232
ACSL3	Long-chain-fatty-acid--CoA ligase 3	O95573;F5GWH2;F5H062;C9JC11	0.648402	0.0177612	0.0863617
ACSF2	Acyl-CoA synthetase family member 2, mitochondrial	E9PF16;Q96CM8	3.48654	0.017861	0.0866812
CDC123	Cell division cycle protein 123 homolog	O75794;X6RA30;X6RKY7;X6RF82;H7BZW7	0.418818	0.0179492	0.0868897
TP53BP1	Tumor suppressor p53-binding protein 1	A6NNK5;Q12888;C9JXV0;M0R142;H7C3N7;H7BZY0	1.80643	0.0179723	0.0868897
NAPRT	Nicotinate phosphoribosyltransferase	C9J8U2;G5E977;Q6XQN6;H0YF31;A0A087WUT5;H0YDA6	3.20391	0.0181066	0.087373
CCDC132	Coiled-coil domain-containing protein 132	Q96JG6;H0Y7Q2;F8WDT1;F2Z3F0;A0A3B3IRQ5;H7BZP1;C9JA29	4.45768	0.0182735	0.0878913
VAT1	Synaptic vesicle membrane protein VAT-1 homolog	Q99536;K7ERT7;K7ESA3;K7ENX2;K7EM19;K7EJM4;K7ER81	1.64368	0.0182831	0.0878913
GDF15	Growth/differentiation factor 15	Q99988	2.51579	0.0184654	0.0884884
LHPP	Phospholysine phosphohistidine inorganic pyrophosphate phosphatase	Q9H008;Q5T1Z0	3.36389	0.0184769	0.0884884
RPS6	40S ribosomal protein S6	P62753;A2A3R5;A2A3R7	0.373761	0.018569	0.0887624
AAK1	Uncharacterized protein FLJ45252	A0A096LP25;Q6ZSR9;A0A096LNZ0	2.61223	0.0187398	0.0893227
RPS18	40S ribosomal protein S18	P62269;A0A0G2JQH2;Q5GGW2;J3JS69	0.506892	0.0187782	0.0893227
PGGT1B	Geranylgeranyl transferase type-1 subunit beta	P53609	2.23698	0.0187916	0.0893227
PCYOX1	Prenylcysteine oxidase 1	Q9UHG3;F8W8W4;C9K055;C9JM55;C9JGT6	2.17744	0.018924	0.0897842
TOR1AIP1	NA	J3KN66	1.87537	0.0189778	0.0898714
GBE1	1,4-alpha-glucan-branching enzyme	Q04446;E9PGM4	2.35022	0.019137	0.0904572
BYSL	Bystin	Q13895;H7BY94;F8WBL2	0.543653	0.0191831	0.0905067
SYPL1	Synaptophysin-like protein 1	Q16563;C9JYN0;A0A0U1RQT9;H7C4J8	1.51622	0.0194268	0.0914867
RPL18	60S ribosomal protein L18	J3QQ67;Q07020;G3V203;H0YHA7;F8VYV2;F8VUA6;A0A075B7A0;F8VXR6	0.422847	0.0195323	0.0917434
TTLL12	Tubulin--tyrosine ligase-like protein 12	Q14166;V9GY16	0.636565	0.0195534	0.0917434
CC2D1B	Coiled-coil and C2 domain-containing protein 1B	H7C1U3;H0Y517;Q5T0F9	1.81106	0.0201118	0.0941778
CHID1	Chitinase domain-containing protein 1	Q9BWS9;E9PPA0;E9PI70;E9PIP0;E9PRL3;E9PPH0;H0YDL6;E9PKF1;H0YCC4;H0YC89;H0YEA3	2.21917	0.0201464	0.0941778
RPS9	40S ribosomal protein S9	P46781;B5MCT8;C9JM19;F2Z3C0;A8MXK4	0.509484	0.0202634	0.0945512
S100A9	Protein S100-A9	P06702	7.25809	0.0203498	0.0947802
ZDHHC5	Palmitoyltransferase ZDHHC5	Q9C0B5	2.48446	0.0204515	0.0950798
EIF4G1	Eukaryotic translation initiation factor 4 gamma 1	Q04637;C9JF13;C9J6B6	0.652197	0.0206146	0.0951863
GLRX3	Glutaredoxin-3	O76003	0.58594	0.0206299	0.0951863
SMC4	Structural maintenance of chromosomes protein 4;Structural maintenance of chromosomes protein	Q9NTJ3;E9PD53;C9JR83;C9J9E4;C9JVD8;C9J578;C9JWF0;C9IYK2;C9JJ64	0.530539	0.0206357	0.0951863
PPIB	Peptidyl-prolyl cis-trans isomerase B	P23284	1.48756	0.0206971	0.0951863
SERPINH1	Serpin H1	P50454;E9PJH8;E9PPV6;E9PR70;E9PKH2;E9PK86;E9PMI5;E9PNX1;E9PIG2;E9PRS3;E9PQ34;E9PLA6;H0YEP8	1.67833	0.0207374	0.0951863
SH3BGRL3	SH3 domain-binding glutamic acid-rich-like protein 3	Q9H299;Q5T123	2.47578	0.02077	0.0951863
ABHD16A	Abhydrolase domain-containing protein 16A	A0A0G2JJD3;O95870;A0A0G2JI89;F2Z3H2	2.60789	0.0207796	0.0951863
DSN1	Kinetochore-associated protein DSN1 homolog	Q9H410;Q5JW53;Q5JW54;Q5JW57	2.81231	0.0208065	0.0951863
NUDT16	U8 snoRNA-decapping enzyme	Q96DE0	0.486504	0.0208276	0.0951863
SPTBN1	Spectrin beta chain, non-erythrocytic 1	Q01082;A0A087WUZ3;F8W6C1;A4QPE4;O15020	1.55708	0.0208487	0.0951863
SEC23A	Protein transport protein Sec23A	F5H365;Q15436;G3V4V1;G3V1W4;G3V3G5;G3V2R6;G3V5X8;G3V4Q2;G3V5K1	2.19596	0.0209984	0.0955303
APMAP	Adipocyte plasma membrane-associated protein	Q9HDC9;H0Y512	1.90751	0.0210003	0.0955303
THUMPD3	THUMP domain-containing protein 3	Q9BV44;H7C3J3;H7C0R6;C9J9V2	0.570236	0.0210367	0.0955303
RPS13	40S ribosomal protein S13	P62277;J3KMX5;E9PS50	0.425962	0.0211787	0.0960037
KIAA1324L	UPF0577 protein KIAA1324-like	C9JA41;H7C2N5;A8MWY0	2.05653	0.0212708	0.0962496
OTUD6B	OTU domain-containing protein 6B	Q8N6M0;A0A087X0W9;A0A0C4DH76	1.89451	0.0213399	0.0963907
SEL1L	Protein sel-1 homolog 1	Q9UBV2;G3V3B3	2.2988	0.0213879	0.096395
COPB2	Coatomer subunit beta	P35606;D6R997;D6RBZ7;D6RCL6;D6RBG7;D6RBT6;H0YAC7;H0Y938	1.48686	0.0214167	0.096395
NPC1	Niemann-Pick C1 protein	O15118;K7EQ23	4.76456	0.0215049	0.0965835
GGH	Gamma-glutamyl hydrolase	Q92820	1.72843	0.0215548	0.0965835
NCDN	Neurochondrin	Q9UBB6;H7C2R2	0.440832	0.0215894	0.0965835
TRAPPC8	Trafficking protein particle complex subunit 8	J3QQJ5;Q9Y2L5;J3KSL8;J3QSA1;J3QR00	0.38305	0.0216105	0.0965835
TMED10	Transmembrane emp24 domain-containing protein 10	P49755;G3V2K7	1.82639	0.0218369	0.0972984
RPS4X	40S ribosomal protein S4, X isoform	P62701;Q8TD47;C9JEH7;P22090	0.535117	0.0219463	0.0972984
FKBP8	Peptidyl-prolyl cis-trans isomerase FKBP8	Q14318;U3KQ64;A0A0A0MTJ1;M0R2K9;U3KQI1;M0R1Q0;M0R1S6;M0R2Q6	0.498757	0.0219732	0.0972984
BCAS2	Pre-mRNA-splicing factor SPF27	O75934	1.9434	0.021977	0.0972984
ABR	NA	I3L4Y1	2.45432	0.0219885	0.0972984
SLC3A2	NA	F5H0E2	2.89424	0.022	0.0972984
ABCB7	ATP-binding cassette sub-family B member 7, mitochondrial	A0A5F9ZA98;O75027;A0A590UJS8;B4DGL8;A0A2R8Y473;A0A087WW65;E9PJR8;E9PNQ5;A0A2R8Y3N2;A0A2R8YF35	1.70834	0.0220806	0.0974602
TCF20	Transcription factor 20	A0A6Q8PH68;Q9UGU0	0.310344	0.0221132	0.0974602
M6PR	Cation-dependent mannose-6-phosphate receptor	P20645;H0YF90;F5GX30;F5GXE0;H0YGE9;F5GXU0;H0YGT2;F5H883	1.70512	0.022236	0.0978319
PLXNA1	Plexin-A1	Q9UIW2;P51805	1.8979	0.0225258	0.0988743
ETFDH	Electron transfer flavoprotein-ubiquinone oxidoreductase, mitochondrial	Q16134;D6RAD5	1.9078	0.0225507	0.0988743
PAPSS1	Bifunctional 3-phosphoadenosine 5-phosphosulfate synthase 1;Sulfate adenylyltransferase;Adenylyl-sulfate kinase	O43252;O95340	0.683785	0.0226141	0.0989813
HSPA8	Heat shock cognate 71 kDa protein	P11142;E9PKE3;E9PNE6;A8K7Q2;E9PN89;E9PLF4;E9PQQ4;E9PQK7;P54652;E9PPY6;E9PS65;E9PN25;E9PI65;E9PM13	0.712261	0.0226735	0.0990711
IDUA	Alpha-L-iduronidase	P35475;D6R9D5	2.85113	0.0227541	0.0990719
C5orf51	UPF0600 protein C5orf51	A0A0C4DGW6;A6NDU8	2.1824	0.0227618	0.0990719
DYNC1I2	NA	E7EQL5;E7EV09;E7EQU2;E7ETL8;E9PGG1	1.97631	0.0227906	0.0990719
NAA15	N-alpha-acetyltransferase 15, NatA auxiliary subunit	Q9BXJ9;A0A0B4J1W3;Q6N069	0.609319	0.0229288	0.0993745
DYNC1I2	Cytoplasmic dynein 1 intermediate chain 2	Q13409;E7ESD3;E7EMU4;E7ET01;E7EUM4;E7ERR6;E7ERH4;E7EU01	1.94031	0.0229384	0.0993745
EIF3D	Eukaryotic translation initiation factor 3 subunit D	O15371;B0QYA5;B0QYA6;B0QYA8;B0QYA4;A0A0D9SGB5	0.543693	0.0230074	0.0995042
RAB2A	Ras-related protein Rab-2A	P61019;E9PKL7;H7C125;E9PE37;H0YD31;H0YDL5	1.47718	0.0230573	0.0995507
XPNPEP1	Xaa-Pro aminopeptidase 1	Q9NQW7;Q5T6H7;Q5T6H2;Q5T6H3	1.60336	0.023159	0.0998203
PCYOX1L	Prenylcysteine oxidase-like	E7EVZ5;Q8NBM8	3.78036	0.0234507	0.100906
PAPOLA	Poly(A) polymerase alpha	P51003;G3XAH6;G3V3I9;A0A0C4DGK1;H0YJ00;Q9NRJ5;G3V457;H0YJL4	0.553567	0.0235466	0.101148
WDR36	WD repeat-containing protein 36	A0A0A0MTB8;Q8NI36	0.450978	0.0237021	0.101644
NUDT1	7,8-dihydro-8-oxoguanine triphosphatase	P36639	0.36623	0.0237846	0.101826
MGST2	Microsomal glutathione S-transferase 2	Q99735	1.62418	0.0238748	0.101918
ARHGDIB	Rho GDP-dissociation inhibitor 2	P52566;F5H3P3;F5H6Q0;F5H2R5;H0YGX7	1.5209	0.0238863	0.101918
RPL3	60S ribosomal protein L3	P39023;G5E9G0;H7C422;H7C3M2;B5MCW2;F8WCR1;Q92901	0.534911	0.0239976	0.102222
SUPT4H1	Transcription elongation factor SPT4	D3DTZ5;J3QSB9;P63272	0.338618	0.0240743	0.102377
RAB27A	Ras-related protein Rab-27A	P51159;H3BN55;H3BS49;H3BVH7;H3BUD9;H3BU81;O00194;K7ES41	0.670591	0.0241223	0.10241
RPL22	60S ribosomal protein L22	P35268;K7ERI7;K7EP65;K7EKS7;K7ELC4;K7EMH1;K7EJT5	0.656471	0.0241703	0.102443
TPX2	Targeting protein for Xklp2	Q9ULW0	0.550685	0.0243353	0.102905
S100A8	Protein S100-A8;Protein S100-A8, N-terminally processed	P05109	4.15482	0.0243602	0.102905
SLC7A5	Large neutral amino acids transporter small subunit 1	Q01650;A0A0C4DGL4;H0YJ95;G3V4Z6;Q9UM01	1.60305	0.0244888	0.10327
PLBD1	Phospholipase B-like 1;Phospholipase B-like 1 chain A;Phospholipase B-like 1 chain B;Phospholipase B-like 1 chain C	Q6P4A8	2.52836	0.0245349	0.10327
ALDH6A1	Methylmalonate-semialdehyde dehydrogenase [acylating], mitochondrial	Q02252;G3V4Z4	1.71758	0.0246135	0.10327
FLNA	Filamin-A	P21333;Q60FE5;A0A087WWY3;F8WE98;H0Y5C6;H0Y5F3;A0A669KBC6;H7C2E7	1.49151	0.0246366	0.10327
EPS15L1	Epidermal growth factor receptor substrate 15-like 1	Q9UBC2;M0R165;M0R2S2;M0R3I1;K7EJR2;M0R330;M0R1V5;M0QX30	1.99785	0.0246673	0.10327
MTA2	Metastasis-associated protein MTA2	O94776	0.677365	0.0246903	0.10327
HIGD1A	HIG1 domain family member 1A, mitochondrial	C9JAW5;C9JNU6;Q9Y241	0.611342	0.0248361	0.103295
ZC3H7B	Zinc finger CCCH domain-containing protein 7B	Q9UGR2	0.420581	0.0248592	0.103295
ZHX1	Zinc fingers and homeoboxes protein 1	Q9UKY1	0.512839	0.0248764	0.103295
UBE3C	Ubiquitin-protein ligase E3C	Q15386	0.411316	0.024886	0.103295
ECI1;DCI	Enoyl-CoA delta isomerase 1, mitochondrial	P42126;Q96DC0;H3BS70	1.63342	0.0248995	0.103295
BLOC1S3	Biogenesis of lysosome-related organelles complex 1 subunit 3	Q6QNY0	2.24249	0.025053	0.103683
PRMT1	Protein arginine N-methyltransferase 1	E9PKG1;Q99873;E9PQ98;E9PIX6;H0YDE4;E9PNR9;E9PMW9;Q9NR22;E9PMZ2	0.61395	0.0251144	0.103683
TARBP2	RISC-loading complex subunit TARBP2	Q15633;H3BV98;F8VSA1;F8VYK6;F8VZZ7;F8VP94;F8VW32;F8VYK3;F8VZ57	0.566992	0.0251911	0.103683
MANF	Mesencephalic astrocyte-derived neurotrophic factor	P55145;H7C2D6	4.47096	0.025195	0.103683
TAF8	Transcription initiation factor TFIID subunit 8	Q7Z7C8;A0A0A0MRR3;C9J7M8;B4DZU5	0.326113	0.0251969	0.103683
RCN1	Reticulocalbin-1	Q15293;E9PP27	1.77593	0.0253312	0.10388
COLGALT2	Procollagen galactosyltransferase 2	Q8IYK4;A0A3B3IT37;Q5SXQ3;Q5SXQ5	0.386238	0.0253638	0.10388
GINS1	DNA replication complex GINS protein PSF1	Q14691	0.351418	0.025406	0.10388
KRR1	KRR1 small subunit processome component homolog	Q13601	0.236416	0.025408	0.10388
EPB41	Protein 4.1	P11171;Q4VB86;A0A2R8YD30;A0A2R8Y7Y3;A0A2R8Y420;A0A2R8Y5C8;A0A2R8Y783	1.91809	0.0255231	0.103941
TRIM65	Tripartite motif-containing protein 65	Q6PJ69;H0YGS7;H0YG27;K7EM44;K7EJ59	2.56038	0.0255672	0.103941
IRF2BPL	Interferon regulatory factor 2-binding protein-like	Q9H1B7	2.56305	0.0255711	0.103941
KSR1	Kinase suppressor of Ras 1	Q8IVT5;A0A2R8Y5H9;A0A0A0MQW1	0.359999	0.0255864	0.103941
KIF5B	Kinesin-1 heavy chain	P33176;J3KNA1;A0A6Q8PEZ8;A0A6Q8PGJ3;Q12840;A0A6Q8PGT2;C9JWB9;A0A6Q8PGN1;A0A6Q8PFV6	1.6797	0.0256996	0.104019
ACOX1	Peroxisomal acyl-coenzyme A oxidase 1	Q15067;K7ENF1;K7ESC7;K7ELT1;I3L0T4;I3L2U4;I3L4S5	1.69823	0.0257073	0.104019
ACACA	Acetyl-CoA carboxylase 1;Biotin carboxylase	Q13085;Q59FY4;O00763;A0A087WWN5;A0A087X0W4;A0A0C4DGT1;S4R3S7;F8W8T8;H0YGH5;A0A087WVR6;A0A087X2F8;A0A087WYS8;A0A087X126	0.642033	0.0257284	0.104019
MT-CO3	Cytochrome c oxidase subunit 3	P00414	0.618927	0.0258397	0.104081
DNAJC3	DnaJ homolog subfamily C member 3	Q13217;X6R9L0	2.21856	0.0258531	0.104081
ACAD9	Acyl-CoA dehydrogenase family member 9, mitochondrial	Q9H845;H0Y8Z9;D6RCD8	1.70542	0.0258666	0.104081
TUBB6	Tubulin beta-6 chain	Q9BUF5;K7ESM5;K7EL29;K7EN98;K7ESQ3;K7EQT3;K7EJ64;K7ERA8;K7EJZ4;K7ES63;K7EPE5;K7EK43	0.502754	0.0259299	0.104171
STX7	Syntaxin-7	O15400	1.60364	0.0259798	0.104207
EEA1	Early endosome antigen 1	Q15075	2.38967	0.0261506	0.104616
RPL17;RPL17-C18orf32	60S ribosomal protein L17	A0A087WXM6;J3QQT2;J3KRX5;A0A0A6YYL6;P18621;J3QLC8;A0A0A0MRF8;J3KRB3;A0A087WWH0;J3QS96;A0A087WY81;J3KSJ0	0.524269	0.026164	0.104616
PIEZO1	Piezo-type mechanosensitive ion channel component 1	Q92508;H0YB49	1.89985	0.0262235	0.104689
TOP2A	DNA topoisomerase 2-alpha	P11388;J3KTB7	0.441146	0.0263693	0.104949
S100A7;S100A7A	Protein S100-A7;Protein S100-A7A	P31151;Q86SG5	3.25987	0.026425	0.104949
OSBPL8	Oxysterol-binding protein-related protein 8;Oxysterol-binding protein	Q9BZF1;F8VUA7;F8VQX7;Q9H0X9	2.81122	0.0264461	0.104949
ZNF609	Zinc finger protein 609	O15014;E7ERY8	0.524035	0.0264537	0.104949
TIMM23	Mitochondrial import inner membrane translocase subunit Tim23	O14925;Q5SRD1	0.591334	0.0266456	0.105465
STRN4	Striatin-4	F5GYK2;Q9NRL3;M0R0P4;M0R317;R4GN16	3.08243	0.0266667	0.105465
PYGB	Glycogen phosphorylase, brain form	P11216;H0Y4Z6	1.78758	0.0268318	0.105776
MAP1A	Microtubule-associated protein 1A;MAP1A heavy chain;MAP1 light chain LC2	E9PGC8;P78559	1.68273	0.0268433	0.105776
NUF2	Kinetochore protein Nuf2	Q9BZD4;E9PQC4	0.266918	0.0268701	0.105776
NOLC1	Nucleolar and coiled-body phosphoprotein 1	A0A0A0MRM9;Q14978;S4R349;S4R402;S4R3C2	0.59091	0.0269392	0.105884
USP39	U4/U6.U5 tri-snRNP-associated protein 2	Q53GS9;B9A018;F8WC91	0.627788	0.027133	0.106464
UBE2E1;UBE2E2	Ubiquitin-conjugating enzyme E2 E1	C9J2P0;H7C061;B7Z306;P51965;A0A087X283;C9J180	0.486115	0.0272309	0.106464
STAG2	Cohesin subunit SA-2	Q8N3U4;B1AMT4;Q8WVM7;B1AMT2;B1AMT3;Q68DW7	0.526459	0.0272462	0.106464
UFM1	Ubiquitin-fold modifier 1	P61960;H0Y614	2.77088	0.0272654	0.106464
TPM1	Tropomyosin alpha-1 chain	F5H7S3;H7BYY1;H0YKJ4;H0YK48;A0A494BZZ2;B7Z596;H0YKX5;A0A0S2Z4G6;Q6ZN40;P09493;H0YL42;A0A494C0V8	2.3906	0.0272961	0.106464
RHOXF2	Rhox homeobox family member 2	Q9BQY4	0.546583	0.0273786	0.106623
MECP2	Methyl-CpG-binding protein 2	P51608;A0A0D9SFX7;A0A0D9SEX1;C9JH89;A0A1B0GTV0;A0A6Q8PHQ3;A0A6Q8PF93	2.5371	0.0274688	0.10676
ARF3	ADP-ribosylation factor 3	P61204;F5H423;F5H0C7;H0YGG7	3.00769	0.0275379	0.10676
AFF4	AF4/FMR2 family member 4	Q9UHB7;H7C319	0.25848	0.0275398	0.10676
ALDH16A1	Aldehyde dehydrogenase family 16 member A1	Q8IZ83;F5H4B6;M0QY06	1.83961	0.0276108	0.106872
TOR3A	Torsin-3A	Q9H497;F2Z3J4;Q5W0C9;Q5W0C6	0.364891	0.0277701	0.107141
NHLRC2	NHL repeat-containing protein 2	Q8NBF2	1.5936	0.0277797	0.107141
DNPEP	Aspartyl aminopeptidase	E5RIA4;E7ETB3;Q9ULA0;E7EMB6;C9JBE1;F8WAN0;B9ZVU2;E7EPX3;E5RJ35;C9J1E2;C9JRG3	0.606839	0.0278066	0.107141
RPL15	60S ribosomal protein L15;Ribosomal protein L15	P61313;A0A2R8YEM3;E7EQV9;E7ENU7;E7EX53;A0A2R8Y738;E7ERA2	0.496068	0.0278545	0.107163
LAMTOR2	Ragulator complex protein LAMTOR2	Q9Y2Q5	1.9181	0.0280042	0.107318
ALDH9A1	4-trimethylaminobutyraldehyde dehydrogenase	P49189	1.54816	0.02801	0.107318
FKBP15	FK506-binding protein 15	Q5T1M5	2.44059	0.0280522	0.107318
CXorf56	UPF0428 protein CXorf56	Q9H5V9	0.647863	0.0280637	0.107318
NTPCR	Cancer-related nucleoside-triphosphatase	Q5TDF0;Q9BSD7	0.572662	0.0281961	0.107663
APOBR	Apolipoprotein B receptor	A0A4V7I447;Q0VD83	1.75682	0.0283688	0.1081
SCD	Acyl-CoA desaturase	O00767	0.326093	0.0283957	0.1081
PTGES3	Prostaglandin E synthase 3	Q15185;A0A087WYT3;B4DDC6	0.585181	0.0284647	0.108201
TK1	Thymidine kinase;Thymidine kinase, cytosolic	K7ERV3;P04183;K7ES52;K7ERJ1;K7ENW5	0.252416	0.0285434	0.108228
COG2	Conserved oligomeric Golgi complex subunit 2	B7Z2Y2;Q14746	2.58501	0.0285568	0.108228
ALDH1A1	Retinal dehydrogenase 1	P00352;Q5SYQ7;Q5SYQ9;Q5SYQ8	0.233187	0.0286605	0.108273
MDH1	Malate dehydrogenase, cytoplasmic;Malate dehydrogenase	P40925;A0A5K1VW95;B9A041;B8ZZ51;C9JF79;C9JLV6;C9JRL4;C9IZI0;F8WFC2	1.43688	0.0287008	0.108273
PROCR	Endothelial protein C receptor	Q9UNN8;A0A0U1RQQ4	0.501149	0.0287123	0.108273
TRIM24	Transcription intermediary factor 1-alpha	O15164	0.4137	0.0287391	0.108273
FRA10AC1	Protein FRA10AC1	Q70Z53	0.465087	0.0287852	0.108286
HIST2H2AA3;HIST2H2AC	Histone H2A type 2-A;Histone H2A type 2-C	Q6FI13;Q16777	0.646289	0.0290481	0.109114
HIC2	Hypermethylated in cancer 2 protein	Q96JB3	0.321091	0.0291114	0.10919
MKL2	MKL/myocardin-like protein 2;Phosphatase and actin regulator	Q9ULH7;I3L2S3	2.00582	0.0293417	0.109892
SCFD1	Sec1 family domain-containing protein 1	Q8WVM8;J3KNG4;G3V4I1;G3V5F3;G3V2M8;G3V3K9;G3V363;H0YJS6;H0YJY1	1.53318	0.0296007	0.110699
RPL36	60S ribosomal protein L36	Q9Y3U8;J3QSB5;J3KTD3	0.404549	0.0296775	0.110823
PAGR1	PAXIP1-associated glutamate-rich protein 1	Q9BTK6	0.490787	0.0299173	0.111555
DIAPH1	Protein diaphanous homolog 1	A0A0G2JH68;O60610;A0A140T8Z0;H9KV28;A0A2R8Y5N1;B4E2I7;A0A2R8YEF8;H7C2W8	0.598737	0.0299653	0.11157
QPCTL	Glutaminyl-peptide cyclotransferase-like protein	K7EQG1;Q9NXS2	4.31542	0.0301303	0.111864
DTYMK	Thymidylate kinase	P23919;H7C312;H7BZ20;G5E9E9;H7C3A4	0.384029	0.0301322	0.111864
TOR1AIP1	Torsin-1A-interacting protein 1	A0A0A0MSK5;Q5JTV8;H0Y4R4;H0YD16;H0YDU3	1.62059	0.030374	0.112518
LMAN2	Vesicular integral-membrane protein VIP36	Q12907;D6RBV2;D6RDX1;D6RIU4;D6RBH1	1.66493	0.0304143	0.112518
DNASE2	Deoxyribonuclease-2-alpha	O00115;K7ENE5	2.63582	0.0304412	0.112518
NDUFA12	NADH dehydrogenase [ubiquinone] 1 alpha subcomplex subunit 12	Q9UI09;F8VRD8;F8VXI1;H0YID5	1.57074	0.0305141	0.112518
BRI3BP	BRI3-binding protein	A0A5F9ZHY7;Q8WY22	2.9222	0.0305295	0.112518
PLS1	Plastin-1	C9JAM8;Q14651	0.327367	0.0311205	0.114333
CBL	E3 ubiquitin-protein ligase CBL	P22681;A0A0U1RR39;A0A1B0GW38;A0A0U1RQX8	1.9154	0.0311282	0.114333
UBE2D3;UBE2D2	Ubiquitin-conjugating enzyme E2 D2;Ubiquitin-conjugating enzyme E2 D3	D6RAW0;D6RFM0;D6RAH7;H9KV45;A0A0A0MQU3;A0A087WY85;P62837;P61077	0.096565	0.0311569	0.114333
DNAJC8	DnaJ homolog subfamily C member 8	O75937;S4R3J5	0.613945	0.0314582	0.115272
SPNS1	Protein spinster homolog 1	Q9H2V7;H3BMF4;H3BR82;H3BPQ9;H3BT44;H3BP14;H3BPT8	2.02567	0.031581	0.115556
DNAJC10	DnaJ homolog subfamily C member 10	Q8IXB1;Q71S60;A0A087WXH7;E7EP04;A0A494C1G5	2.11424	0.0318055	0.116136
FAM114A2	Protein FAM114A2	Q9NRY5;E5RHI8;E5RFK2;E5RGF9;E5RK42;E5RHP2;E7ESJ7	2.00478	0.0318439	0.116136
H2AFV;H2AFZ	Histone H2A.V;Histone H2A.Z;Histone H2A	Q71UI9;P0C0S5;C9J0D1;A0A494C189;C9J386	0.603119	0.0318765	0.116136
DDX39A	ATP-dependent RNA helicase DDX39A	O00148;K7EQN7;K7EPJ3;K7EN69;K7ENP6;K7EL56;K7EIL8;A0A0D9SEM9	0.682417	0.0319418	0.116207
CCDC127	Coiled-coil domain-containing protein 127	Q96BQ5	2.23807	0.0321202	0.116273
FAM49B	Protein FAM49B	Q9NUQ9;A0A1W2PRQ0;A0A087X178;E5RI16;E5RJE1;E5RIR8;E5RJL8;E5RGI7;E5RK61;E5RFS4;E5RHU5	1.58375	0.0321298	0.116273
ABT1	Activator of basal transcription 1	Q9ULW3	0.44802	0.0321605	0.116273
RNF213	E3 ubiquitin-protein ligase RNF213	A0A0A0MTC1;A0A0A0MTR7;Q63HN8	2.03847	0.0322027	0.116273
CDK11B;CDK11A	Cyclin-dependent kinase 11B;Cyclin-dependent kinase 11A	A0A0D9SEI3;A0A0D9SER5;A0A0D9SEN2;P21127;Q5QPR3;Q9UQ88;Q5QPR4;J3KS35;E7ESP2;Q5QPQ9;E9PFJ2;A0A087WYI9;A0A087X1I0;Q13882	0.622259	0.0322411	0.116273
EEF1B2	Elongation factor 1-beta	P24534;C9JZW3;F2Z2G2;F8WF65	0.630526	0.0322565	0.116273
CCDC94	Coiled-coil domain-containing protein 94	Q9BW85;M0R2S3	0.347666	0.0322833	0.116273
JMJD6	Bifunctional arginine demethylase and lysyl-hydroxylase JMJD6	B2WTI3;B2WTI4;K7EJU9;Q6NYC1	0.504288	0.0323255	0.116273
GNL2	Nucleolar GTP-binding protein 2	Q13823;H0YG10	0.426302	0.0324675	0.116618
ANAPC7	Anaphase-promoting complex subunit 7	Q9UJX3;H0YIW2;H0YIX7	0.443195	0.0325481	0.116743
HMMR	Hyaluronan mediated motility receptor	O75330	0.25253	0.0327765	0.117396
RPL23A	60S ribosomal protein L23a	P62750;H7BY10;K7EJV9;K7ERT8;A8MUS3;K7EMA7	0.624979	0.0329223	0.117753
PCNA	Proliferating cell nuclear antigen	P12004	0.656734	0.0330777	0.118004
DHODH	Dihydroorotate dehydrogenase (quinone), mitochondrial	Q02127;I3NI32;J3QRQ3;I3L449;J3QRJ4	1.63539	0.0330854	0.118004
CLPB	Caseinolytic peptidase B protein homolog	Q9H078;A0A2U3TZY2;H0YGM0;F5H392;A0A2R8Y6R5;A0A2R8Y7E8	0.581709	0.0333003	0.118604
RPS24	40S ribosomal protein S24	E7ETK0;A0A2R8Y849;A0A2R8YD14;P62847;A0A2R8Y8A0	0.537928	0.0334922	0.119111
MCM6	DNA replication licensing factor MCM6	Q14566	0.670813	0.0335364	0.119111
ATP6V0C	V-type proton ATPase 16 kDa proteolipid subunit	P27449;H3BNI4	2.82148	0.033757	0.119616
RPS15	40S ribosomal protein S15	K7ELC2;P62841;K7EM56;A0A0B4J2B4;S4R417;K7EQJ5;K7EJ78;S4R456	0.624501	0.0337724	0.119616
GTPBP4	Nucleolar GTP-binding protein 1	Q9BZE4;Q5T3R7	0.448253	0.0338453	0.119707
HSPH1	Heat shock protein 105 kDa	Q92598;A0A0A0MSM0;R4GN69;Q5TBM3	0.721817	0.0340257	0.120178
NFU1	NFU1 iron-sulfur cluster scaffold homolog, mitochondrial	Q9UMS0;C9J8Q1;F8W9P7;H7C537	0.460023	0.0341773	0.120406
SLC20A2	Sodium-dependent phosphate transporter 2	Q08357	0.587856	0.0341849	0.120406
HSPD1	60 kDa heat shock protein, mitochondrial	P10809;E7EXB4;E7ESH4;C9JL25;C9JL19;C9JCQ4;C9J0S9	0.655289	0.0345035	0.12132
TMEM43	Transmembrane protein 43	Q9BTV4	1.80229	0.0345399	0.12132
PTK2	Focal adhesion kinase 1	Q05397;H0YBP1;E7ESA6;H0YBZ1;H0YB16;E9PEI4;B4DWJ1;E5RHD8;E5RI03;E5RJP0;E5RGA6;E5RIK4;E5RG54;E5RI72;E5RG66;E5RH01;E5RH48;Q14289;E5RFW9	0.533083	0.0347357	0.121673
PNISR	Arginine/serine-rich protein PNISR	Q8TF01	0.473862	0.0347951	0.121673
CHD1	Chromodomain-helicase-DNA-binding protein 1	O14646;H0Y8V4;A0A087WVF4;A0A0D9SEP7	0.408852	0.0348239	0.121673
PTMS	Parathymosin	P20962;F5GXR3	5.38303	0.0348316	0.121673
BCLAF1	NA	E9PK91;A0A1W2PQ43;E9PK09;E9PQN2;E9PKI6;E9PJA7;H0YF63;H0YF00	0.337406	0.0350753	0.122356
HDAC7	Histone deacetylase;Histone deacetylase 7	J3KPH8;Q8WUI4;C9J102;C9JNI4;F8VWY3	0.448014	0.0351981	0.122602
APTX	Aprataxin	A0A0A0MRW7;Q7Z2E3;A0A5K1VW64;C9J8U3;A0A5F9ZGW5;F8WBD6;A0A5K1VW80;F8WBM3;Q6JV79;A0A5F9ZI51	2.9965	0.0352422	0.122602
ARL15	ADP-ribosylation factor-like protein 15	A0A087WUW9;Q9NXU5;A0A0B4J222;R4GN67	2.20226	0.0353804	0.122914
SLC3A2	4F2 cell-surface antigen heavy chain	F5GZS6;J3KPF3;P08195;H0YFS2;F5GZI0;H0YFX4;F5GZR9	1.71762	0.0355416	0.123306
KIF2C	Kinesin-like protein KIF2C;Kinesin-like protein	Q99661;Q5JR91;Q5JR89;H0Y5Z9	0.512663	0.0356721	0.12359
POLG	DNA polymerase subunit gamma-1	P54098;A0A1B0GVT8;H0YD36;A0A1B0GTQ6;A0A1B0GTU7;A0A590UK63;A0A590UJP1;H0YCV2;A0A0D9SFM1;H0YE43;H0YCD2;H0YDF1;A0A1B0GW33	3.77706	0.0358467	0.124026
TBC1D5	TBC1 domain family member 5	Q92609;C9J3F6;C9JNM0;C9JED7;F2Z3C3;C9K0P2;C9J397;C9JWX0;C9JW04;C9JDR8;C9JMP7;C9JIU4;F2Z3I5	1.44108	0.036242	0.125091
NAF1	H/ACA ribonucleoprotein complex non-core subunit NAF1	Q96HR8;D6RIB3	0.408932	0.0363015	0.125091
TERF2	Telomeric repeat-binding factor 2	Q15554;U3KQ35;H3BR06;J3KSZ6;H3BTA7;J3KSJ9	2.04611	0.0363207	0.125091
TIMM50	Mitochondrial import inner membrane translocase subunit TIM50	Q3ZCQ8;M0R0C3;M0R2F8;M0R003;M0R1Y4;M0QXC3;M0R2Z3;M0R303;M0R2D2;M0R047	0.665152	0.0363514	0.125091
RPS15A	40S ribosomal protein S15a	P62244;I3L3P7;I3L246;H3BV27;H3BT37;I3L303;H3BVC7	0.614286	0.0364147	0.12514
MRM1	rRNA methyltransferase 1, mitochondrial	Q6IN84;A0A087WZC1	0.650845	0.0364742	0.125175
NA	NA	A0A3B3IUC1	2.07551	0.0368368	0.125998
NDUFB8	NADH dehydrogenase [ubiquinone] 1 beta subcomplex subunit 8, mitochondrial	O95169;E9PQ68;K9J7I2;E9PIZ8	2.1391	0.0368426	0.125998
RPN1	Dolichyl-diphosphooligosaccharide--protein glycosyltransferase subunit 1	P04843;B7Z4L4;F8WF32	1.64724	0.0369539	0.125998
FAM129A	Protein Niban	Q9BZQ8;H0Y7M9	1.7787	0.0369558	0.125998
ANKLE2	Ankyrin repeat and LEM domain-containing protein 2	Q86XL3;F5H1D4	0.31884	0.0369616	0.125998
NEDD4	E3 ubiquitin-protein ligase NEDD4	P46934;H0Y8X6	2.31735	0.0370345	0.126046
HDHD1	Pseudouridine-5-phosphatase	Q08623	3.24001	0.0370748	0.126046
ALAD	Delta-aminolevulinic acid dehydratase	B7ZBK6;P13716	2.58276	0.0371266	0.126053
MORC2	MORC family CW-type zinc finger protein 2	Q9Y6X9;A0A6Q8PGC6;H7C1V1	0.474447	0.0372053	0.12612
TRMT112	Multifunctional methyltransferase subunit TRM112-like protein	Q9UI30;F5GX77;F5GYQ2	0.72158	0.0372456	0.12612
DUT	NA	H0YNJ9;H0YMM5	0.305714	0.0373127	0.12618
ARF6	ADP-ribosylation factor 6	P62330	1.74623	0.0374048	0.126253
SBSN	Suprabasin	Q6UWP8;K7ESC4	3.2115	0.0374336	0.126253
TCF25	Transcription factor 25	Q9BQ70;H3BS87;H3BMJ8;Q9H7D3;H3BSP8;H3BTU3;H3BQ53	0.322894	0.0374854	0.12626
UQCRB	Cytochrome b-c1 complex subunit 7	P14927;B7Z2R2;E5RHG9	1.73832	0.0375871	0.126353
KIF14	Kinesin-like protein KIF14	Q15058	0.418765	0.0376447	0.126353
CD58	Lymphocyte function-associated antigen 3	H0YDI1;B1AMW1;P19256	2.40041	0.037662	0.126353
CNBP	Cellular nucleic acid-binding protein	P62633	0.524441	0.037802	0.126515
ACO1	Cytoplasmic aconitate hydratase	P21399	1.45898	0.0378097	0.126515
APIP	Methylthioribulose-1-phosphate dehydratase	Q96GX9;S4R3D6	1.53678	0.0380649	0.127014
HIST2H3A	Histone H3.2	Q71DI3	0.276755	0.0381167	0.127014
TOM1	Target of Myb protein 1	O60784;B0QY01;V9GYF4;B0QY02;F8WB30;F8WAW7;F8WE29;F8WBB0;V9GZ68;H7BYN7	1.81142	0.0381206	0.127014
MCM3	DNA replication licensing factor MCM3	P25205;J3KQ69;A0A499FHX9;Q7Z6P5	0.682963	0.0381666	0.127014
ABHD10	Mycophenolic acid acyl-glucuronide esterase, mitochondrial	Q9NUJ1	2.02168	0.0382088	0.127014
MRPL2	39S ribosomal protein L2, mitochondrial	Q5T653;A0A669KAX9;C9IY40	0.262047	0.0382933	0.127027
NA	NA	A0A3B3ITJ4;M0R1W6;B4DVF8;M0QYL7;M0R076	1.56029	0.0383125	0.127027
MCMBP	Mini-chromosome maintenance complex-binding protein	Q9BTE3	0.388832	0.0385235	0.127183
EBNA1BP2	Probable rRNA-processing protein EBP2	H7C2Q8;Q99848	0.527766	0.0385753	0.127183
SEC24C	Protein transport protein Sec24C	P53992;G5EA31;A0A0U1RR49	1.39873	0.0386272	0.127183
CDK5RAP3	CDK5 regulatory subunit-associated protein 3	Q96JB5;J3QQY1;J3QRM1;J3KRK4;J3QL86;J3KS63;J3QS62;J3KRI2;J3KTA5;J3QL95	1.88673	0.0386367	0.127183
NTMT1	N-terminal Xaa-Pro-Lys N-methyltransferase 1;N-terminal Xaa-Pro-Lys N-methyltransferase 1, N-terminally processed	Q9BV86;S4R3J7;S4R338;S4R344	0.5877	0.0386579	0.127183
ADSL	Adenylosuccinate lyase	A0A1B0GWJ0;A0A1B0GTJ7;P30566;A0A0A6YY92;A0A1B0GWF8;A0A096LNY6;A0A1B0GTG9;A0A096LNY5;A0A096LPA2;A0A096LP92;A0A096LNY4;B4DEP1;A0A096LP72;V9GY96;A0A096LP76	0.665084	0.0386598	0.127183
HPRT1	Hypoxanthine-guanine phosphoribosyltransferase	P00492;Q9NRG1	1.54354	0.038773	0.127246
PPP4R2	Serine/threonine-protein phosphatase 4 regulatory subunit 2	Q9NY27;C9IZ04;F8WDK3;H7C559	0.258661	0.0387787	0.127246
SCML2	Sex comb on midleg-like protein 2	Q9UQR0;B4DRC2;H0Y6S1	0.403658	0.0389342	0.127591
QDPR	Dihydropteridine reductase	P09417;B7Z415;D6RGG7;D6RHJ7;H0Y8F7	1.5594	0.0390551	0.127739
TIMM13	Mitochondrial import inner membrane translocase subunit Tim13	Q9Y5L4;K7EIT2	0.454717	0.0391261	0.127739
DCK	Deoxycytidine kinase	P27707;D6RFG8;D6RCP9	0.461502	0.0391299	0.127739
MTA3	Metastasis-associated protein MTA3	E7EQY4;E7EV10;Q9BTC8;E9PCS8;F6RRE2;H0YIT0;E9PF88	0.497629	0.0395002	0.128782
YOD1	Ubiquitin thioesterase OTU1	Q5VVQ6	0.27755	0.039554	0.128792
ARL8A	ADP-ribosylation factor-like protein 8A	Q96BM9;A0A087X2J2	3.40229	0.0396384	0.128837
EEF1A2	Elongation factor 1-alpha 2	A0A2U3TZH3;Q05639;A0A2R8Y488;A0A2R8Y660;A0A2R8YDN5;A0A6Q8PFK6	2.35783	0.0396691	0.128837
SLAIN2	SLAIN motif-containing protein 2	Q9P270;H0Y9L2;D6RIF6	0.485252	0.0401028	0.129875
NDUFB1	NADH dehydrogenase [ubiquinone] 1 beta subcomplex subunit 1	O75438	2.4357	0.0401776	0.129875
ADSS	Adenylosuccinate synthetase isozyme 2	P30520;Q8N142;G3V5D8;G3V232	0.607763	0.0402524	0.129875
RPL39P5;RPL39	Putative 60S ribosomal protein L39-like 5;60S ribosomal protein L39	Q59GN2;P62891	4.09267	0.0403311	0.129875
BET1;DKFZp781C0425	BET1 homolog	H7C1N3;O15155;A0A3B3IU16;C9JTT8;Q68DU7	3.06687	0.0403426	0.129875
DDX46	Probable ATP-dependent RNA helicase DDX46	Q7L014	0.350278	0.0403657	0.129875
RAC1;RAC3	Ras-related C3 botulinum toxin substrate 1;Ras-related C3 botulinum toxin substrate 3	P63000;P60763	1.5404	0.0403906	0.129875
RIC8A	Synembryn-A	Q9NPQ8;E9PI04;E9PSI0;H0YEN0;H0YE35;E9PLE5;B7WPL0;Q9NVN3	1.94489	0.0404443	0.129875
PBK	Lymphokine-activated killer T-cell-originated protein kinase	Q96KB5;E5RFX4;E5RIE1	0.42367	0.0404482	0.129875
DOK1	Docking protein 1	Q99704	2.13188	0.0407053	0.130444
PDIA3	NA	H7BZJ3	1.60364	0.040832	0.130444
CNOT10	CCR4-NOT transcription complex subunit 10	Q9H9A5;E9PCN5;H7C0K1	0.448888	0.0408722	0.130444
NUDC	Nuclear migration protein nudC	Q9Y266;A0A0A0MSU9;A0A0A0MSS4	0.705156	0.0408799	0.130444
ARF5	ADP-ribosylation factor 5	P84085;C9J1Z8;F8WDB3;F5H1V1;F5H6T5	0.522811	0.0408818	0.130444
FBXW9	F-box/WD repeat-containing protein 9	Q5XUX1;K7EL01	0.501793	0.0409893	0.130612
GTSF1	Gametocyte-specific factor 1	G3V1V4;Q8WW33	0.6454	0.0410373	0.130612
CAP1	Adenylyl cyclase-associated protein	Q5T0R9	2.05588	0.0412138	0.13101
PSAT1	Phosphoserine aminotransferase	Q9Y617	1.46632	0.0413347	0.13123
SAP30BP	SAP30-binding protein	J3QQJ0;Q9UHR5;X6R3T8;J3QLH3;J3KS14;F5H478;J3KRU5;J3QLM2;J3KRR6	0.661593	0.0414805	0.131324
GLRX5	Glutaredoxin-related protein 5, mitochondrial	Q86SX6	0.226817	0.0415016	0.131324
HINT2	Histidine triad nucleotide-binding protein 2, mitochondrial	Q9BX68	1.39889	0.0415266	0.131324
PTPRA	Receptor-type tyrosine-protein phosphatase alpha	P18433;Q5JWG0	2.9421	0.0415707	0.131324
NAA50	N-alpha-acetyltransferase 50	E7EQ69;Q9GZZ1;C9J5D1;A0A087WWJ2;B0AZT5;C9JZU6;C9J5J3;A0A0D9SF32;F8WCK0	0.664216	0.042085	0.132783
MRPL38	39S ribosomal protein L38, mitochondrial	Q96DV4	0.49718	0.0421694	0.132791
UHRF1	E3 ubiquitin-protein ligase UHRF1	A0A087WVR3;A0A087WTW0;Q96T88;A0A087WWG9	0.408755	0.0422001	0.132791
UBXN4	UBX domain-containing protein 4	Q92575;F8WB86;Q6PJ80;C9JLR4	1.47996	0.0422443	0.132791
FDPS	Farnesyl pyrophosphate synthase	P14324;A0A087X090;A0A087X1D8;A0A087WVN4;A0A087WTP2	0.727065	0.0423555	0.132903
SMC1A	Structural maintenance of chromosomes protein 1A;Structural maintenance of chromosomes protein	Q14683;G8JLG1;A0A6Q8PHC3;V9GY57;V9GYN9	0.657571	0.0423843	0.132903
NIT2	Omega-amidase NIT2	Q9NQR4;H7C579;F8WF70	1.62165	0.0424879	0.133064
EIF3E	Eukaryotic translation initiation factor 3 subunit E	P60228;E5RGA2;H0YBR5;E5RHS5;E5RIT4;H0YAW4;E5RII3;E5RIP5;E5RJ25;H0YBP5	0.725805	0.0426511	0.13341
C9orf78	Uncharacterized protein C9orf78	Q9NZ63	0.679462	0.0429638	0.134224
SNRPD1	Small nuclear ribonucleoprotein Sm D1	P62314;J3QLI9;J3QLR7	0.611991	0.0430272	0.134257
C21orf59	UPF0769 protein C21orf59	P57076;C9J818;D3DSE6;A0A669KBI0;A0A669KAZ0;A0A669KAW7;A0A5F9ZHZ7;A0A669KAW9;A0A669KAY3;C9JX57;H7BZW1;H7C2R6;Q9NX33;A0A669KBG3;A0A669KAZ9;F8VZ95	0.600852	0.0431212	0.134271
ETNK1	Ethanolamine kinase 1	H0YH69;A0A5K1VW28;Q9HBU6	0.380284	0.0431672	0.134271
AGPAT6	Glycerol-3-phosphate acyltransferase 4	Q86UL3	1.84149	0.0431903	0.134271
SSR1	Translocon-associated protein subunit alpha	A0A3B3IRT8;P43307;C9J3L8;C9J5W0;E9PAL7;C9IZQ1;C9JBX5;C9JY01	1.4476	0.0433821	0.134703
OPLAH	5-oxoprolinase	O14841;A0A087WY99	1.72085	0.0434743	0.134796
PUS1	tRNA pseudouridine synthase;tRNA pseudouridine synthase A, mitochondrial	F5H1S9;G8JLB3;Q9Y606;F5GY32;F5GXL3;F5H168;F8W9U5;F5H1B2	0.64916	0.0435376	0.134796
SUMO1	Small ubiquitin-related modifier 1	B8ZZN6;P63165;B8ZZJ0;B9A032;B8ZZ67;G2XKQ0	0.636009	0.0436316	0.134796
MPC2	Mitochondrial pyruvate carrier 2	Q5R3B4;O95563	3.495	0.0436949	0.134796
ATIC	Bifunctional purine biosynthesis protein PURH;Phosphoribosylaminoimidazolecarboxamide formyltransferase;IMP cyclohydrolase	P31939;H7C1S2;C9JLK0;F8WEF0	0.684137	0.0437678	0.134796
HIST1H1B	Histone H1.5	P16401	0.212321	0.0437813	0.134796
RPS2	40S ribosomal protein S2	P15880;E9PQD7;H0YEN5;E9PMM9;I3L404;E9PPT0;E9PM36;H3BNG3;H0YE27	0.683455	0.0437832	0.134796
CRELD2	Cysteine-rich with EGF-like domain protein 2	A6PWM2;Q6UXH1	6.13628	0.0438791	0.134883
HSP90AB2P	Putative heat shock protein HSP 90-beta 2	Q58FF8	0.493463	0.0439175	0.134883
CSTF3	Cleavage stimulation factor subunit 3	Q12996;E9PLP8;H0YE74;E9PJ06	1.35967	0.0439712	0.134885
RIOK2	Serine/threonine-protein kinase RIO2	Q9BVS4;H0Y919;H0Y8R4	0.480528	0.0442917	0.135705
ZNF598	Zinc finger protein 598	Q86UK7;H3BQQ2;H3BPG6;H3BR87	0.495897	0.0444644	0.136067
YKT6	Synaptobrevin homolog YKT6	O15498	1.558	0.0445949	0.136067
AHCY	Adenosylhomocysteinase	P23526	0.71009	0.0446141	0.136067
SAAL1	Protein SAAL1	Q96ER3;H0YEK5;E9PMD2;J3KND1;E9PRZ1;H0YCN7;E9PL53	0.458743	0.0446755	0.136067
CDC73	Parafibromin	Q6P1J9;A0A3B3IRP5;A0A1B0GUB2;A0A2R8YHB3;A0A2R8Y640;A0A3B3ISN2	0.634043	0.0446774	0.136067
USO1	General vesicular transport factor p115	O60763;REV__R4GMN2	1.56854	0.0450074	0.136908
C12orf43	Uncharacterized protein C12orf43	F5H3K2;F5H8B7;E7ENF1;F5H7W8;Q96C57;G5EA44	0.347103	0.045065	0.136919
LARS2	Probable leucine--tRNA ligase, mitochondrial	Q15031;E9PHM2;A0A499FJL2;A0A494C1E0;A0A2R8Y581;C9JYR8	0.585314	0.0453356	0.137577
RPS5	40S ribosomal protein S5;40S ribosomal protein S5, N-terminally processed	M0R0F0;P46782;M0R0R2;M0QZN2	0.647776	0.045468	0.137775
HDDC3	Guanosine-3,5-bis(diphosphate) 3-pyrophosphohydrolase MESH1	Q8N4P3;H0YNP9;H0YKT9	1.77465	0.0455121	0.137775
TBC1D24	TBC1 domain family member 24	A0A0D9SFR5;H3BQ06;H3BV07;A0A2R8Y518;Q9ULP9	0.413539	0.0455985	0.137775
PHGDH	D-3-phosphoglycerate dehydrogenase	A0A286YF22;O43175;A0A2C9F2M7;A0A286YFA2;A0A286YFL2;A0A286YFM8;A0A286YF78;A0A286YER3;A0A286YFC8;A0A286YFB2;A0A286YF34;A0A286YFE1;A0A286YFF3;A0A286YFK5	1.45736	0.0456177	0.137775
AKR1A1	Alcohol dehydrogenase [NADP(+)]	P14550;Q5T621;V9GYG2;V9GYP9	1.5586	0.045846	0.138301
RB1	Retinoblastoma-associated protein	P06400;A0A3B3IS71;A0A2R8YFL6	2.43333	0.04594	0.13842
GTPBP1	GTP-binding protein 1	O00178;B0QY59;F5H257;F5H716	0.402138	0.0461357	0.138708
PRDX1	Peroxiredoxin-1	Q06830;A0A0A0MSI0;A0A0A0MRQ5	0.697657	0.0461722	0.138708
POLR3A	DNA-directed RNA polymerase III subunit RPC1	O14802;Q7Z755;R4GMX2	0.413026	0.0461991	0.138708
TRNT1	CCA tRNA nucleotidyltransferase 1, mitochondrial	Q96Q11;A0A494C181;A0A494C1D4;F8W8C3;A0A494C0A0;A0A494C0Y2;C9JRS7;A0A494C1L4;A0A494C1P4;A0A494BZV5;A0A494C0N8	1.60659	0.0463084	0.138872
STXBP5	Syntaxin-binding protein 5	Q5T5C0;Q5JRH0;Q3B794	2.10178	0.0465464	0.138971
MVD	Diphosphomevalonate decarboxylase	P53602;H3BP35	2.3935	0.0465905	0.138971
GEMIN4	Gem-associated protein 4	I3L2C7;P57678;I3L399;I3L4A4	0.441778	0.0466174	0.138971
DCUN1D5	DCN1-like protein 5;DCN1-like protein	Q9BTE7;E9PM04;H0YCN4;E9PLH8;J3QQL8;E9PM78;H0YD80;E9PLS2;E9PQV9	0.397026	0.046627	0.138971
HMGCL	Hydroxymethylglutaryl-CoA lyase, mitochondrial	P35914	2.22549	0.0466577	0.138971
MAPKAPK3	MAP kinase-activated protein kinase 3	C9J8E1;Q16644;C9JPW3;Q96PN8	1.8568	0.0466692	0.138971
NOP14	Nucleolar protein 14	P78316;E9PFK5	0.32014	0.0467939	0.139179
NOC4L	Nucleolar complex protein 4 homolog	Q9BVI4;F5H303	0.496751	0.0469129	0.13937
TAX1BP3	Tax1-binding protein 3	O14907	2.76202	0.0472698	0.140126
TOR1B	Torsin-1B	O14657;H0Y7C8	2.94993	0.0472775	0.140126
NA	NA	A0A6Q8PFA6;A0A6Q8PH57;H0Y8H2;D6RD93	0.652956	0.0474368	0.140434
ADI1	1,2-dihydroxy-3-keto-5-methylthiopentene dioxygenase	Q9BV57;A0A0G2JQN5;H7C382	0.587052	0.0476075	0.14067
UBE2G1	Ubiquitin-conjugating enzyme E2 G1;Ubiquitin-conjugating enzyme E2 G1, N-terminally processed	P62253;I3L0Q0;I3L2Q4;K7EPR7;I3L2H7	0.641137	0.0476651	0.14067
PI4K2A	Phosphatidylinositol 4-kinase type 2-alpha	Q9BTU6;E9PAM4	3.35417	0.0476824	0.14067
GPD2	Glycerol-3-phosphate dehydrogenase, mitochondrial	P43304;F5GYK7	0.342677	0.0479011	0.141152
RTCA	RNA 3-terminal phosphate cyclase	O00442;A6NIC1	1.5297	0.0480105	0.14131
TMEM256	Transmembrane protein 256	K7ENI6;K7ERE1;Q8N2U0	3.44287	0.0483636	0.142161
DNAH9	Dynein heavy chain 9, axonemal	E7EP17;Q9NYC9;K7EMX3;J3QQK8	0.250434	0.0484115	0.142161
LRRC47	Leucine-rich repeat-containing protein 47	Q8N1G4	0.71413	0.0485919	0.142527
MT-CO2	Cytochrome c oxidase subunit 2	P00403	0.663967	0.0486936	0.142569
AIP	AH receptor-interacting protein	O00170;E9PMH2;V9GYQ3	1.36932	0.0487186	0.142569
CMTR1	Cap-specific mRNA (nucleoside-2-O-)-methyltransferase 1	Q8N1G2;Q5T7F5;H0Y4T0	0.396951	0.0489623	0.142675
CHD4	Chromodomain-helicase-DNA-binding protein 4	A0A2R8Y425;Q14839;A0A0C4DGG9;A0A2R8Y521;A0A2R8Y212;F5GWX5;A0A2U3TZM0;A0A2R8YFK9;A0A2R8Y5J0;A0A2R8YFD8;A0A2R8YD40;A0A2R8YDJ9;A0A2R8YDW2;A0A2R8Y4X2;A0A2R8Y8C1;A0A2R8YER1;A0A2R8Y445;A0A2R8Y5Z7;A0A2R8Y685;A0A2R8Y7I0;A0A2R8Y7M9;A0A2R8Y5M9;A0A2R8YE38;A0A2R8Y8B3;Q8TDI0;K7EMY3;F2Z2R5;A0A2R8Y6G9;F6T542;H7C0J3;F5H6N4;H7C3H7;I3L229	0.597628	0.0489891	0.142675
NRD1	Nardilysin	O43847;G3V1R5;F5H7V1;H0Y5G9	0.647719	0.0490045	0.142675
NDUFA9	NADH dehydrogenase [ubiquinone] 1 alpha subcomplex subunit 9, mitochondrial	Q16795;A0A3B3ISG8;F5H0J3;H3BRM9;F5GY40	1.73291	0.0490083	0.142675
SFSWAP	Splicing factor, suppressor of white-apricot homolog	Q12872;H0YFR9	0.461523	0.0490352	0.142675
MAD2L1	Mitotic spindle assembly checkpoint protein MAD2A	Q13257	0.579264	0.0491657	0.142891
GATAD2A	Transcriptional repressor p66-alpha	Q86YP4;C9JVY3;V9GY85;H7C3H1;C9JMI3;C9JGN4;C9JHD7;C9JJK9;V9GYX5	0.679681	0.0492252	0.142901
BRD4	Bromodomain-containing protein 4	O60885;M0QZD9;M0R0H4;M0QYW0;Q58F21	0.52381	0.0496281	0.143903
SEC22B	Vesicle-trafficking protein SEC22b	O75396;A0A087X1A9	1.93978	0.0496838	0.143903
RIOK1	Serine/threonine-protein kinase RIO1	Q9BRS2	0.494005	0.0497797	0.143942
MAN1A2	Mannosyl-oligosaccharide 1,2-alpha-mannosidase IB	O60476;Q5T9E3;H0Y543	2.32883	0.0498814	0.143942
RBM3	RNA-binding protein 3	P98179	0.539536	0.0498891	0.143942
MAP7D1	MAP7 domain-containing protein 1	Q3KQU3;E9PLH3;C9JIR3;H0YF21	2.50079	0.0499236	0.143942
CALR	Calreticulin	P27797;K7EJB9;K7EL50	1.43674	0.0500829	0.144158
NFYB	Nuclear transcription factor Y subunit beta	F8VSL3;P25208	2.48217	0.0501117	0.144158
GOLGA2	Golgin subfamily A member 2	A0A6Q8KRG2;Q08379;B7ZC06;A0A1W2PQY5;H0Y7B8;A0A087WYC0	1.63295	0.0508178	0.145739
XPOT	Exportin-T	O43592;F8WDU6;F5GYW6;F5GZM3	1.54792	0.0508409	0.145739
FSCN1	Fascin	Q16658;C9JFC0;A0A0A0MSB2;C9JPH9	0.711893	0.0508792	0.145739
CORO7	Coronin-7	P57737	0.283363	0.0508907	0.145739
AP1G1	AP-1 complex subunit gamma-1	O43747;H3BNR4;H3BR36;H3BUN9;B3KNW1;H3BNN2;H3BRM7;H3BN71;B4DGE1	1.47636	0.0510136	0.145804
HNRNPA0	Heterogeneous nuclear ribonucleoprotein A0	Q13151	1.4229	0.0510673	0.145804
PLEC	Plectin	Q15149;H0YDN1;E9PMV1;E9PIA2;E9PKG0	1.53542	0.0512131	0.145804
NMNAT1	Nicotinamide/nicotinic acid mononucleotide adenylyltransferase 1	Q9HAN9;B1AN62	1.89004	0.051215	0.145804
CWC27	Peptidyl-prolyl cis-trans isomerase CWC27 homolog	Q6UX04;D6REK3	0.677131	0.0512381	0.145804
TCOF1	NA	E7ETY2;A0A3B3IS06;H0Y8Y7;A0A2R8Y857;H0YA99;A0A2R8Y4M7	0.587376	0.0512573	0.145804
PAAF1	Proteasomal ATPase-associated factor 1	Q9BRP4;F5H103;F5H3I1;F5H0C4;F5H3E9;H0YGB1;F5H5D4;F5H0F7	0.493572	0.0513359	0.145864
SENP1	Sentrin-specific protease 1	Q9P0U3;F8VRZ8;F8W0I8	2.7065	0.0516506	0.146464
PRRC2C	Protein PRRC2C	E7EPN9;Q9Y520;A0A2R8YET2;H7C5N8;A0A2R8Y7F4;A0A0A0MS30;A0A2R8Y424	0.744736	0.0516621	0.146464
GOLGB1	Golgin subfamily B member 1	Q14789;H0Y867;E7EU81	2.71997	0.0518559	0.14685
DDX10	Probable ATP-dependent RNA helicase DDX10	Q13206;E9PIF2;A0A3B3ISR7	0.328593	0.0523069	0.147818
GIT1	ARF GTPase-activating protein GIT1	J3QRU8;Q9Y2X7;A0A0C4DGN6;J3QLH1;J3QL89	0.386441	0.0523644	0.147818
HIST1H1C	Histone H1.2	P16403	0.370944	0.0523721	0.147818
IDH3A	Isocitrate dehydrogenase [NAD] subunit alpha, mitochondrial	P50213;H0YL72;H0YLI6;H0YMU3;H0YKD0;H0YNF5;H0YM64;H0YM46	1.54271	0.0525026	0.148009
TMEM97	Transmembrane protein 97	Q5BJF2;J3KT68;Q86XC5;J3KTD1	0.381562	0.0525563	0.148009
NDUFA11	NADH dehydrogenase [ubiquinone] 1 alpha subcomplex subunit 11	Q86Y39;K7EQ77;K7EK78;K7EP35;K7EMT4	1.63303	0.0526273	0.148045
TTC19	Tetratricopeptide repeat protein 19, mitochondrial	Q6DKK2;K7EKH7	2.82724	0.0527713	0.148286
STXBP3	Syntaxin-binding protein 3	O00186	1.72898	0.0529478	0.148556
ACOT13	Acyl-coenzyme A thioesterase 13;Acyl-coenzyme A thioesterase 13, N-terminally processed	Q9NPJ3	1.56006	0.0529842	0.148556
ABCF3	ATP-binding cassette sub-family F member 3	Q9NUQ8;F8WCU6	0.450036	0.0530783	0.148656
RER1	Protein RER1	Q5T092;A0A0A0MR06;Q5T091;O15258;Q5T093	1.40901	0.0533623	0.149287
DLK1	Protein delta homolog 1;Fetal antigen 1	P80370	1.63884	0.0535426	0.149341
ARIH1	E3 ubiquitin-protein ligase ARIH1	Q9Y4X5;H3BSK4;H3BNB9;A0A087WT96	2.02749	0.0535561	0.149341
LSG1	Large subunit GTPase 1 homolog	Q9H089;F8WFC6;H7C2X7	0.393957	0.053558	0.149341
ARHGAP18	Rho GTPase-activating protein 18	Q8N392	1.39629	0.0539706	0.150327
HMGN1	Non-histone chromosomal protein HMG-14	P05114;A6NEL0;F2Z2W6;F2Z2Y5;H7BXJ5;A0A494C035;A6NL93	0.351258	0.0540396	0.150334
ZNF638	Zinc finger protein 638	Q14966;A0A096LPK8;A0A096LPI0;A0A096LNS4;A0A096LPB4;C9JWN0	1.4598	0.0540914	0.150334
RSL24D1	Probable ribosome biogenesis protein RLP24	Q9UHA3;H3BMQ2;H3BPF2	0.608085	0.054197	0.150363
CAND2	Cullin-associated NEDD8-dissociated protein 2	O75155	0.423497	0.05422	0.150363
CENPC	Centromere protein C	Q03188;H0Y8J2;H0Y9W1	0.601438	0.0542795	0.150364
SAP130	Histone deacetylase complex subunit SAP130	A0A2R8YDB8;H7BXF5;Q9H0E3	2.34061	0.0544061	0.150551
TRRAP	Transformation/transcription domain-associated protein	F2Z2U4;H0Y4W2;Q9Y4A5;A0A2R8YFJ4	2.36301	0.0545155	0.150627
ARRB1	Beta-arrestin-1	P49407;E9PM35;I3L0V6;K7ENA6	1.66607	0.0545712	0.150627
PITPNB	Phosphatidylinositol transfer protein beta isoform	P48739;A0A0A0MSW4;B3KYB7;B3KYB6	0.712456	0.0546115	0.150627
NIFK	MKI67 FHA domain-interacting nucleolar phosphoprotein	Q9BYG3;C9J808;H7BZL0	0.537359	0.0547765	0.150788
TXNDC12	Thioredoxin domain-containing protein 12	O95881;V9GY50;V9GYV4	1.67423	0.0548417	0.150788
BRAT1	BRCA1-associated ATM activator 1	Q6PJG6	0.342896	0.0548475	0.150788
LIMS1	LIM and senescent cell antigen-like-containing domain protein 1	A0A0M3HER1;A0A0J9YXC7;P48059	0.363874	0.054907	0.150788
DDX51	ATP-dependent RNA helicase DDX51	Q8N8A6	0.397509	0.0551334	0.151247
CD3EAP	DNA-directed RNA polymerase I subunit RPA34	O15446	0.625145	0.0552984	0.151536
TMEM55B	Type 1 phosphatidylinositol 4,5-bisphosphate 4-phosphatase	Q86T03	2.14029	0.0554423	0.151767
TM9SF4	Transmembrane 9 superfamily member 4	A0A0C4DFM1;Q92544	2.0609	0.05564	0.152138
SF3B2	Splicing factor 3B subunit 2	Q13435;E9PPJ0;E9PJ04;H0YCG1;E9PJT3;H0YEX5;E9PIL8	0.701975	0.0556976	0.152138
RPS16	40S ribosomal protein S16	P62249;M0R210;M0R3H0;M0R1M5;Q6IPX4;M0QX76	0.622489	0.0560621	0.152837
PCCB	Propionyl-CoA carboxylase beta chain, mitochondrial	E7ETT4;E7EUY3;E7ETT1;E9PDR0;C9JQS9;E7EX59;P05166;E9PEC3;F8WBI9;E7ENC1;H7C5C9;C9JVY9	1.5194	0.0560737	0.152837
LRCH4	Leucine-rich repeat and calponin homology domain-containing protein 4	O75427;H7C5D9;A0A087X197	1.58576	0.0562214	0.152927
PSME4	Proteasome activator complex subunit 4	Q14997;F8WBH5	0.498909	0.0563692	0.152927
MYH10	Myosin-10	P35580;E7ERA5	0.676403	0.0563903	0.152927
FAM96B	Mitotic spindle-associated MMXD complex subunit MIP18	H3BNV7;Q9Y3D0	0.571015	0.0564421	0.152927
EIF4B	Eukaryotic translation initiation factor 4B	E7EX17;P23588;F8VP89;F8VX11;F8VSC7;F8VYE9;F8W0K0;F8VRU1	0.653615	0.0565361	0.152927
DYNLT1	Dynein light chain Tctex-type 1	P63172	3.6517	0.0565553	0.152927
NRBP1	Nuclear receptor-binding protein	Q9UHY1;F8W6G1;C9JHZ6	1.80633	0.0566378	0.152927
RAB4B	NA	Q6PIK3;M0R0X1	1.91244	0.056703	0.152927
PBRM1	Protein polybromo-1	Q86U86;E7EVG2;H0Y5B5;C9JPI5;C9JQF1;C9J053;C9JCJ2	3.43856	0.0567395	0.152927
CHTOP	Chromatin target of PRMT1 protein	X6R700;Q9Y3Y2;A0A087X1B7;Q5T7Y7	0.458089	0.0567645	0.152927
PRPF19	Pre-mRNA-processing factor 19	Q9UMS4;F5GY56;H0YGF3;F5H2I0;H0YGZ5	0.70038	0.0567683	0.152927
RIF1	Telomere-associated protein RIF1	Q5UIP0;H7C2B5;H7BZN3	0.448508	0.0568585	0.15298
TOP1	DNA topoisomerase 1	P11387;Q969P6;E5RIC7;H0YAR3;E5RJ95;E5RFS0	0.515416	0.0569084	0.15298
IRF2BP2	Interferon regulatory factor 2-binding protein 2	Q7Z5L9	0.599657	0.0571022	0.153339
SMARCA5	SWI/SNF-related matrix-associated actin-dependent regulator of chromatin subfamily A member 5	O60264	0.67931	0.0573574	0.153862
GLUL	Glutamine synthetase	P15104;A0A2R8YDT1	0.403175	0.0578102	0.154853
DLD	Dihydrolipoyl dehydrogenase, mitochondrial;Dihydrolipoyl dehydrogenase	P09622;E9PEX6;F8WDM5;A0A1W2PR83;F2Z2E3	1.42591	0.0578486	0.154853
CNOT1	CCR4-NOT transcription complex subunit 1	A5YKK6;H3BMZ2;H3BVC9;H3BNB1;H3BR89;H3BMH0;H3BT18;H3BTH2;H3BU44	0.671203	0.0579369	0.154892
MLEC	Malectin	F5H1S8;Q14165;H0YG07;F5GX14	1.50769	0.0579849	0.154892
ATPAF1	ATP synthase mitochondrial F1 complex assembly factor 1	H0YEW4;A8MRA7;I3L448;Q5TC12;H0YD21	0.555712	0.0581211	0.155048
KPNA3	Importin subunit alpha-4	O00505;H0Y4S9	0.5348	0.0581652	0.155048
TWF2	Twinfilin-2	Q6IBS0;D6RG15;F8W645;H7C5I2;F8W1Q9	1.73179	0.0583418	0.155234
FTSJ3	pre-rRNA processing protein FTSJ3	Q8IY81	0.587487	0.0583571	0.155234
TMEM126A	Transmembrane protein 126A	Q9H061;E9PI90;E9PIH8	2.36438	0.0584224	0.155245
NOB1	RNA-binding protein NOB1	Q9ULX3;H3BUR4	0.499915	0.0585816	0.155314
ZAK	Mitogen-activated protein kinase kinase kinase MLT	Q9NYL2;C9J3F7	2.2725	0.0585874	0.155314
APOE	Apolipoprotein E	P02649;H0Y7L5;E9PEV4;E7ERP7;CON__Q03247	1.46421	0.0586315	0.155314
BAK1	Bcl-2 homologous antagonist/killer	Q16611;A0A0A0MRG8	2.78873	0.0587697	0.155518
ATP6V0A1	V-type proton ATPase 116 kDa subunit a isoform 1;V-type proton ATPase subunit a	Q93050;B7Z641;B7Z2A9;F5H1T6;K7EPG4;K7EM24;K7EN36;K7ELZ6;K7EQW2;K7ERA0;K7ERA6	1.59358	0.0588445	0.155554
HSDL2	Hydroxysteroid dehydrogenase-like protein 2	Q6YN16	1.65846	0.058929	0.155616
COX4I1	Cytochrome c oxidase subunit 4 isoform 1, mitochondrial	P13073;H3BN72;H3BNV9;H3BPG0;Q86WV2;H3BNI5	0.696813	0.0592878	0.156319
MAP2K2	Dual specificity mitogen-activated protein kinase kinase 2	P36507;G5E9C7;A0A1B0GUL7;M0R1B6	1.47282	0.0593626	0.156319
PSME2	Proteasome activator complex subunit 2	A0A087X1Z3;Q9UL46;H0YM70;H0YKU2	1.42031	0.0593799	0.156319
ATP6V1D	V-type proton ATPase subunit D	G3V2S6;Q9Y5K8;H0YJH8;H0YJS0;G3V2V6;G3V559;H0YJ55	1.63556	0.0595986	0.156733
AP2M1	AP-2 complex subunit mu	A0A087WY71;E9PFW3;Q96CW1;C9JJ47;H7C4C3;C9JTK4;C9JGT8;C9JJD3;C9JPV8	1.8906	0.0596927	0.156767
S100A13	Protein S100-A13	Q99584	2.36759	0.0597502	0.156767
PALM	Paralemmin-1	O75781;A0A087WWY4;A0A087WTK8	2.03959	0.0597963	0.156767
RCC2	Protein RCC2	Q9P258	0.718959	0.0599018	0.156881
MGST3	Microsomal glutathione S-transferase 3	O14880;Q5VV89;Q5VV87	2.07482	0.0600438	0.157092
MRPS10	28S ribosomal protein S10, mitochondrial	P82664	2.71432	0.0602626	0.157224
PLEKHA5	Pleckstrin homology domain-containing family A member 5	A0JP02;B4DJX4;Q9HAU0;H0YGJ6;H0YG48	2.31112	0.0602703	0.157224
ATP1A3	Sodium/potassium-transporting ATPase subunit alpha-3	M0R116;A0A2R8YEY8;A0A0A0MT26;P13637	0.645972	0.0602799	0.157224
DDX19B	ATP-dependent RNA helicase DDX19B	H3BQK0;Q9UMR2;H3BN59;H3BMQ5	2.47191	0.0603585	0.157245
TBK1	Serine/threonine-protein kinase TBK1	A0A494C079;A0A494C0R4;A0A494C0A8;A0A494C1M6;A0A494C0X2;A0A494C167;A0A494C148;A0A494C045;Q9UHD2;A0A494C1I2;F5GZI4;F5H206;F5H1A3	0.414717	0.0604545	0.157245
RAB14	Ras-related protein Rab-14	P61106;X6RFL8	1.60268	0.0604737	0.157245
STOM	Erythrocyte band 7 integral membrane protein	P27105;F8VSL7	1.58265	0.0607212	0.157657
FOXRED1	FAD-dependent oxidoreductase domain-containing protein 1	Q96CU9;E9PP78	0.649559	0.0607557	0.157657
COPG2	Coatomer subunit gamma-2	Q9UBF2	1.75534	0.0608536	0.15775
SNAP23	Synaptosomal-associated protein 23;Synaptosomal-associated protein	O00161;H3BM38;H3BNE1;H3BR18;H3BPJ0;H3BV99;H3BP15;H3BQY9;H3BR99;H3BNG6;H3BU94	1.58724	0.0612681	0.15833
HEATR1	HEAT repeat-containing protein 1;HEAT repeat-containing protein 1, N-terminally processed	Q9H583;Q5T3Q7;Q6P664	0.629685	0.0613065	0.15833
SUCLG1	Succinyl-CoA ligase [ADP/GDP-forming] subunit alpha, mitochondrial	P53597;A0A494C0D1	1.54574	0.0613218	0.15833
BLVRB	Flavin reductase (NADPH)	P30043;M0R192;A0A2R8YEP4;A0A2R8Y7Y9;M0QZL1	1.47416	0.0613813	0.15833
PTP4A2;PTP4A1	Protein tyrosine phosphatase type IVA 2;Protein tyrosine phosphatase type IVA 1	Q12974;E9PMY3;E9PML8;E9PJC0;E9PRR9;Q93096;E9PL34;A0A3B3ISR8;A0A0D9SGK2	0.746015	0.061389	0.15833
UTP3	Something about silencing protein 10	Q9NQZ2	0.439467	0.061602	0.158719
DDX20	Probable ATP-dependent RNA helicase DDX20	Q9UHI6;E9PJ60	0.596324	0.0618092	0.158941
HSD17B4	Peroxisomal multifunctional enzyme type 2;(3R)-hydroxyacyl-CoA dehydrogenase;Enoyl-CoA hydratase 2	A0A2R8YD50;P51659;E7ER27;E7ET17;A0A2R8Y7L2;E7EPL9;A0A2R8YDT8;A0A2R8YF45;A0A2R8YEG2;A0A2R8Y7W2	1.41067	0.061813	0.158941
RDH14	Retinol dehydrogenase 14	Q9HBH5;C9J2C7	2.31608	0.061886	0.158967
MAT2A	S-adenosylmethionine synthase isoform type-2	P31153;Q00266	0.741824	0.0621719	0.159541
DIAPH2	Protein diaphanous homolog 2	A6NML8;C9J6U3;K4DI95;O60879	0.187547	0.0623599	0.159721
DDX28	Probable ATP-dependent RNA helicase DDX28	Q9NUL7	0.423501	0.0624194	0.159721
RINL	Ras and Rab interactor-like protein	Q6ZS11	2.12464	0.0624424	0.159721
DDX54	ATP-dependent RNA helicase DDX54	Q8TDD1;F8VRX4;H0YHH7;H0YHZ9	0.343948	0.0625154	0.159721
HDAC2	Histone deacetylase 2	Q92769;H3BM24;E5RH52;E5RG37;E5RFI6;E5RJ04;E5RGV4;E5RHE7;E5RFP9;E5RK19	0.732451	0.0627226	0.159721
ATPIF1	ATPase inhibitor, mitochondrial	Q9UII2	0.366573	0.0627264	0.159721
CLIP1	CAP-Gly domain-containing linker protein 1	P30622;J3KP58;F5H6A0;A0A3B3ITA2;F5H0N7;F5H367;F5H270;F5H1T5	1.90142	0.0628358	0.159721
TDP2	Tyrosyl-DNA phosphodiesterase 2	O95551;X6R5A3	0.382113	0.0628588	0.159721
EPN1	Epsin-1	Q9Y6I3;D6R907;D6RBI9;D6RBR6;D6RFG3;D6REL6;I6L9I8;Q9H201	0.538332	0.0628665	0.159721
LMNA	NA	Q3BDU5	3.66326	0.0628703	0.159721
OS9	Protein OS-9	Q13438;B4E321;F8W0R2;F8W1N0;F8VZI7;F8W1V2	1.74168	0.0632407	0.160236
AP3S1	AP-3 complex subunit sigma-1	Q92572;F5H459	3.27283	0.0632867	0.160236
CLCC1	Chloride channel CLIC-like protein 1	A0A6Q8PFF7;A0A6Q8PG75;A0A6Q8PGA4;A0A6Q8PG30;A0A6Q8PHQ1;A0A6Q8PEZ7;Q96S66;A0A6Q8PG14	1.74303	0.0633059	0.160236
DNAJC21	DnaJ homolog subfamily C member 21	Q5F1R6;A0A2R8Y534;A0A2R8Y4Q0;A0A2R8Y4N5	0.557709	0.0633251	0.160236
RWDD1	RWD domain-containing protein 1	Q9H446;E5RGQ3;E5RGS5	0.431106	0.0634518	0.160397
IPO7	Importin-7	O95373;E9PLB2;E9PLJ0	0.679983	0.0638586	0.161265
MLH1	DNA mismatch repair protein Mlh1	A0A669KB03;A0A669KBB4;A0A669KBK2;P40692;F2Z298;E9PF25;H0Y5L7;H0Y818;A0A669KAW3	0.543758	0.0641138	0.161749
MAP4	Microtubule-associated protein	H7C4C5	2.84684	0.0643479	0.162036
MRPL15	39S ribosomal protein L15, mitochondrial	Q9P015;E5RIZ4;E5RHF4	0.554036	0.0643939	0.162036
RPS26;RPS26P11	40S ribosomal protein S26;Putative 40S ribosomal protein S26-like 1	P62854;Q5JNZ5	0.598715	0.0644189	0.162036
CNOT3	CCR4-NOT transcription complex subunit 3	O75175;B7Z6J7;H7C3F5;A0A2H2FJL5;A0A2R8Y691;H0Y5X7;H7C148;A0A2R8Y6N5;H7C5J4;A0A0G2JPP0;A0A2R8Y4W0;A0A2R8Y7Z8;A0A0G2JNJ7	0.502806	0.0645379	0.162175
SRCAP	Helicase SRCAP	A0A0A0MS59;A0A0C4DFX4;Q6ZRS2;A0A087X0E3	0.149673	0.0647585	0.162467
SLC29A1	Equilibrative nucleoside transporter 1	Q99808;A0A2R8Y567;A0A2R8YEH8;A0A2R8Y801;A0A2R8Y854;A0A2R8YFI6;A0A2U3TZM5;A0A2U3TZM6;A0A2R8Y6D1;A0A2U3TZJ7	1.49459	0.0647816	0.162467
AASDHPPT	L-aminoadipate-semialdehyde dehydrogenase-phosphopantetheinyl transferase	Q9NRN7;E9PLW6;E9PNF3	0.647	0.0648986	0.1626
RAB21	Ras-related protein Rab-21	Q9UL25	1.8831	0.0649888	0.16265
SRA1	Steroid receptor RNA activator 1	Q9HD15;R4GMW4	2.91452	0.0650464	0.16265
RPS23	40S ribosomal protein S23	P62266;D6RD47;D6RDJ2;D6RIX0;D6R9I7	0.339586	0.0654666	0.16354
CD97	CD97 antigen;CD97 antigen subunit alpha;CD97 antigen subunit beta	P48960	2.6565	0.0656163	0.163626
DDX50	ATP-dependent RNA helicase DDX50	Q9BQ39;A0A087WVC1	0.689915	0.0656297	0.163626
CAPRIN1	Caprin-1	Q14444;G3V153;E9PLA9	0.651032	0.0658216	0.163888
BPTF	Nucleosome-remodeling factor subunit BPTF	E7ETD6;E9PE19;A0A2R8Y7Q1;Q12830;F5GXF5;A0A0A0MR81;J3QQK4	0.508977	0.0658638	0.163888
RRP1	Ribosomal RNA processing protein 1 homolog A	P56182;D6RE82	0.695124	0.0664817	0.165198
MTHFR	Methylenetetrahydrofolate reductase	Q5SNW7;P42898;A0A286YFD0;A0A286YF17;L7P8G6;F8W9T8;A0A286YF47;Q5SNW5	1.77398	0.0665201	0.165198
TMEM205	Transmembrane protein 205	K7EM09;K7EPR0;K7ELQ9;Q6UW68	2.61839	0.0668731	0.165912
CCNB1	G2/mitotic-specific cyclin-B1	P14635;E9PC90;H0YA62;D6RHI0	0.394424	0.0670055	0.165993
PFAS	Phosphoribosylformylglycinamidine synthase	O15067;H0YGH1;J3QSG0;J3QSH6;J3KTL4;J3KT98;J3KTQ5;J3QL39	0.706727	0.0670362	0.165993
SORBS1	Sorbin and SH3 domain-containing protein 1	Q9BX66;A0A0U1RQI5;S4R303	1.54951	0.0671495	0.166112
EFHD2	EF-hand domain-containing protein D2	Q96C19;H0Y4Y4;A0A087X1Z2;C9JTV4;Q8WYH2	1.54314	0.0674411	0.166671
PDIA6	Protein disulfide-isomerase A6	Q15084	1.54235	0.0676445	0.167011
RRP15	RRP15-like protein	Q9Y3B9	0.638846	0.0678844	0.167441
PLRG1	Pleiotropic regulator 1	O43660;D6RA26;H0YA24;B7Z982;H0YAA2	0.663722	0.0679573	0.167459
FYCO1	FYVE and coiled-coil domain-containing protein 1	Q9BQS8	0.377497	0.0683718	0.168166
LAMTOR1	Ragulator complex protein LAMTOR1	Q6IAA8;H0YFI1;F5H479;F5GX19;F5H3Y3	1.59469	0.068391	0.168166
EML3	Echinoderm microtubule-associated protein-like 3	G3V195;B7WPE2;Q32P44;G3V1D0;H0Y3M3;H7C355	1.9398	0.0684428	0.168166
ARF4	ADP-ribosylation factor 4	P18085;C9JPM4;C9JAK5;U3KQF2	1.85856	0.0685426	0.168249
POLR1C	DNA-directed RNA polymerases I and III subunit RPAC1	A0A2R8YEZ4;A0A2R8Y5D3;O15160;E7EQB9;A0A2R8Y8D6;A0A2R8YEY5;H0Y723;D6RDJ3	0.690726	0.0688074	0.168544
PEF1	Peflin	Q9UBV8	2.13534	0.0688189	0.168544
GPHN	Gephyrin;Molybdopterin adenylyltransferase;Molybdopterin molybdenumtransferase	F5H039;Q9NQX3;G3V582;H0YJ30;G3V4D2;G3V4R0;G3V355	0.616531	0.0689033	0.168544
SRSF2	Serine/arginine-rich splicing factor 2	J3QL05;J3KP15;Q01130	0.706311	0.0689494	0.168544
ATP6V1B2	V-type proton ATPase subunit B, brain isoform	P21281;H0YC04;C9JL73;P15313;E5RGH6;H0YAT8;C9JNS9;H0YC45	1.43829	0.0691106	0.168544
EML2	Echinoderm microtubule-associated protein-like 2	O95834	2.16457	0.0691643	0.168544
RNF126	E3 ubiquitin-protein ligase RNF126	Q9BV68;K7EIY6;U3KQF4	0.432003	0.0691873	0.168544
ANXA6	Annexin	E5RK69	0.541672	0.0691931	0.168544
GEMIN5	Gem-associated protein 5	Q8TEQ6	0.638301	0.0692871	0.168611
POFUT1	GDP-fucose protein O-fucosyltransferase 1	Q9H488	0.611377	0.0695366	0.168787
KRAS	GTPase KRas;GTPase KRas, N-terminally processed	P01116	1.48204	0.0696325	0.168787
GLMP	Glycosylated lysosomal membrane protein	A0A087WV34;Q8WWB7	1.56655	0.0696478	0.168787
PSMD8	26S proteasome non-ATPase regulatory subunit 8	R4GMR5;P48556;K7EJR3;K7EJC1;K7ENY6;K7ERW6	0.751182	0.0697668	0.168787
HAGH	Hydroxyacylglutathione hydrolase, mitochondrial	H3BPK3;Q16775;H3BPQ4;H3BV79;H3BQW8	3.44589	0.0697745	0.168787
SRM	Spermidine synthase	P19623;K7ESL0;K7EQ47;K7EKM4;K7EL89	0.764241	0.069809	0.168787
PPHLN1	Periphilin-1	F8W6A0;F8WF16;B7Z8L1;Q8NEY8	0.450064	0.0698455	0.168787
PPP3CA	Serine/threonine-protein phosphatase 2B catalytic subunit alpha isoform;Serine/threonine-protein phosphatase	Q08209;E7ETC2;Q5F2F8;P16298;E9PPC8;E9PK68	1.75159	0.0700009	0.168787
NUMA1	NA	A0A087WY61;F5H4J1;F5H6Y5;K4DIE0;F5H763;F5H0Z7;F5H2F3;F5H3L6;F5GZW1;F5H1L0;F8W6T3;F5H068;F5H073;F5GWK2;F5H4Y4;F5GWA2;F5H7R5	2.53677	0.070022	0.168787
EEF1G	Elongation factor 1-gamma	P26641	0.738106	0.0700623	0.168787
EPHX2	Bifunctional epoxide hydrolase 2;Cytosolic epoxide hydrolase 2;Lipid-phosphate phosphatase	P34913;E5RFU2;E5RFH6;H0YAW7;E5RI53	0.674132	0.0700892	0.168787
PABPC1	Polyadenylate-binding protein 1;Polyadenylate-binding protein	P11940;E7EQV3;E7ERJ7;A0A087WTT1;H0YAR2;Q9H361;H0YBN4;H0YB75;H0YAS6;E5RJB9;E5RH24;H0YAP2;H0YB86;E5RGH3;H0YAS7;A0A6Q8JFT6;Q4VXU2;H0YAW6;E5RHG7;A0A6Q8JFV4;A0A6I8PLA1;H0YC10;A0A6I8PS38;E5RFD8;E5RGC4;Q96DU9;E5RJM8	0.75678	0.0702734	0.16907
PPP2R4	Serine/threonine-protein phosphatase 2A activator	Q15257;A6PVN5;F6WIT2;Q5T948;A6PVN9;Q5T949;Q68CR8;A6PVN6;A6PVN8;C9IZ76;A6PVN7;B7ZBQ0;H0Y6E5;B7ZBP9;H0Y562;A0A6Q8PH23;B7ZBP7;B4DDQ6	1.48782	0.0703751	0.169155
POLDIP2	Polymerase delta-interacting protein 2	Q9Y2S7;B4DEM9	0.561249	0.0708798	0.170125
VCPIP1	Deubiquitinating protein VCIP135	Q96JH7	1.69066	0.0709124	0.170125
VAC14	Protein VAC14 homolog	Q08AM6;H3BUU8;H3BQD9	1.91272	0.0710294	0.170245
ETFB	Electron transfer flavoprotein subunit beta	P38117;M0QY67	1.55941	0.0714075	0.170838
H1FX	Histone H1x	Q92522	0.575113	0.0714113	0.170838
MRPL16	39S ribosomal protein L16, mitochondrial	Q9NX20;E9PI14	0.486259	0.0718181	0.17165
TOMM20	Mitochondrial import receptor subunit TOM20 homolog	Q15388	0.635187	0.0721923	0.172382
ATXN2	Ataxin-2	Q99700;A0A5F9ZI57;A0A5F9ZHW5;H0YH87;A0A5F9ZHX3;A0A2R8Y7P6;A0A2R8YDM9;A0A5F9ZHH4;A0A2R8Y5A6;A0A2R8Y7E6;V9GY86;F8VQP2;F8WB06;F8W0B5;F8VRK6;A0A5F9ZH85;F8WB05	0.668233	0.0723669	0.172637
TOR1A	Torsin-1A	O14656;A0A494BZT7	1.73674	0.0725338	0.172844
POMK	Protein O-mannose kinase	A0A6Q8PFG8;A0A6Q8PFH3;Q9H5K3	0.521705	0.0725895	0.172844
CASP14	Caspase-14;Caspase-14 subunit p17, mature form;Caspase-14 subunit p10, mature form;Caspase-14 subunit p20, intermediate form;Caspase-14 subunit p8, intermediate form	P31944	3.80852	0.0727545	0.173074
TRIM33	E3 ubiquitin-protein ligase TRIM33	Q9UPN9;H0Y612	0.491164	0.0730711	0.173493
NA	NA	A0A0R4J2F3;P0DPB6	0.624637	0.0731844	0.173493
MAPK15	Mitogen-activated protein kinase 15	A0A1C7CYZ1;Q8TD08	0.261661	0.0732055	0.173493
FARSA	Phenylalanine--tRNA ligase alpha subunit	Q9Y285;K7ER00;K7EPH2;K7ER16;K7EK06;K7ERS0	0.688725	0.073311	0.173493
GTF3C1	General transcription factor 3C polypeptide 1	Q12789	0.390326	0.0733302	0.173493
RUNX1	Runt-related transcription factor 1	Q01196;H9KVB1	0.464943	0.0733398	0.173493
EARS2	Probable glutamate--tRNA ligase, mitochondrial	Q5JPH6;H3BTB7	0.466064	0.0734799	0.173663
PSMG3	Proteasome assembly chaperone 3	Q9BT73	0.473805	0.073618	0.173753
POM121C;POM121	Nuclear envelope pore membrane protein POM 121C;Nuclear envelope pore membrane protein POM 121	A8CG34;Q96HA1;C9JER0;C9J370;A0A0J9YWR1;Q6PJE2;A6NF01	0.504828	0.0736545	0.173753
CORO1B	Coronin-1B	Q9BR76;A0A087WW53;F5H390;F5H0D2	1.61354	0.0737504	0.173761
RB1CC1	RB1-inducible coiled-coil protein 1	Q8TDY2	0.181321	0.0737946	0.173761
GSE1	Genetic suppressor element 1	Q14687;H0Y613;H7C3B5;C9JLW9	0.63612	0.0741093	0.174167
GIPC3	PDZ domain-containing protein GIPC3	A0A2R8Y651;Q8TF64	2.16588	0.07414	0.174167
OSBPL9	Oxysterol-binding protein-related protein 9	Q96SU4;A0A096LPC8;H0YE19	0.477753	0.0741726	0.174167
CCNT1	Cyclin-T1	O60563;A0A1W2PQ16	0.428794	0.0746619	0.175154
UBE3A	Ubiquitin-protein ligase E3A	A0A6Q8PHE5;A0A1B0GVL3;Q05086;A0A0D9SG77;A0A0D9SG63;S4R306;A0A0D9SES7;A0A0D9SF91	0.479217	0.0748979	0.175542
PPWD1	Peptidylprolyl isomerase domain and WD repeat-containing protein 1	Q96BP3;F5H7P7;D6RB19;D6RHV0;D6R9Q1;D6RA12;D6RDA4;H0Y8N5;D6RD43	0.573	0.0750303	0.175542
ISY1	Pre-mRNA-splicing factor ISY1 homolog	Q9ULR0;D6RC18;A8MVI5	0.444083	0.0750342	0.175542
STK4	Serine/threonine-protein kinase 4;Serine/threonine-protein kinase 4 37kDa subunit;Serine/threonine-protein kinase 4 18kDa subunit	Q13043;F5H5B4;A0A087WVN8;E5RIM6;Q8NBU1	1.60438	0.0751167	0.175573
RBM28	RNA-binding protein 28	Q9NW13;C9JE21;C9JAA9;H7C5G8	0.517045	0.0753987	0.176071
IPO4	Importin-4	Q8TEX9;H0YN14;H0YN07;H0YMR4;H0YLV0;H0YL92;H0YK93;H0YKG5	0.637177	0.075583	0.176339
MED20	Mediator of RNA polymerase II transcription subunit 20	Q9H944;B7ZBQ1;A6PVP4;B7ZBQ3	1.94019	0.075771	0.176399
DNTTIP2	Deoxynucleotidyltransferase terminal-interacting protein 2	Q5QJE6;J3KP30;E9PRB3	0.680406	0.0758036	0.176399
CPT2	Carnitine O-palmitoyltransferase 2, mitochondrial	A0A1B0GTB8;A0A1B0GWC0;A0A1B0GVF3;P23786;A0A1B0GV75;A0A1B0GTM0;A0A1B0GUD9;A0A1B0GTL9;A0A1B0GUB8	1.51875	0.0758286	0.176399
SNX9	Sorting nexin-9	Q9Y5X1;A0A087WVE4;A0A087WZW2	0.708559	0.0758861	0.176399
BMS1	Ribosome biogenesis protein BMS1 homolog	Q14692	0.534868	0.0760684	0.176661
POLR3C	DNA-directed RNA polymerase III subunit RPC3	E9PHH9;Q9BUI4	0.555991	0.0761951	0.176739
TRIP10	Cdc42-interacting protein 4	W4VSQ9;Q15642;M0R0F9;M0R2H7	0.595045	0.0762411	0.176739
VAPA	Vesicle-associated membrane protein-associated protein A	Q9P0L0;J3QKM9	1.5162	0.0766499	0.177434
TRAPPC1	Trafficking protein particle complex subunit 1	Q9Y5R8;I3L3S0;I3L3V5	0.592299	0.0767036	0.177434
EIF2S3;EIF2S3L	Eukaryotic translation initiation factor 2 subunit 3;Putative eukaryotic translation initiation factor 2 subunit 3-like protein	P41091;Q2VIR3;H7BZU1	0.746669	0.0767842	0.177434
TRMT6	tRNA (adenine(58)-N(1))-methyltransferase non-catalytic subunit TRM6	Q9UJA5	2.4759	0.0768859	0.177434
TRMT10C	Mitochondrial ribonuclease P protein 1	Q7L0Y3;C9JVB6	0.67514	0.0768897	0.177434
GTF2F1	General transcription factor IIF subunit 1	P35269;M0QXD6;M0R0R9;M0R0Z3	0.730463	0.0769607	0.177437
NME1-NME2;NME2	Nucleoside diphosphate kinase;Nucleoside diphosphate kinase B	Q32Q12;J3KPD9;P22392;O60361;F6XY72	0.778633	0.0773579	0.178191
VPS18	Vacuolar protein sorting-associated protein 18 homolog	Q9P253;H0YMC9;H0YLM6	2.37432	0.0776342	0.178651
MORC3	MORC family CW-type zinc finger protein 3	Q14149;H0YHQ4;H0YIR5	0.506909	0.0778357	0.178651
NSUN2	tRNA (cytosine(34)-C(5))-methyltransferase	Q08J23;A0A140T9Y7	0.763298	0.0778626	0.178651
WNK1	Serine/threonine-protein kinase WNK1	F5GWT4;Q9H4A3;F6UYG0;A0A6Q8PFM0;H0YH68;A6PVV2	0.309848	0.0778933	0.178651
RPL38	60S ribosomal protein L38	P63173;J3KT73;J3QL01;J3KSP2	0.575764	0.0779086	0.178651
MRPS31	28S ribosomal protein S31, mitochondrial	Q92665	1.31479	0.0780564	0.178751
TMEM165	Transmembrane protein 165	Q9HC07;V9GY93;D6RBL0;D6RD79	1.49172	0.0780929	0.178751
COMMD10	COMM domain-containing protein 10	D6RC04;Q9Y6G5;D6RJ90;H0Y9N4	2.07071	0.0782425	0.178932
COASY	Bifunctional coenzyme A synthase;Phosphopantetheine adenylyltransferase;Dephospho-CoA kinase	Q13057;K7ES73;K7EN91;K7ESK6;K7EP09;K7EPT0;K7EQ60;K7EPC2	1.50249	0.078421	0.179179
CXorf38	Uncharacterized protein CXorf38	Q8TB03	1.55732	0.078634	0.179505
TRIM27	Zinc finger protein RFP	P14373;A0A140T9B9;A0A140T9N6;A0A140T9V9;H0Y551;A0A140T9Q6;A0A0G2JIZ4	2.6207	0.0788278	0.179786
DCPS	m7GpppX diphosphatase	Q96C86;A0A3B3ITF0	1.47876	0.0793018	0.180705
HSP90AA1	Heat shock protein HSP 90-alpha	P07900;G3V2J8;Q14568;Q58FG0	1.27672	0.0794591	0.180901
USP15	Ubiquitin carboxyl-terminal hydrolase 15	Q9Y4E8;H0YI31;F8W0H4;F8VZG8;F8VVY7;H0YHM4;H0YI26	0.709652	0.0798429	0.181585
DNAJB1	DnaJ homolog subfamily B member 1	P25685;M0R080;M0QYT3;M0QXK0;M0R128;A0A1B0GX60;M0R1D6;M0QZD0	0.675021	0.0799024	0.181585
METTL7A	Methyltransferase-like protein 7A	Q9H8H3;H0YI09;F8VQX6	1.64538	0.0800424	0.181741
ANKHD1	Ankyrin repeat and KH domain-containing protein 1	Q8IWZ3;H0Y4P6;A0A0A0MQZ8;H0Y7Y3;H0Y785;H0Y472;H7C2E1;H7C0V5	0.618008	0.0802151	0.181971
ORC3	Origin recognition complex subunit 3	Q9UBD5	0.374236	0.080478	0.182198
PTPN11	Tyrosine-protein phosphatase non-receptor type 11	Q06124;A0A1W2PPU4;A0A0U1RRI0;H0YF12	0.723419	0.080526	0.182198
CASP6	Caspase-6;Caspase-6 subunit p18;Caspase-6 subunit p11	P55212;D6RBM3;D6RHU3	2.59188	0.0805433	0.182198
DDX46	NA	A0A0C4DG89;D6RJA6;H0Y9U3	0.709188	0.0806028	0.182198
ILKAP;ILKAP3	Integrin-linked kinase-associated serine/threonine phosphatase 2C	Q9H0C8;F8SNU7;E9PC05;F8SNU6;H7C2I8	0.609559	0.0806738	0.182198
GFM1	Elongation factor G, mitochondrial	Q96RP9;C9IZ01;F8WAU4	0.732899	0.0807812	0.182279
MUT	Methylmalonyl-CoA mutase, mitochondrial	P22033	0.696426	0.0811324	0.182909
GNAI3	Guanine nucleotide-binding protein G(k) subunit alpha	P08754	1.34709	0.0813415	0.182985
REXO4	RNA exonuclease 4	Q9GZR2;A0A0C4DG22;A0A0C4DG31	0.579737	0.0813569	0.182985
HADH	Hydroxyacyl-coenzyme A dehydrogenase, mitochondrial	E9PF18;Q16836;A0A0A0MSE2;A0A0D9SFP2;A0A1W2PQV5;A0A1W2PNM1;A0A1W2PQC2;A0A1W2PRT2;A0A1W2PQ78;A0A1W2PP40;A0A1W2PQ55	1.48273	0.0813818	0.182985
ORC4	Origin recognition complex subunit 4	O43929;CON__Q2YDI2	0.390391	0.0814874	0.18306
DBR1	Lariat debranching enzyme	Q9UK59;F8WAY1	0.48554	0.0815603	0.183063
LEMD2	LEM domain-containing protein 2	Q8NC56;H0Y9B7;H0Y8H8;D6RBV0;H7C2Z0;D6R958	1.78147	0.0818117	0.183342
ATP5H	ATP synthase subunit d, mitochondrial	O75947;F5H608	2.94671	0.0818289	0.183342
GRIPAP1	GRIP1-associated protein 1	Q4V328;A0A087WT45;A0A087WXA6;A0A087WWF2;A0A087WW92;A0A087WZF5	3.18265	0.0821743	0.183954
CSTA	Cystatin-A;Cystatin-A, N-terminally processed	P01040;C9J0E4	2.85001	0.0822895	0.184049
NOLC1	NA	S4R341	0.618366	0.0824468	0.184228
EIF3A	Eukaryotic translation initiation factor 3 subunit A	Q14152	0.713189	0.082514	0.184228
PTK7	Inactive tyrosine-protein kinase 7	Q13308;Q86X91;C9JQR6;H0Y8F1;C9J9E8;F8WDG7;H7C5L0	0.448756	0.0833122	0.185847
ZC3H8	Zinc finger CCCH domain-containing protein 8	A0A0C4DGZ1;Q8N5P1	0.404086	0.0837651	0.186693
ZC3H7A	Zinc finger CCCH domain-containing protein 7A	Q8IWR0;I3L2K5;I3L282;I3L2N8;I3L323	0.440392	0.0841489	0.187289
TUBB2A	Tubulin beta-2A chain	Q13885	2.68915	0.0841796	0.187289
LIN7C	Protein lin-7 homolog C	Q9NUP9;G3V1D4;H0YI92;H0YIA8;O14910	0.474466	0.0842947	0.187311
GET4	Golgi to ER traffic protein 4 homolog	Q7L5D6;C9JPA8;C9JHN8;C9JY46	0.660258	0.0843369	0.187311
CSRP1	Cysteine and glycine-rich protein 1	E9PP21;P21291;E9PS42;E9PND2	1.86532	0.0845614	0.187646
RPL5	60S ribosomal protein L5	A0A2R8Y6J3;P46777;Q5T7N0;A0A2R8Y4A2	0.688323	0.0849068	0.188248
SATB2	DNA-binding protein SATB;DNA-binding protein SATB2	C9JR56;Q9UPW6	0.67349	0.0851006	0.188451
EEF2	Elongation factor 2	P13639;M0R0I6	0.762397	0.0851467	0.188451
ACAA2	3-ketoacyl-CoA thiolase, mitochondrial	P42765;A0A0B4J2A4;K7EME0;K7EJ68;K7EJB1;K7ER88	1.35672	0.0852503	0.188516
MGAT2	Alpha-1,6-mannosyl-glycoprotein 2-beta-N-acetylglucosaminyltransferase	Q10469	1.73012	0.0854499	0.188793
MYO18A	Unconventional myosin-XVIIIa	A0A0D9SFK2;Q92614;H0YEV9;A0A1B0GWJ6	0.669069	0.0856053	0.188973
LASP1	LIM and SH3 domain protein 1	Q14847;C9J9W2;F6S2S5;J3KSN1;K7ESD6	1.36224	0.0860083	0.189633
LDHA	L-lactate dehydrogenase A chain	P00338;F5GXY2;F5GYU2;F5GXH2;F5H5J4;F5H6W8;F5GZQ4;F5GWW2;F5GXC7;F5H8H6;F5GXU1;Q6ZMR3;P07864;F5H5G7;F5H155;A0A087WUM2;G3XAP5;F5H245	0.733369	0.0860965	0.189633
STAT5B	Signal transducer and activator of transcription 5B	P51692;C9J4I3	0.700473	0.0861464	0.189633
PAIP1	NA	D6RJF2;D6RD97;D6RJ02	0.565551	0.0862903	0.189633
MRPS26	28S ribosomal protein S26, mitochondrial	Q9BYN8	1.78923	0.0863633	0.189633
INPPL1	Phosphatidylinositol 3,4,5-trisphosphate 5-phosphatase 2	O15357;A0A0A0MTP6;H7BXR2;H0YFZ4;F5GY16;F5H588	1.60813	0.0864093	0.189633
PTGS1	Prostaglandin G/H synthase 1	P23219;A0A087X296;A0A2R8YDM0	1.5465	0.0864266	0.189633
KDM1A	Lysine-specific histone demethylase 1A	O60341;R4GMQ1;R4GMP9	0.723424	0.086559	0.18976
VPRBP	Protein VPRBP	Q9Y4B6	0.430854	0.0867394	0.189992
PRMT3	Protein arginine N-methyltransferase 3	O60678	0.551402	0.0868622	0.190064
EIF4A2	Eukaryotic initiation factor 4A-II;Eukaryotic initiation factor 4A-II, N-terminally processed	E7EQG2;Q14240;J3KSN7;E7EMV8;E9PBH4;F8WE11;C9JUF0	3.08595	0.0869216	0.190064
NT5C2	Cytosolic purine 5-nucleotidase	A0A6Q8PHB5;A0A6Q8PHP0;P49902;Q5JUV4;Q5JUV6;A0A6Q8PFH2;A0A6Q8PG36;H0YHR8;A0A6Q8PF50;S4R3E7;A0A6Q8PEZ2;S4R3A6	1.45033	0.0871212	0.190336
PXN	Paxillin	A0A1B0GTU4;F5GZ78;P49023;A0A1B0GU60;F5H836;A0A1B0GWE7;A0A1B0GV30	1.71621	0.0873285	0.190565
APOBEC3C	DNA dC->dU-editing enzyme APOBEC-3C	Q9NRW3	0.680141	0.0873879	0.190565
PSPH	Phosphoserine phosphatase	P78330;C9JBI3;A0A1D5RMN5;C9JEJ7;F8WD74	1.34782	0.0875798	0.190565
PPA1	Inorganic pyrophosphatase	Q15181;Q5SQT6	0.758682	0.0875856	0.190565
POLA1	DNA polymerase;DNA polymerase alpha catalytic subunit	A0A087WU64;A6NMQ1;P09884	0.249374	0.0877851	0.190565
XAB2	Pre-mRNA-splicing factor SYF1	Q9HCS7	0.406777	0.0878408	0.190565
C7orf55	UPF0562 protein C7orf55	Q96HJ9	1.71616	0.0878427	0.190565
DDX49	Probable ATP-dependent RNA helicase DDX49	Q9Y6V7;M0R1S3;M0QZC0;M0R0K1;M0QXD4	0.547371	0.0878773	0.190565
G3BP2	Ras GTPase-activating protein-binding protein 2	Q9UN86;D6RAC7;D6RB17;D6RGJ4;D6RE13;D6RBW8;D6RBM9;D6REX8;D6RBR0;D6R9X5;D6R9A4	0.698493	0.0879003	0.190565
EIF4A1	Eukaryotic initiation factor 4A-I	P60842;J3KT12;J3QS69;J3KTB5;J3QL43;J3KSZ0;J3QR64;J3QLN6;J3KS25;J3KTN0;J3QKZ9;J3KT04;J3KS93;J3QQP0;J3QL52	0.760689	0.0880308	0.190685
GAMT	Guanidinoacetate N-methyltransferase	Q14353;A0A1W2PR36	0.704467	0.088309	0.191125
CSNK2A1;CSNK2A3	Casein kinase II subunit alpha;Casein kinase II subunit alpha 3	P68400;E7EU96;A0A2R8YD58;A0A2R8YF43;A0A2R8Y5A0;Q8NEV1;A0A2R8YFU2;A0A2R8YDP2;A0A2R8Y4H0;A0A2R8Y4D6;V9GYA2;A0A2R8YEW1;A0A2R8YDY7;A0A2R8YCK2;A0A2R8Y7T1;A0A087WY74;A0A2R8YF47;V9GY80;A0A2R8YEL7;A0A2R8Y797;A0A2R8Y3W6;V9GYW6;A0A2R8YCC9	0.746756	0.0885182	0.191415
BCL7C	B-cell CLL/lymphoma 7 protein family member C	I3L1Q2;Q8WUZ0	0.474661	0.0886467	0.19153
SUPT6H	Transcription elongation factor SPT6	Q7KZ85	0.578736	0.0890574	0.192254
NANS	Sialic acid synthase	Q9NR45;Q5TBR0;Q5TBR1	1.4941	0.0893586	0.192741
SURF4	Surfeit locus protein 4	Q5T8U5;O15260;B7Z1G8	1.52463	0.0896273	0.193044
COG3	Conserved oligomeric Golgi complex subunit 3	Q96JB2	1.55813	0.0897175	0.193044
PGAM5	Serine/threonine-protein phosphatase PGAM5, mitochondrial	Q96HS1;F5GXG4	0.699913	0.0897271	0.193044
UBE2J1	Ubiquitin-conjugating enzyme E2 J1	Q9Y385	1.313	0.0898671	0.193143
ILVBL	Acetolactate synthase-like protein	M0R026;A1L0T0;M0R1B5;E9PJS0;M0QZX5;E9PL44	0.437502	0.0899247	0.193143
EIF3H	Eukaryotic translation initiation factor 3 subunit H	B3KS98;O15372;A0A087WZK9;E5RJT0;E5RGU4;E5RFW7;E5RFH0	0.695371	0.0903411	0.193873
MBNL1	NA	H7C4T5	2.13894	0.0904562	0.193957
GGA3	ADP-ribosylation factor-binding protein GGA3	Q9NZ52;J3KTR5;J3QS87;J3KSS7;J3QRS8;J3QRP3;B7Z1E9	1.90103	0.0906213	0.194147
ZNF346	Zinc finger protein 346	D6RJ07;Q9UL40;B7Z4J8;B7Z4N4;B7Z6B6;B7Z6Q2	2.22038	0.0909974	0.194519
NDUFB2	NADH dehydrogenase [ubiquinone] 1 beta subcomplex subunit 2, mitochondrial	C9IZZ2;C9IZW8;C9JXM4;H7C5B8;O95178	2.12007	0.0910127	0.194519
SSR4	Translocon-associated protein subunit delta	P51571;A6NLM8	1.36184	0.0912238	0.194519
MAP1S	Microtubule-associated protein 1S;MAP1S heavy chain;MAP1S light chain	Q66K74;M0QXQ9;M0QY41;M0R1M7;M0R1J2;M0QZ50	2.08645	0.0912334	0.194519
SPN	Leukosialin	P16150;C9JUK7	1.56053	0.0912372	0.194519
RACGAP1	Rac GTPase-activating protein 1	Q9H0H5;F8VRD2;F8VZ66;H0YIK5;F8VVE5;F8VWY4;F8VV47;F8W1E5;F8W0L1;F8VWX0;F8W1T4;F8VXH1;F8VV37;F8VS54;F8VQZ5;F8VV39;F8VUW9;F8VYH6;F8VQF5;F8VVY0	0.491002	0.0914022	0.194519
SLC25A21	Mitochondrial 2-oxodicarboxylate carrier	Q9BQT8	1.42104	0.0915251	0.194519
STIM1	Stromal interaction molecule 1	Q13586;G0XQ39;E9PNJ4;H0YDB2;E9PIQ8;E9PRE4;E9PR07;E9PJ19;E9PMB4;E9PRZ7;E9PR09;E9PN27	1.34552	0.0915442	0.194519
IMP3	U3 small nucleolar ribonucleoprotein protein IMP3	Q9NV31	0.394431	0.0915558	0.194519
MRI1	Methylthioribose-1-phosphate isomerase	Q9BV20	1.8049	0.0915999	0.194519
BTF3	Transcription factor BTF3	P20290	0.63485	0.091692	0.194519
TRPV2	Transient receptor potential cation channel subfamily V member 2	Q9Y5S1;H7BZK2	1.46803	0.0917131	0.194519
RPL37A	60S ribosomal protein L37a	C9J4Z3;P61513;M0R0A1;Q6P4E4;E9PEL3;M0R2L6;G5E9R3;A6NKH3	0.524668	0.0918724	0.19463
SAMD4B	Protein Smaug homolog 2	A0A087WZT0;M0QZ22;Q5PRF9;M0R0X3	0.502329	0.0919184	0.19463
ABCB10	ATP-binding cassette sub-family B member 10, mitochondrial	Q9NRK6	0.51354	0.0920681	0.194688
IQGAP1	Ras GTPase-activating-like protein IQGAP1	P46940;A0A0J9YXZ5;H0YLE8;A0A087X225;A0A087WWP1	1.69486	0.0920988	0.194688
RPL26L1	60S ribosomal protein L26-like 1	E5RIT6;Q9UNX3;E5RHH1;J3KS10	0.480764	0.0923694	0.19509
RAN	GTP-binding nuclear protein Ran	P62826;B5MDF5;J3KQE5;F5H018;H0YFC6;B4DV51;A0A087X0W0	0.770159	0.0924423	0.19509
ACSL4	Long-chain-fatty-acid--CoA ligase 4	O60488;D6RDA8;D6RF95	4.09441	0.0926534	0.195373
REEP5	Receptor expression-enhancing protein 5;Receptor expression-enhancing protein	Q00765;B7Z332;B7Z510;H0Y8J8;E2QRG8	0.511693	0.0927435	0.195401
STAU2	Double-stranded RNA-binding protein Staufen homolog 2	E7EPX0;E7EVJ4;Q9NUL3;E5RJN7;E7EVI1;E5RJ67;H0YBY0;E5RFK1	0.59674	0.0929623	0.1957
HSPA4L	Heat shock 70 kDa protein 4L	O95757;E9PDE8;D6RJ96	0.726012	0.0933825	0.196092
SMARCB1	SWI/SNF-related matrix-associated actin-dependent regulator of chromatin subfamily B member 1	Q12824;G5E975;A0A0G2JRV3;C9JTA6;A0A0G2JSE9;A0A2R8Y5N5;B5MCL5;A0A2R8YEE8;A0A0U1RQQ2;A0A0U1RRB8	0.667148	0.0934478	0.196092
TMLHE	Trimethyllysine dioxygenase, mitochondrial	Q9NVH6	1.96071	0.0934862	0.196092
TBC1D10B	TBC1 domain family member 10B	Q4KMP7;H3BSE1	0.583306	0.0934919	0.196092
CBX8	Chromobox protein homolog 8	Q9HC52;C9JM54;C9J6K3	1.82824	0.0935341	0.196092
EMC10	ER membrane protein complex subunit 10	M0R2A0;Q5UCC4	0.461321	0.0943055	0.197546
ETFA	Electron transfer flavoprotein subunit alpha, mitochondrial	P13804;H0YLU7;H0YK49;H0YNX6;H0YL12;H0YKF0;H0YL83;H0YM12;J3KN60	1.32887	0.0944936	0.197777
EED	Polycomb protein EED	A0A5F9ZI63;O75530;E9PJK2;H0YEL4;E9PMU3	0.689574	0.0946605	0.197825
AURKB	Aurora kinase B	J3KT86;Q96GD4;J3QR41;J3KTD6;J3QLN8	0.663429	0.094672	0.197825
NA	NA	A0A2R8Y5V9;A0A2R8YGX3;A0A2R8YH90;A0A2R8YHD2;A0A2R8YEU4;A0A590UJB9;A0A590UK79	1.73225	0.0949387	0.19822
NACA	Nascent polypeptide-associated complex subunit alpha;Nascent polypeptide-associated complex subunit alpha, muscle-specific form	F8VZJ2;H0YHX9;Q13765;E9PAV3;F8W0W4;F8W1N5;F8VNW4;F8VZ58;Q9BZK3	0.777436	0.0950769	0.198345
MAP7	Ensconsin	Q14244;A0A087WZ40	2.4083	0.0954722	0.199007
NDUFV2	NADH dehydrogenase [ubiquinone] flavoprotein 2, mitochondrial	E7EPT4;P19404	1.59832	0.095785	0.199344
BOP1	Ribosome biogenesis protein BOP1	Q14137;A0A075B729	0.705227	0.0957907	0.199344
HSP90B1	Endoplasmin	P14625;Q96GW1;A0A1W2PRR1;H0YIV0;Q58FF3;F8W026	1.3422	0.0963165	0.200225
TRAF6	TNF receptor-associated factor 6	Q9Y4K3	2.49394	0.0963722	0.200225
CPSF3L	Integrator complex subunit 11	Q5TA45;C9IYS7;A0A087WYI0;C9J979;Q96HV7;J3QRY6;E9PNS4;E9PNH9;E9PI75;E9PIG1	0.667582	0.0966408	0.200225
DUSP3	Dual specificity protein phosphatase 3	P51452;K7ES89;K7ELG5	2.45226	0.0966696	0.200225
PICALM	Phosphatidylinositol-binding clathrin assembly protein	Q13492;E9PI56;E9PKP6;E9PLJ8;E9PK13;H0YCY1;E9PJT1;E5RFU0;E5RHK9;E5RFC6;E5RK51;E5RIJ5;E5RGY9;E9PDG8;O60641	1.36972	0.0966984	0.200225
STAT2	Signal transducer and activator of transcription 2	A0A494C164;P52630;A0A494C0B5;B4DHE0;A0A494C1L3;B4DLC8	1.44849	0.0968058	0.200225
GAB2	GRB2-associated-binding protein 2	Q9UQC2;E9PJ26;E9PJE2	1.71433	0.096825	0.200225
ASH2L	Set1/Ash2 histone methyltransferase complex subunit ASH2	Q9UBL3;F5H8F7;H0YBF6;H0YAQ0;E5RFH5	0.708499	0.0968442	0.200225
PUS7	Pseudouridylate synthase 7 homolog	Q96PZ0;E7EUH7;H0Y863	0.741573	0.0973028	0.20101
YIPF3	Protein YIPF3;Protein YIPF3, 36 kDa form III	D6RGY8;D6RFI3;E7EQR8;Q9GZM5;H0Y9A1	2.1716	0.0979917	0.202019
CLIC4	Chloride intracellular channel protein 4	Q9Y696;A0A2R8Y4M1;A0A5F9ZHK1;A0A2R8YGW2;A0A2R8Y615;Q9NZA1;Q96NY7	1.33917	0.098009	0.202019
NKTR	NK-tumor recognition protein;Putative peptidyl-prolyl cis-trans isomerase	A0A087WYW3;P30414	1.5576	0.0980435	0.202019
NDUFS1	NADH-ubiquinone oxidoreductase 75 kDa subunit, mitochondrial	P28331;B4DJ81;C9JPQ5;F8WDL5	1.48714	0.0981087	0.202019
LYAR	Cell growth-regulating nucleolar protein	Q9NX58;D6RDJ1	0.47004	0.0982795	0.202207
TLN1	Talin-1	Q9Y490	1.36674	0.0984637	0.202422
EYA3	Eyes absent homolog 3	Q99504;B1APR7	0.532826	0.098552	0.20244
2023-09-15	15 kDa selenoprotein	A0A087X1G7;O60613	2.33723	0.0986441	0.202465
WDR61	WD repeat-containing protein 61;WD repeat-containing protein 61, N-terminally processed	Q9GZS3;H0YN81;H0YMF9;H0YL19;H3BQA8;H0YM76;H0YLA1	0.677503	0.0987823	0.202532
ASS1	Argininosuccinate synthase	P00966;Q5T6L6;Q5T6L5	1.70527	0.098836	0.202532
SRP9;DKFZp564M2223	Signal recognition particle 9 kDa protein	P49458;Q6P2S0;Q659G3;E9PE20	0.721973	0.0996266	0.203988
RWDD4	RWD domain-containing protein 4	K4DI92;Q6NW29;D6RCM5;D6RDH6;E7EV43	0.631136	0.0998146	0.204209
KIAA1429	Protein virilizer homolog	Q69YN4;H0YBN5;H0YB68	2.65208	0.100049	0.204523
TM9SF3	Transmembrane 9 superfamily member 3	Q9HD45;Q5TB53	0.424937	0.100185	0.204598
LYPLA2	Acyl-protein thioesterase 2	O95372;Q5QPQ0;Q5QPN9;Q5QPQ1;Q5QPQ3;Q5QPQ2;Q5QPN5	1.43912	0.100246	0.204598
ZNF330	Zinc finger protein 330	Q9Y3S2	0.689984	0.100688	0.205177
HERC4	Probable E3 ubiquitin-protein ligase HERC4	Q5GLZ8	2.95466	0.100755	0.205177
RABEP1	Rab GTPase-binding effector protein 1	Q15276	2.01511	0.100772	0.205177
XPO4	Exportin-4	F2Z2X4;Q9C0E2	0.56864	0.100876	0.205224
RPUSD2	RNA pseudouridylate synthase domain-containing protein 2	Q8IZ73;A0A087WXE2	0.501716	0.100962	0.205235
CYB5R3	NADH-cytochrome b5 reductase 3;NADH-cytochrome b5 reductase 3 membrane-bound form;NADH-cytochrome b5 reductase 3 soluble form	P00387;B1AHF3	1.35533	0.101238	0.205633
CCAR1	Cell division cycle and apoptosis regulator protein 1	Q8IX12;A0A0C4DGG8;F5H2E6;F5H1H2;F5H3E1;F5H7M9;H0YFJ7	1.313	0.101605	0.206212
AMDHD2	Putative N-acetylglucosamine-6-phosphate deacetylase	A0A3B3IU33;Q9Y303;H3BQ15;H3BTE3;H3BTZ6;H3BSV9	0.656328	0.10173	0.206301
RAB10	Ras-related protein Rab-10	P61026	1.4757	0.102042	0.20677
PIP4K2C	Phosphatidylinositol 5-phosphate 4-kinase type-2 gamma	Q8TBX8;F8VNT5;F8VU68;F8VVB2;H0YIJ6	2.24079	0.102835	0.20821
SNX3	Sorting nexin-3	O60493	1.35758	0.102981	0.20824
TSEN15	tRNA-splicing endonuclease subunit Sen15	Q8WW01;A0A2R8YEM0;A0A2R8Y5L0;F2Z3M0;A0A2R8Y6M5;E9PPN1;H0YCV5;A0A2R8Y7T8;A0A2R8YG40;A0A2R8YDU8;A0A2U3TZM3;A0A2R8Y6A4;A0A2R8Y5Q6;A0A2R8Y6B3	0.697091	0.103013	0.20824
TAF6	Transcription initiation factor TFIID subunit 6	J3KR72;P49848	0.584684	0.103096	0.208241
CLPTM1	Cleft lip and palate transmembrane protein 1	O96005;K7EQQ1	0.385553	0.103524	0.20894
OXNAD1	Oxidoreductase NAD-binding domain-containing protein 1	U3KQU8;C9JLB7;Q96HP4;F8WB50;F8WBF3	1.35869	0.103963	0.209333
CBX3	Chromobox protein homolog 3	Q13185;S4R2Y4;C9JMM0;B8ZZ43	0.731604	0.104027	0.209333
CNPY2	Protein canopy homolog 2	F8W031;F8VXJ7;Q9Y2B0;F8W1K5;F8VP03;H0YIH9;F8W1U5;H0YI18	1.43853	0.104067	0.209333
GRPEL1	GrpE protein homolog 1, mitochondrial	Q9HAV7	1.81757	0.104073	0.209333
PAICS	Multifunctional protein ADE2;Phosphoribosylaminoimidazole-succinocarboxamide synthase;Phosphoribosylaminoimidazole carboxylase	P22234;E9PBS1;D6RF62	0.79323	0.10413	0.209333
NDUFB4	NADH dehydrogenase [ubiquinone] 1 beta subcomplex subunit 4	F2Z3P9;C9JXQ9;O95168	1.60218	0.104278	0.209464
PLOD1	Procollagen-lysine,2-oxoglutarate 5-dioxygenase 1	Q02809;Q5JXB7;Q5JXB8	1.34825	0.104606	0.209823
ACOT7	Cytosolic acyl coenzyme A thioester hydrolase	O00154;K7EKP8	0.702841	0.104621	0.209823
SUZ12	Polycomb protein SUZ12	J3QQW9;Q15022	0.472136	0.104733	0.20988
EIF3L	Eukaryotic translation initiation factor 3 subunit L	Q9Y262;B0QY89;B0QY90;C9JHP4;C9K0Q7;H7C3A0;H0Y7E6	0.723712	0.104921	0.209945
GRPEL2	GrpE protein homolog 2, mitochondrial	Q8TAA5;D6RGI6	2.04369	0.104965	0.209945
PIGS	GPI transamidase component PIG-S	Q96S52	2.60827	0.105013	0.209945
ZBTB8OS	Protein archease	Q8IWT0;D3DPQ2;A0A087X0V4;A8K0B5	0.653465	0.105207	0.210168
POLDIP3	Polymerase delta-interacting protein 3	F6VRR5;Q9BY77;F8WCX5;Q8WUT1;Q6R954;F8WEE2	0.732076	0.105433	0.210346
FAHD1	Acylpyruvase FAHD1, mitochondrial	Q6P587	2.77109	0.105493	0.210346
FAM120A	Constitutive coactivator of PPAR-gamma-like protein 1	Q9NZB2;A0A0C4DG79;A0A0C4DH52;A0A494C0Y9;Q5T035	0.412837	0.105583	0.210346
LONP1	Lon protease homolog, mitochondrial	K7EKE6;K7EJE8;P36776;K7ER27;K7ERR6;K7EQF8;K7ER56	1.26386	0.105627	0.210346
LSM7	U6 snRNA-associated Sm-like protein LSm7	Q9UK45;A0A087X2I5	1.87411	0.106128	0.210985
INTS3	Integrator complex subunit 3	Q68E01;A0A096LNW8	0.625112	0.106162	0.210985
PFDN4	Prefoldin subunit 4	E9PQY2;Q9NQP4	0.490039	0.106197	0.210985
MCCC1	Methylcrotonoyl-CoA carboxylase subunit alpha, mitochondrial	Q96RQ3;E9PHF7;F5GYT8;E9PG35;G5E9X5;F8WDI3	1.34911	0.1063	0.211026
TIMMDC1	Complex I assembly factor TIMMDC1, mitochondrial	Q9NPL8;C9JU35;G3XA94;H7C5U1;F8WAU6;F8WB00;F8WC42;C9JR82	1.86616	0.106402	0.211064
WASH6P	WAS protein family homolog 6	Q9NQA3	1.46072	0.106583	0.2111
RAB5A	Ras-related protein Rab-5A	P20339	1.65782	0.106586	0.2111
LUC7L	Putative RNA-binding protein Luc7-like 1	Q9NQ29;B8ZZ10;A8MYV2;B8ZZ09;F8WBC1;F2Z322	0.383445	0.106719	0.211197
FKBP3	Peptidyl-prolyl cis-trans isomerase FKBP3	Q00688;G3V5F2	0.626409	0.107007	0.211602
RPL10A	60S ribosomal protein L10a	P62906	0.612563	0.107122	0.211665
IMPA1	Inositol monophosphatase 1	P29218;H0YBL1;E5RIP7;E5RG94;E5RHE9;E5RG13;E5RI82;E5RIF4;E5RGY4	1.45781	0.107256	0.211766
THYN1	Thymocyte nuclear protein 1	Q9P016	1.38429	0.107408	0.211901
FKBP4	Peptidyl-prolyl cis-trans isomerase FKBP4;Peptidyl-prolyl cis-trans isomerase FKBP4, N-terminally processed	Q02790;F5H1U3;H0YFG2;F5H120	0.742913	0.107601	0.212004
CYB5R1	NADH-cytochrome b5 reductase 1	Q9UHQ9;H7C0R7	1.7546	0.107626	0.212004
POLR2A	DNA-directed RNA polymerase II subunit RPB1	P24928;A0A6Q8PGB0;A0A6Q8PHB0	0.767509	0.107893	0.212365
NEDD8;NEDD8-MDP1	NEDD8	F8VSA6;E9PS38;S4R3E9;E9PL57;Q15843	0.284245	0.107987	0.212385
NDUFA6	NADH dehydrogenase [ubiquinone] 1 alpha subcomplex subunit 6	P56556;A0A2Y9D025;R4GN43	3.09021	0.108315	0.212567
STXBP2	Syntaxin-binding protein 2	Q15833;M0R0M7;M0R1A1;M0R118;M0QZ54;R4GMY7;M0R0D4;M0R376;A0A087WUN8	1.40592	0.108348	0.212567
CTSA	Carboxypeptidase;Lysosomal protective protein;Lysosomal protective protein 32 kDa chain;Lysosomal protective protein 20 kDa chain	X6R5C5;X6R8A1;P10619;Q5JZH0	3.12935	0.108361	0.212567
NFATC2IP	NFATC2-interacting protein	Q8NCF5	0.405998	0.108465	0.212567
RPS6KA3	Ribosomal protein S6 kinase alpha-3	P51812;B4DG22;B7ZB17;B1AXG1;A0A2R8Y603;A0A2R8Y7S9;D6R910;Q9UK32;D6RHW7;D6RA62;D6RE03;E7ERL6;B1AXG2;A0A2R8YGB7;Q5SVM7;O60307;Q9Y2H9	1.44231	0.108647	0.212567
UQCRC2	Cytochrome b-c1 complex subunit 2, mitochondrial	P22695;H3BRG4;H3BSJ9;H3BP04;H3BUE4;H3BUI9;A0A087WVZ4	1.28922	0.108655	0.212567
FNTA	Protein farnesyltransferase/geranylgeranyltransferase type-1 subunit alpha	P49354;E9PQP6;B3KVN2;H0YCW1;E9PPM9;E9PN85;E9PK84	1.3965	0.108665	0.212567
NUP210	Nuclear pore membrane glycoprotein 210	Q8TEM1	1.33039	0.10886	0.212786
SMPD4	NA	F8WF03;F2Z2I0;F2Z2W5;C9J647	0.49136	0.109071	0.213035
ASCC3	Activating signal cointegrator 1 complex subunit 3	Q8N3C0;E5RFZ0	2.43845	0.109411	0.213534
NOC2L	Nucleolar complex protein 2 homolog	Q9Y3T9	0.656248	0.109518	0.21358
CAB39	Calcium-binding protein 39	Q9Y376;A0A087X0K1;B7ZBJ4	0.680876	0.109726	0.21366
IFI16	Gamma-interferon-inducible protein 16	Q16666;A0A0A0MRB1;H3BM18;X6RHM1;H3BR88	1.73163	0.109745	0.21366
KAT7	Histone acetyltransferase KAT7;Histone acetyltransferase	O95251;E7EUP3;A0A6Q8PHH2	0.427845	0.10986	0.21366
CYFIP2	Cytoplasmic FMR1-interacting protein 2	E7EVJ5;Q96F07;H7C229;E7EW33;A0A087WVE1;A0A087WTQ3;A0A087WWZ1	0.302867	0.109939	0.21366
MED14	Mediator of RNA polymerase II transcription subunit 14	O60244;H7C3E5	0.551019	0.110108	0.21366
HSPB1	Heat shock protein beta-1	P04792;A0A6Q8PFK8;A0A6Q8PHJ6;A0A6Q8PGK1;A0A6Q8PFE7;A0A6Q8PF43;A0A6Q8PHA6;A0A6Q8PH65;A0A6Q8PGY2;C9J3N8	0.693028	0.110121	0.21366
SEC61A1	Protein transport protein Sec61 subunit alpha isoform 1	B4DR61;P61619;H7C1Q9;C9JXC6;H7C069;A6NK38;F2Z2C7;A6NIF9;C9JJV4;F8W776;Q8TC24;Q9H9S3	1.52188	0.110148	0.21366
ZNF687	Zinc finger protein 687	Q8N1G0;F8WCX2;H0Y5I5	2.30178	0.110386	0.213959
CCDC6	Coiled-coil domain-containing protein 6	Q16204	1.88473	0.110846	0.214688
UQCRFS1;UQCRFS1P1	Cytochrome b-c1 complex subunit Rieske, mitochondrial;Cytochrome b-c1 complex subunit 11;Putative cytochrome b-c1 complex subunit Rieske-like protein 1	P47985;P0C7P4	1.49022	0.111186	0.215182
F11R	Junctional adhesion molecule A	A0A087WY82;Q9Y624	1.83521	0.111336	0.215307
PKN1	Serine/threonine-protein kinase N1	Q16512;K7EL10;K7EM57;K7EN76;K7EKY9	1.32582	0.111627	0.21557
MRPL28	39S ribosomal protein L28, mitochondrial	Q4TT37;A2IDC6;Q13084;A2IDC7	1.66155	0.111641	0.21557
AATF	Protein AATF	Q9NY61;A0A087WW41;A0A087WWS8;A0A087WTH8	0.714291	0.112136	0.216342
PIK3R2	Phosphatidylinositol 3-kinase regulatory subunit beta	E9PFP1;O00459	0.535755	0.112211	0.216342
RAP1A	Ras-related protein Rap-1A	P62834;A0A075B6Q0	2.56249	0.11265	0.216897
CORO1C	Coronin-1C;Coronin	Q9ULV4;B4E3S0;H0YHL7;F8W1H8;F8VUX3;F8VSA4;F8VRE9;F8VTT6;F8VVB7;F8VV53;J3QLV6;J3KSS5;Q6QEF8	0.716522	0.112669	0.216897
AP1S1	AP-1 complex subunit sigma-1A	A0A2R8YGH5;H7C1E4;P61966	0.718989	0.112827	0.217036
WDR11	WD repeat-containing protein 11	Q9BZH6;S4R3Z0	1.57291	0.113009	0.217222
DLST	Dihydrolipoyllysine-residue succinyltransferase component of 2-oxoglutarate dehydrogenase complex, mitochondrial	P36957;Q86SW4;G3V5M3;G3V3F0;G3V498;B7ZAZ8;H0YJF9;G3V5L9	1.47427	0.113602	0.218039
NLE1	Notchless protein homolog 1	A0A0A0MRH0;Q9NVX2;K7EN33;K7ERN7;K7EK23	0.608365	0.113606	0.218039
MED15	Mediator of RNA polymerase II transcription subunit 15	Q96RN5;G3V1P5;H7C308	0.460572	0.113734	0.218121
GDAP2	Ganglioside-induced differentiation-associated protein 2	Q9NXN4	2.62875	0.113955	0.218253
GFM2	Ribosome-releasing factor 2, mitochondrial	Q969S9;D6RF75;D6RAL1	0.386324	0.113982	0.218253
NXN	Nucleoredoxin	Q6DKJ4;I3L4V6;A0A0G2JQK5;A0A0C4DGI2	0.61811	0.114105	0.218253
RPS3	40S ribosomal protein S3	P23396;E9PL09;E9PPU1;F2Z2S8;H0YCJ7;H0YEU2;H0YF32;E9PQ96;E9PJH4;E9PK82;E9PSF4;E9PQX2;H0YES8	0.772892	0.114162	0.218253
GMPS	GMP synthase [glutamine-hydrolyzing]	P49915	0.774615	0.114314	0.218253
DNAJC5	DnaJ homolog subfamily C member 5	Q9H3Z4	1.89175	0.114318	0.218253
TMEM41A	Transmembrane protein 41A	H7BXL1;F8WDE2;Q96HV5	1.77017	0.114711	0.218697
COMMD1	COMM domain-containing protein 1	Q8N668;E9PE85;H7C169	2.06285	0.114722	0.218697
EIF2B1	Translation initiation factor eIF-2B subunit alpha	Q14232;F5H0D0;H0YGG4	0.735757	0.114962	0.21899
STRAP	Serine-threonine kinase receptor-associated protein	Q9Y3F4;H0YH33	0.7573	0.115158	0.219021
PLIN3	Perilipin-3	O60664;K7ERZ3;K7EL96;K7ER39;K7EJD0	1.3599	0.1152	0.219021
LMBRD1	Probable lysosomal cobalamin transporter	A0A3B3IRS7;A0A3B3IU68;A0A3F2YP66;A0A3B3ITP2;A0A3B3IT31;Q9NUN5	2.32392	0.115237	0.219021
TRIM4	E3 ubiquitin-protein ligase TRIM4	H7C0Q6;Q9C037	4.24914	0.115475	0.219309
ESYT1	Extended synaptotagmin-1	Q9BSJ8;F8VZB1	1.32705	0.115751	0.21967
DAXX	Death domain-associated protein 6	Q9UER7;A0A0G2JJZ4;Q4VX54	0.673875	0.116219	0.220393
TMX2	Thioredoxin-related transmembrane protein 2	Q9Y320;A0A669KAZ6;E9PSF0;E9PRL5;E9PLR1;A0A669KBH8;G3V155	0.458184	0.116332	0.220393
HAUS4	HAUS augmin-like complex subunit 4	G3V541;Q9H6D7;H0YIZ6;G3V5Z2;G3V5A5;G3V2T6	0.626787	0.116392	0.220393
CMAS	N-acylneuraminate cytidylyltransferase	Q8NFW8;F5GYM0;F5H296	1.45931	0.116497	0.220429
RPL30	60S ribosomal protein L30	E5RI99;P62888;A0A0B4J213;E5RJH3;A0A0C4DH44	0.777288	0.116946	0.221114
EFTUD1	Elongation factor Tu GTP-binding domain-containing protein 1	Q7Z2Z2	1.72705	0.117123	0.221191
GRB10	Growth factor receptor-bound protein 10	Q13322;A0A2R8YCL1;H7C3B9	0.536499	0.117161	0.221191
GATA1	Erythroid transcription factor	B7WNQ9;P15976;P23769	0.453938	0.117271	0.221233
ABHD14B	Alpha/beta hydrolase domain-containing protein 14B	Q96IU4;B4DQI4;F8W9U3	1.53353	0.117562	0.221269
FAM96A	MIP18 family protein FAM96A	Q9H5X1;H0YKV4	0.610524	0.117687	0.221269
MARK1;MARK3	Serine/threonine-protein kinase MARK1	B4DIB3;A0A087X0I6;Q9P0L2;H0YIY6	1.34253	0.117702	0.221269
COX7A2	Cytochrome c oxidase subunit 7A2, mitochondrial	H0UI06;P14406;D6R9C3;D6RIE3;D6RGV5	0.584456	0.117733	0.221269
LETM1	LETM1 and EF-hand domain-containing protein 1, mitochondrial	O95202	1.39961	0.117743	0.221269
FASTKD1	FAST kinase domain-containing protein 1	Q53R41	2.38788	0.117812	0.221269
CTR9	RNA polymerase-associated protein CTR9 homolog	Q6PD62;H0YCE8	0.522585	0.118044	0.221542
GAPDH	Glyceraldehyde-3-phosphate dehydrogenase	P04406;E7EUT5;O14556	0.766	0.118134	0.221547
KLC4	Kinesin light chain 4	Q9NSK0;C9J8T5;C9JZE5;C9JXT5;C9JQU1;C9K0D5;H7C4M1	1.49621	0.118395	0.221873
BCKDK	[3-methyl-2-oxobutanoate dehydrogenase [lipoamide]] kinase, mitochondrial	H3BTL2;H3BS02;O14874;H3BNP3;H3BQP2	1.93689	0.118631	0.222114
GUF1	Translation factor GUF1, mitochondrial	Q8N442	0.495049	0.118698	0.222114
ARMC6	Armadillo repeat-containing protein 6	Q6NXE6;F5GWV0;F5H4P3;F5H2X2;F5H2K4;B4E1N1;F5H052;F5H3X1;F5GZP0;H0YH65;F5H7V0;H0YGQ5;F5H6J3	0.593685	0.119002	0.222476
TBRG4	Protein TBRG4	Q969Z0;C9IZN7;C9J7P5;H7C4R5;C9J5A2;C9J347	0.683627	0.119067	0.222476
RABGEF1	Rab5 GDP/GTP exchange factor	Q9UJ41;E9PFK9;V9GYI8	1.71187	0.119215	0.222515
ARHGAP9	Rho GTPase-activating protein 9	Q9BRR9;R4GN15;H0YI36	1.82243	0.119263	0.222515
THOP1	Thimet oligopeptidase	P52888;K7EP46;K7EKB6;K7EIK4;K7EL32;K7EL02;K7EMU4	0.762194	0.119382	0.222573
PSMC5	26S protease regulatory subunit 8	P62195;J3QSA9;J3KRP2;J3QQM1;J3QLH6;J3QRW1;J3QSE0;J3QRR3;J3KTQ9	0.771184	0.119598	0.222814
UBE2H	Ubiquitin-conjugating enzyme E2 H	C9JZG9;C9JZY6;P62256;H7C4M9;C9J8Q9	1.94641	0.119913	0.223237
SLU7	Pre-mRNA-splicing factor SLU7	O95391;A0A0C4DGD2;E5RGM7;E5RK41	0.688246	0.120109	0.223342
IGF2R	Cation-independent mannose-6-phosphate receptor	P11717;S4R328	1.3304	0.120145	0.223342
VPS11	Vacuolar protein sorting-associated protein 11 homolog	A0A087WXL6;Q9H270;B7Z879;A0A0G2JS92	1.9987	0.120349	0.223445
SLC9A3R1	Na(+)/H(+) exchange regulatory cofactor NHE-RF1	O14745;J3QRP6;J3QRA3	0.753886	0.120429	0.223445
RRM2	Ribonucleoside-diphosphate reductase subunit M2	P31350;A0A286YFD6;C9JXC1	0.711879	0.120464	0.223445
CCDC86	Coiled-coil domain-containing protein 86	Q9H6F5;H0YG79	0.760093	0.12061	0.223552
AUP1	Ancient ubiquitous protein 1	Q9Y679	1.62958	0.1207	0.223556
NCCRP1	F-box only protein 50	Q6ZVX7	1.95246	0.121045	0.223916
UBAC1	Ubiquitin-associated domain-containing protein 1	Q9BSL1	0.7126	0.12107	0.223916
SGTA	Small glutamine-rich tetratricopeptide repeat-containing protein alpha	O43765;K7EMD6;K7ERW5	0.679012	0.12118	0.223955
ACO2	Aconitate hydratase, mitochondrial	A2A274;Q99798	1.27334	0.121732	0.224501
CTU1	Cytoplasmic tRNA 2-thiolation protein 1	Q7Z7A3	0.497365	0.121974	0.224501
LENG8	Leukocyte receptor cluster member 8	Q96PV6;C9JMY0;A0A087WUE4;A0A0G2JNN3;E7EWC7;B0VJY8;A0A0G2JPW6	0.356073	0.12202	0.224501
BTK	Tyrosine-protein kinase BTK;Non-specific protein-tyrosine kinase	Q06187;U3NG26;Q5JY90	0.756225	0.12217	0.224501
PIR	Pirin	O00625	1.79293	0.122185	0.224501
KSR1	NA	A0A2R8Y4X0;A8MY87;J3QR75;J3QQL4;J3QSG8	0.622671	0.122216	0.224501
LRCH3	Leucine-rich repeat and calponin homology domain-containing protein 3	Q96II8;H7C0J8;E9PD99	1.46823	0.122237	0.224501
HEATR6	HEAT repeat-containing protein 6	K7EIX2;Q6AI08;A0A087WXZ7;K7EKW7;K7ESP5;K7ELR8	1.96772	0.122243	0.224501
PCBP2	Poly(rC)-binding protein 2	Q15366;H3BSS4	0.712297	0.122269	0.224501
DHTKD1	Probable 2-oxoglutarate dehydrogenase E1 component DHKTD1, mitochondrial	Q96HY7;H7C1J3;H7C149	2.09098	0.122467	0.224561
ARFIP1	Arfaptin-1	P53367	1.99881	0.122496	0.224561
CHMP6	Charged multivesicular body protein 6	I3L3E4;I3L4G8;I3L4A1;Q96FZ7	1.38678	0.122669	0.224561
EXOSC1	Exosome complex component CSL4	Q9Y3B2;R4GNH9;R4GMQ7;B1AMU7;B1AMU3;B1AMU4	0.588528	0.12274	0.224561
EIF4G2	Eukaryotic translation initiation factor 4 gamma 2	P78344;D3DQV9;H0Y3P2;H0YCH5;E9PKF8;H0YE22;H0YD77;H0YEC5	0.725476	0.122859	0.224561
UQCRH;UQCRHL	Cytochrome b-c1 complex subunit 6, mitochondrial;Cytochrome b-c1 complex subunit 6	P07919;A0A096LP55	0.479251	0.122905	0.224561
MRPL18	39S ribosomal protein L18, mitochondrial	Q9H0U6	1.42722	0.122985	0.224561
SEC61G	Protein transport protein Sec61 subunit gamma	P60059	1.29284	0.123041	0.224561
DDB1	DNA damage-binding protein 1	Q16531;F5GY55;F5H2L3;F5GWI0;F5GZY8;F5GYG8;F5H198	0.774659	0.123096	0.224561
ATP2A2	Sarcoplasmic/endoplasmic reticulum calcium ATPase 2	P16615;H7C5W9;O14983;H3BVB2;A0A0C4DH86	1.2453	0.123269	0.224714
RPS7	40S ribosomal protein S7	P62081;B5MCP9	0.687424	0.123478	0.224935
GSK3B	Glycogen synthase kinase-3 beta	A0A3B3ITW1;P49841	1.61024	0.123636	0.22506
C4orf27	UPF0609 protein C4orf27	Q9NWY4;A8MVJ9	0.546307	0.123868	0.225321
REL	Proto-oncogene c-Rel	Q04864	0.544767	0.124027	0.22545
ARHGAP17	Rho GTPase-activating protein 17	Q68EM7;C9IZD3;I3L4P6;I3L3P1;I3L4Y5;I3L460;I3L4P0;I3L1S9	0.647554	0.1242	0.225503
NEK9	Serine/threonine-protein kinase Nek9	Q8TD19;G3V459	1.57497	0.124236	0.225503
MAP4	Microtubule-associated protein 4	P27816;H7C456	0.78679	0.124323	0.225503
AARS	Alanine--tRNA ligase, cytoplasmic	P49588;A0A6Q8PGN5;H3BPK7;A0A6Q8PFY2;A0A6Q8PF33;A0A6Q8PGE8;A0A6Q8PGR9;A0A6Q8PFK3;A0A6Q8PGB5;A0A6Q8PHJ2;A0A6Q8PHP7;A0A6Q8PHP3;A0A6Q8PF77;A0A6Q8PG28;A0A6Q8PG62;A0A6Q8PGI8;A0A6Q8PHN5	1.2301	0.1249	0.22639
UBE2A	Ubiquitin-conjugating enzyme E2 A	A0A0R4J2E5;P49459;A0A0D9SG71;A0A0D9SEZ6	0.515819	0.125065	0.226527
CNPY3	Protein canopy homolog 3	Q9BT09;A0A0C4DFY8	1.96486	0.125603	0.227187
GEMIN7	Gem-associated protein 7	Q9H840	1.62143	0.125608	0.227187
PI4KA	Phosphatidylinositol 4-kinase alpha	P42356;C9JLI1;A8MTF1;A4QPH2	1.72713	0.125758	0.227197
CYB5R4	Cytochrome b5 reductase 4	Q7L1T6;A0A0A0MRM6	0.465327	0.125792	0.227197
USP10	Ubiquitin carboxyl-terminal hydrolase 10	Q14694;J3KT19;H3BQC6;H3BNA1;H3BVF1;H3BQP1;H3BNL0;Q68D90;H3BNS8	0.688707	0.125923	0.227271
CBR1	Carbonyl reductase [NADPH] 1	P16152;E9PQ63;A8MTM1	1.30038	0.126211	0.227312
MBLAC2	Metallo-beta-lactamase domain-containing protein 2	Q68D91	1.64218	0.126236	0.227312
MMTAG2	Multiple myeloma tumor-associated protein 2	Q9BU76	0.38938	0.126326	0.227312
EZH2	Histone-lysine N-methyltransferase EZH2	Q15910;G3XAL2	0.54083	0.126502	0.227312
PBX2	Pre-B-cell leukemia transcription factor 2	P40425;H0YLM3;H0YLD4;H0YLT4;H0YKH1;F8WA05;A0A087X0P4;H0YLB0;H0YLF5;A0A0A0MTI0;P40424	2.06435	0.126669	0.227312
PPP6R3	Serine/threonine-protein phosphatase 6 regulatory subunit 3	H7BXH2;E9PKF6;Q5H9R7;E9PQP7;H0YEN2;E9PK08;H0YDW1;E9PNN8	1.5544	0.126683	0.227312
TXN	Thioredoxin	P10599	1.48847	0.126708	0.227312
ILK	Integrin-linked protein kinase	A0A0A0MTH3;Q13418	0.534198	0.126712	0.227312
DMAP1	DNA methyltransferase 1-associated protein 1	Q9NPF5;Q5TG40;Q5TG38;Q5TG39;Q5TG37;Q5TG36	0.492783	0.12675	0.227312
COG4	Conserved oligomeric Golgi complex subunit 4	A0A6I8PIQ6;A0A0A0MS45;J3KNI1;Q9H9E3;H3BMV9;E9PRT5;H3BSD2;J3QLW1;J3KRB5	1.88283	0.126921	0.227388
GCLM	Glutamate--cysteine ligase regulatory subunit	P48507	0.677864	0.127078	0.227388
GINS4	DNA replication complex GINS protein SLD5;DNA replication complex GINS protein SLD5, N-terminally processed;DNA replication complex GINS protein SLD5	Q9BRT9;E5RFF9;E5RH56	0.661299	0.127115	0.227388
HIST1H2AC;HIST3H2A;HIST1H2AB	Histone H2A type 1-C;Histone H2A type 3;Histone H2A type 1-B/E	Q93077;Q7L7L0;P04908	0.46493	0.127176	0.227388
MAVS	Mitochondrial antiviral-signaling protein	Q7Z434	1.38579	0.127239	0.227388
GALNT7	N-acetylgalactosaminyltransferase 7;Polypeptide N-acetylgalactosaminyltransferase	Q86SF2;H0YAH3;H0YAK0;E9PBY3	2.37869	0.127506	0.227526
HSPBP1	Hsp70-binding protein 1	Q9NZL4;K7EL16;K7ERT9;K7EKM6;K7EN20;K7EMM7	0.748897	0.127731	0.227526
RSL1D1	Ribosomal L1 domain-containing protein 1	O76021;J3QSV6;I3L3U9;I3L3C4;I3L234;J3KPU7;I3L2F2;I3L4T8;I3L1Y4	0.7034	0.127771	0.227526
THOC7	THO complex subunit 7 homolog	Q6I9Y2;A0A5S6STF9;H7C5E3	1.72608	0.12779	0.227526
HADHB	Trifunctional enzyme subunit beta, mitochondrial;3-ketoacyl-CoA thiolase	P55084;F5GZQ3;B5MD38;C9JEY0;C9JE81;C9K0M0	1.26851	0.127863	0.227526
GYPA;GPErik	Glycophorin-A	A0A087WU29;A0A0C4DFT7;P02724;K9JIK7;Q13030;E9PH25;E7EQF3;E9PD10;K9JI14;A0A2R8Y7F9	0.665236	0.127978	0.227526
PHC2	Polyhomeotic-like protein 2	B3KPJ4;A0A0A0MSI2;Q8IXK0;H7C528;Q8NDX5	1.61064	0.128011	0.227526
SMAD1;SMAD5	Mothers against decapentaplegic homolog 1;Mothers against decapentaplegic homolog 5	Q15797;Q99717;H0YAK7;D6RAY1;D6REQ3;D6RDN7;D6RD62	0.509743	0.128041	0.227526
PLIN2	Perilipin-2	Q99541;Q5SYF5;Q5SYF3;Q5SYF4	1.83015	0.128122	0.227526
QSOX2	Sulfhydryl oxidase 2	Q6ZRP7	0.544694	0.128456	0.227925
HEXIM1	Protein HEXIM1	O94992	0.675382	0.128577	0.227925
SPG7	Paraplegin	Q9UQ90;A0A2U3TZH1;A0A2R8YFW4;A0A2R8YDQ1;A0A2R8Y4Y7;A0A2R8Y7B8;A0A2R8Y726;A0A2R8YGZ0;A0A2R8Y6K2;A0A2R8Y3M4;A0A2R8Y7E2;J3KRF6;A0A2R8YEH4;A0A2R8Y729;A0A2R8YFJ7;H3BTR8;A0A2R8Y856;A0A2R8Y632;A0A2R8Y7N2;A0A2R8YFF4;A0A2R8Y4M0;A0A2R8YG79;A0A2R8Y4M8;H3BTY6;A0A2R8Y4Z7;A0A2R8Y6E8	1.84392	0.128615	0.227925
HDHD2	Haloacid dehalogenase-like hydrolase domain-containing protein 2	K7ER15;Q9H0R4;K7EMY7;K7EQD2;K7EJQ8;A0A1B0GXB1	1.62028	0.129335	0.228935
BUD31	Protein BUD31 homolog	P41223;C9JCD9;F8WCN7	0.546216	0.129365	0.228935
SP100	Nuclear autoantigen Sp-100	P23497;C9JBL0;E9PHV6;H7BYP4;U5Y3L1;Q9H930	2.51822	0.129598	0.22898
ADAM10	Disintegrin and metalloproteinase domain-containing protein 10	O14672;H3BS53	1.78577	0.129644	0.22898
TPP2	Tripeptidyl-peptidase 2	P29144;A0A494C1B8;A0A494C0U1;A0A494C0A3;A0A494C1S6;A0A494C1S4;A0A494C1L2;A0A494C0X4;A0A494C159	1.28505	0.12974	0.22898
YTHDF1	YTH domain-containing family protein 1	Q9BYJ9	0.480077	0.129751	0.22898
RAB6A	Ras-related protein Rab-6A	P20340;F5GX61	1.28007	0.129914	0.229096
BAX	Apoptosis regulator BAX	Q07812;K4JQN1;I6LPK7	1.34048	0.129997	0.229096
SEC16A	Protein transport protein Sec16A	O15027;F1T0I1;A0A3F2YNX0;A0A3F2YNZ0;X6RGP5;A0A0C4DH09;Q8N9G1	1.39245	0.130093	0.229106
CHD3	Chromodomain-helicase-DNA-binding protein 3	Q12873;A0A5F9ZHX5;H7C2H0	0.606068	0.130405	0.229498
TNFAIP2	Tumor necrosis factor alpha-induced protein 2	Q03169;H0YKR7;H0YLC0;H0YL88;H0YKY9;H0YKI8	1.67594	0.130902	0.230199
TMSB4X	Thymosin beta-4;Hematopoietic system regulatory peptide	P62328	1.54054	0.130985	0.230199
RBM26	RNA-binding protein 26	A0A087X0H9;Q5T8P6;E2PSN0	0.683982	0.13111	0.230259
RAB5C	Ras-related protein Rab-5C	P51148;K7ERI8;K7ERQ8;F8VVK3;K7ENY4;F8VWU4;F8VVZ0;F8VSF8;K7EIP6;F8WCY6;F8WD79;F8VPW9;F8VWZ7	1.29879	0.131315	0.230443
DNAJA1	DnaJ homolog subfamily A member 1	P31689	0.718838	0.131396	0.230443
PDXK	Pyridoxal kinase	O00764;F2Z2Y4;A8MV33	1.38866	0.131714	0.230843
ARHGAP1	Rho GTPase-activating protein 1	Q07960;H0YE29;E9PNR6	1.41393	0.131862	0.230898
EIF3K	Eukaryotic translation initiation factor 3 subunit K	Q9UBQ5;K7ERF1;K7ES31;A0A087WVB9;K7EQM4;K7EK53;B4DQ48	0.751433	0.131973	0.230898
RPS17	40S ribosomal protein S17	H3BNC9;P08708;H0YN88;A0A075B716;H0YN73;A0A0J9YYC4	0.760617	0.132108	0.230898
ERGIC1	Endoplasmic reticulum-Golgi intermediate compartment protein 1	Q969X5	1.61001	0.132184	0.230898
PTBP3	Polypyrimidine tract-binding protein 3	O95758;X6R242	0.735385	0.1322	0.230898
LCLAT1	Lysocardiolipin acyltransferase 1	C9K0C3;Q6UWP7;C9J5S5;C9JA02;C9JMW2;C9JUV9;C9JXY8;C9J6F4	2.09825	0.132499	0.231079
RRP7A	Ribosomal RNA-processing protein 7 homolog A	Q9Y3A4;Q9NSQ0	0.458252	0.132537	0.231079
DYNC1LI1	Cytoplasmic dynein 1 light intermediate chain 1	Q9Y6G9;E9PHI6;C9JGM7;C9JLW1	1.30172	0.132576	0.231079
RDH11	Retinol dehydrogenase 11	Q8TC12;G3V2G6;G3V234;H0YIZ8;G3V3K0;G3V510;H0YJ46	0.408029	0.132938	0.231552
SAMD1	Atherin	Q6SPF0;E9PIW9	0.577702	0.133034	0.23156
RNASEH2A	Ribonuclease H2 subunit A	O75792	0.665402	0.133364	0.231976
MRPS28	28S ribosomal protein S28, mitochondrial	Q9Y2Q9;H0YAT2;E5RGC7;E5RFH3;H7C5V3;E5RK86;H0YC42;U3KQQ8;E5RFT8	0.347771	0.133635	0.232288
GEMIN2	Gem-associated protein 2	A0A3B3IU42;H0YDP6;H0YEL0;O14893;G5EA29	0.558338	0.134034	0.232581
TMX3	Protein disulfide-isomerase TMX3	Q96JJ7;B4DIE3;H3BPB3;H3BT89;H3BVI1	1.51264	0.13404	0.232581
SGPL1	Sphingosine-1-phosphate lyase 1	O95470;H0Y3V8;H7BXL7	1.5611	0.134078	0.232581
ATP5D	ATP synthase subunit delta, mitochondrial	P30049;A0A087WTL3	3.03931	0.134182	0.232603
RNF2	E3 ubiquitin-protein ligase RING2	Q99496;X6RFN3	0.564149	0.134658	0.233268
COPS7B	COP9 signalosome complex subunit 7b	Q9H9Q2;J3KQ34;A0A087X1P5;J3KQ41;J3QT95;J3QT73;J3KQV6;J3QT67;J3QT66;J3QT69;J3QT50;J3QT43	0.744381	0.135068	0.233778
IDE	Insulin-degrading enzyme	P14735;A0A3B3ISG5;Q5T5N3	0.674552	0.135136	0.233778
ECM29;KIAA0368	Proteasome-associated protein ECM29 homolog	Q5VYK3;J3KN16;R4GMY1;R4GMY3;F6XAQ5	0.767024	0.135302	0.233904
FADD	FAS-associated death domain protein	Q13158	1.4673	0.135393	0.233904
C2orf47	Uncharacterized protein C2orf47, mitochondrial	Q8WWC4;H7C0V0	0.652985	0.135746	0.234348
MDC1	Mediator of DNA damage checkpoint protein 1	Q14676;H0Y6Z8;A2AB05	0.787355	0.135834	0.234348
PPP1R10	Serine/threonine-protein phosphatase 1 regulatory subunit 10	Q96QC0	2.18594	0.135963	0.234361
HMGN2	Non-histone chromosomal protein HMG-17	P05204	0.695772	0.136026	0.234361
FLJ00186;RASSF5	Ras association domain-containing protein 5	Q8TEK8;A0A1B0GTG4;Q8WWW0;A0A075B763	1.53362	0.136208	0.234517
UQCR10	Cytochrome b-c1 complex subunit 9	Q9UDW1	1.74208	0.136759	0.235262
ATXN2L	Ataxin-2-like protein	Q8WWM7;H3BRB0;A0A0C4DGL7	0.774882	0.136826	0.235262
MYADM	Myeloid-associated differentiation marker	A0A494C017;C9JJV6;C9JZL8;A0A499FIY8;C9JC07;Q96S97	1.60459	0.137091	0.235476
NEU1	Sialidase-1	E9PIF4;Q99519	1.30152	0.137187	0.235476
NUDT4	NA	A0A024RBG1;Q96G61;Q8NFP7	0.428092	0.137242	0.235476
SMARCAD1	SWI/SNF-related matrix-associated actin-dependent regulator of chromatin subfamily A containing DEAD/H box 1	Q9H4L7;D6RAY8;F8W9M2	0.502046	0.137321	0.235476
VBP1	Prefoldin subunit 3	P61758	0.737477	0.137663	0.235786
DSTN	Destrin	P60981;F6RFD5	2.44158	0.137705	0.235786
ARAF	Serine/threonine-protein kinase A-Raf	Q96II5;P10398;H7C4S5;A0A2R8Y492;H7C155;H7C560;A0A2U3TZI2;A0A2R8Y8E0;P04049;P15056	0.443311	0.13778	0.235786
CLIC1	Chloride intracellular channel protein 1	O00299	1.28127	0.137977	0.23583
EEF1A1;EEF1A1P5	Elongation factor 1-alpha 1;Putative elongation factor 1-alpha-like 3;Elongation factor 1-alpha	P68104;Q5VTE0;A0A087WVQ9;A0A087WV01;Q5JR01;A6PW80	0.786379	0.137991	0.23583
PMPCB	Mitochondrial-processing peptidase subunit beta	O75439;G3V0E4;F8WAZ6;F8WEA6;F8WBE1	0.773796	0.138388	0.235981
UBXN6	UBX domain-containing protein 6	Q9BZV1;K7EP32;K7EJ02;K7ELN1	0.608863	0.138426	0.235981
NUP133	Nuclear pore complex protein Nup133	Q8WUM0	1.37199	0.138453	0.235981
EDF1	Endothelial differentiation-related factor 1	O60869	0.756328	0.13848	0.235981
SPTLC2	Serine palmitoyltransferase 2	O15270;H0YJV2	2.32674	0.138543	0.235981
AAGAB	Alpha- and gamma-adaptin-binding protein p34	Q6PD74;H0YL49	2.39973	0.138645	0.235996
SMARCC2	SWI/SNF complex subunit SMARCC2	Q8TAQ2;F8VXC8;F8VZW6	1.43214	0.138747	0.236011
PPP6R1	Serine/threonine-protein phosphatase 6 regulatory subunit 1	Q9UPN7;K7EM28	0.613659	0.138851	0.23603
DCAF13	DDB1- and CUL4-associated factor 13	A0A087WT20;Q9NV06;A0A087X1F8;B3KME9;E5RHM4	0.6726	0.139179	0.236415
APOOL	MICOS complex subunit MIC27	Q6UXV4;A0A087WYF7;A0A087WUX8	1.34218	0.139263	0.236415
CKB	Creatine kinase B-type	P12277;G3V4N7;H0YJG0;G3V461;H0YJK0;G3V2I1;P06732	1.39287	0.139424	0.236506
TMEM50A	Transmembrane protein 50A	O95807	0.554013	0.139503	0.236506
PPOX	Protoporphyrinogen oxidase	P50336;A0A494C146;A0A494C0D4;H0YFP3;A0A1W2PRF9;D3DVG2;A0A494C0M9;A0A494C134;F5GZT7;A0A1W2PPA5;F5H825;A0A1W2PNH4;H0YFE1;A0A1W2PQM0;F5H1I5;A0A494C0L4;A0A494C1M8	1.49257	0.139674	0.236638
ZFP91-CNTF;ZFP91	E3 ubiquitin-protein ligase ZFP91	A0A0A6YYC7;Q96JP5	1.51464	0.139798	0.236692
RBM39	RNA-binding protein 39	Q14498;H0Y4X3	0.774774	0.140015	0.236753
BAG5	BAG family molecular chaperone regulator 5	Q9UL15;G3V274	1.53939	0.140021	0.236753
NDUFB3	NADH dehydrogenase [ubiquinone] 1 beta subcomplex subunit 3	O43676;C9JKQ2	1.30233	0.140652	0.237663
WDR55	WD repeat-containing protein 55	Q9H6Y2;D6RGJ8;G3V1J0	0.527537	0.141466	0.238879
ANAPC10	Anaphase-promoting complex subunit 10	Q9UM13	1.8046	0.142161	0.239756
NCKAP1	Nck-associated protein 1	Q9Y2A7	0.523876	0.142174	0.239756
U2SURP	U2 snRNP-associated SURP motif-containing protein	O15042;E7ET15;E7EW00;H0Y8D9;H7C4V2;C9J5L1;C9JDJ7;U3KPT1	0.704358	0.142379	0.239943
TBXAS1	Thromboxane-A synthase	A0A0A0MSK3;Q53F23;A0A0C4DH47;P24557	1.51092	0.143686	0.241985
SDCBP	NA	G5EA09	1.90225	0.143957	0.242035
CAPZB	F-actin-capping protein subunit beta	B1AK87;P47756;B1AK85;A0A6I8PRV6;A0A6I8PIN8	1.39174	0.144007	0.242035
SHC1	SHC-transforming protein 1	P29353;X6R6D0;H0Y539;Q5T188;Q5T181;Q5T182;P98077	1.31405	0.144047	0.242035
YY2	Transcription factor YY2	O15391	2.33072	0.144097	0.242035
SNRPA1	U2 small nuclear ribonucleoprotein A	P09661;H0YMA0;H0YKK0;H0YLR3	0.748646	0.144195	0.24204
SH3BGRL	SH3 domain-binding glutamic acid-rich-like protein	O75368	1.39169	0.144552	0.242367
RAP1GDS1	Rap1 GTPase-GDP dissociation stimulator 1	P52306;H0Y8M2;D6RHH8;D6REZ0;D6RB97;D6RBC6;D6RHZ7	1.43401	0.14458	0.242367
EEF2K	Eukaryotic elongation factor 2 kinase	O00418;H3BRH4	0.493041	0.144876	0.242445
TRPV1;SHPK	Sedoheptulokinase	A0A0B4J2A0;Q9UHJ6	0.611316	0.144903	0.242445
NOP56	Nucleolar protein 56	O00567;A0A494C128;Q5JXT2;H0YDU4;H0Y653	0.625739	0.144912	0.242445
GTF2I	General transcription factor II-I	P78347;A0A494C1K3;A0A494C0Q7;C9J6M0;A0A087WW90;A0A0D9SF80;A0A494C0I1;A0A494C1N8;Q86UP8;Q6EKJ0	0.802677	0.145498	0.243136
VIM	Vimentin	P08670;B0YJC4;B0YJC5;A0A1B0GTT5;A0A1B0GVG8;H7C5W5;P41219;E7EMV2;E7ESP9;Q16352;P07196;P07197	1.36059	0.145517	0.243136
TUBB4B	Tubulin beta-4B chain	P68371	0.81903	0.145657	0.24321
GORASP2	Golgi reassembly-stacking protein 2	Q9H8Y8	1.38158	0.145806	0.243294
NUP98	Nuclear pore complex protein Nup98-Nup96;Nuclear pore complex protein Nup98;Nuclear pore complex protein Nup96	P52948;A0A3B3ITD8;H7C3P6;H0YDF4;H0YEN4;H0YCT1;H0YCR0;H0YDA1	1.45379	0.145899	0.243294
KDM3B	Lysine-specific demethylase 3B	Q7LBC6;H0Y9V5	0.78768	0.146236	0.243625
CUL3	Cullin-3	Q13618;A0A087WTG3;H7C399;H7C1L6	0.532203	0.146348	0.243625
MARS2	Methionine--tRNA ligase, mitochondrial	Q96GW9	0.703016	0.146384	0.243625
SFXN4	Sideroflexin-4	Q6P4A7	1.94738	0.146528	0.243683
QPRT	Nicotinate-nucleotide pyrophosphorylase [carboxylating]	Q15274;H3BP73	1.62114	0.14661	0.243683
SORD	Sorbitol dehydrogenase	Q00796;A0A6I8PIS1;H0YKB3;A0A6I8PRA7	0.76712	0.147288	0.244514
WDR46	WD repeat-containing protein 46	O15213	0.479673	0.147497	0.244514
STX5	Syntaxin-5	H7C3X5;Q13190;E9PNU4	1.89167	0.147599	0.244514
YWHAB	14-3-3 protein beta/alpha;14-3-3 protein beta/alpha, N-terminally processed	P31946;Q4VY20;Q4VY19;A0A0J9YWE8;A0A0J9YWZ2	1.26877	0.147637	0.244514
HMGA1	High mobility group protein HMG-I/HMG-Y	P17096	0.645613	0.147658	0.244514
WIPF1	WAS/WASL-interacting protein family member 1	O43516;E9PB87	1.73299	0.147944	0.244514
BLVRA	Biliverdin reductase A	P53004;C9J1E1	1.32271	0.147946	0.244514
DIS3	Exosome complex exonuclease RRP44	Q9Y2L1;G3V1J5;F2Z2C0	0.580276	0.14805	0.244514
PRMT5	Protein arginine N-methyltransferase 5;Protein arginine N-methyltransferase 5, N-terminally processed	O14744;G3V580;H0YJX6;G3V2L6;G3V5L5;G3V2X6;C9JSX3;H0YJD3;G3V5T6;H0YJ77;G3V507;G3V2F5;H7BZ44	0.793355	0.148057	0.244514
BCAT2	Branched-chain-amino-acid aminotransferase;Branched-chain-amino-acid aminotransferase, mitochondrial	B3KSI3;O15382;M0QXF9;M0QZ10;M0QZP4;M0R2K7	1.279	0.148155	0.244514
PRR3	Proline-rich protein 3	P79522	0.622366	0.148169	0.244514
EXOC5	Exocyst complex component 5	A0A0A0MSI8;O00471	0.410337	0.148432	0.244643
KARS	Lysine--tRNA ligase	Q15046;H3BVA8;J3KRL2;H3BPV7;H3BRC9	0.802858	0.148439	0.244643
METTL13	Methyltransferase-like protein 13	Q8N6R0	0.731527	0.14893	0.245248
BPNT1	3(2),5-bisphosphate nucleotidase 1	O95861;A6NF51;F8VVW8;F8W1J0;F8VZG4;F8VRY7	0.739071	0.149072	0.245248
MYL6	Myosin light polypeptide 6	F8W1R7;G3V1V0;P60660;G3V1Y7;J3KND3;B7Z6Z4;F8VPF3;H0YI43;F8W1I5	1.44357	0.149095	0.245248
ARCN1	Coatomer subunit delta	B0YIW6;P48444;Q6P1Q5;E9PK34	1.34168	0.149266	0.24537
CHCHD2;CHCHD2P9	Coiled-coil-helix-coiled-coil-helix domain-containing protein 2;Putative coiled-coil-helix-coiled-coil-helix domain-containing protein CHCHD2P9, mitochondrial	Q9Y6H1;Q5T1J5	1.26476	0.149708	0.245937
SURF2	Surfeit locus protein 2	Q15527	0.720672	0.150158	0.246518
ERP44	Endoplasmic reticulum resident protein 44	Q9BS26	1.32764	0.150481	0.246888
SMN2;SMN1	Survival motor neuron protein	B4DP61;A0A1W2PRV5;E7EQZ4;Q16637;H0YBZ9;A0A0G2JRX5;A0A0G2JRY6	0.672808	0.150922	0.247453
ZNF830	Zinc finger protein 830	Q96NB3;J3QQQ3	0.581532	0.151181	0.247718
YWHAZ	14-3-3 protein zeta/delta	P63104;E7EX29;B0AZS6;B7Z2E6;H0YB80;E7ESK7;E5RIR4;E9PD24;E7EVZ2;E5RGE1	1.27728	0.151431	0.247967
WDR26	WD repeat-containing protein 26	A0A499FIZ0;Q9H7D7;H0Y9R3;H0Y917	1.65788	0.151849	0.248404
TRMT61A	tRNA (adenine(58)-N(1))-methyltransferase catalytic subunit TRMT61A	Q96FX7;H0Y2Q1	0.627357	0.151926	0.248404
RCSD1	CapZ-interacting protein	Q6JBY9;B7ZKW8;F6T4W9	1.40176	0.151991	0.248404
BZW1	Basic leucine zipper and W2 domain-containing protein 1	Q7L1Q6;C9IZ80;C9JFN4;C9J188;C9JWF5;C9JV57;H0Y503	0.704846	0.152198	0.248583
CBS	Cystathionine beta-synthase	P0DN79;P35520;C9JMA6;H7C2H4;H7C1W6;H7C2W0	0.776534	0.15231	0.248605
ACYP1	Acylphosphatase-1;Acylphosphatase	P07311;G3V2U7;G3V3F8;G3V597	1.55456	0.152576	0.248837
CHMP4A	Charged multivesicular body protein 4a	Q9BY43;E9PQ80;E9PQI5;H0YIN6	2.13613	0.152647	0.248837
VMA21	Vacuolar ATPase assembly integral membrane protein VMA21	Q3ZAQ7	0.419496	0.153461	0.249783
ECHDC1	Ethylmalonyl-CoA decarboxylase	Q9NTX5;H0Y5L2;J3KP84;E9PPG7;E9PRU6;F2Z2D6;E9PJS8;E9PLY6;H0Y525;E9PIU8;H0YCS9	1.3575	0.153482	0.249783
RPA2	Replication protein A 32 kDa subunit	P15927;Q5TEJ7;Q5TEJ0	1.56017	0.153522	0.249783
IRGQ	Immunity-related GTPase family Q protein	Q8WZA9;M0QZP8	1.78213	0.153868	0.250185
PPP2R2A	Serine/threonine-protein phosphatase 2A 55 kDa regulatory subunit B alpha isoform	P63151;A0A590UJY3;A0A590UJJ1;E5RIY1;E5RFR9;Q00005;Q9Y2T4;E5RHQ2;E5RJV2;H0YB06	1.31804	0.154653	0.251301
ARL1	ADP-ribosylation factor-like protein 1	P40616;F8VYN9;B4DZG7;F8VP99;F8W1Z8;F8VP63	1.5001	0.154791	0.251364
YIPF2	Protein YIPF;Protein YIPF2	K7EIP7;K7ERW0;K7ENM8;Q9BWQ6	1.98302	0.154963	0.251484
FRYL	Protein furry homolog-like	O94915;A0A6E1XQM6;F2Z2S2;A0A669KB90;H0Y9X0;A0A286YEZ9;A0A2C9F2R7	1.60388	0.155163	0.251602
EEF1D	NA	E9PL71;E9PN91	0.691188	0.155282	0.251602
MESDC2	LDLR chaperone MESD	Q14696	1.63011	0.155374	0.251602
PFKL	ATP-dependent 6-phosphofructokinase, liver type	P17858;F8WEU2	1.31987	0.155432	0.251602
KPNA6	Importin subunit alpha-7	O60684;Q5TFJ7;S4R3E5;O15131	0.760981	0.155622	0.251749
SLC2A3;SLC2A14	Solute carrier family 2, facilitated glucose transporter member 3;Solute carrier family 2, facilitated glucose transporter member 14	P11169;Q8TDB8	1.91107	0.156002	0.251973
ELAC2	Zinc phosphodiesterase ELAC protein 2	Q9BQ52;G5E9D5;E7ES68;V9GZ72;H7C2I4;V9GYS7;J3QRS2;V9GYU5;J3QL08;J3QLK4	0.752871	0.156003	0.251973
MRPS34	28S ribosomal protein S34, mitochondrial	C9JJ19;P82930	0.73568	0.156057	0.251973
ELF1	ETS-related transcription factor Elf-1	A0A0U1RRL5;P32519	0.562734	0.156216	0.25207
RPS3A	40S ribosomal protein S3a	P61247;D6RG13;D6RAT0;D6RB09;E9PFI5;H0Y8L7;H0Y9Y4;D6R9B6;D6RAS7;D6RED7;D6RI02;D6RGE0	0.765952	0.156566	0.252473
TCEA1	Transcription elongation factor A protein 1	A0A1W2PPZ5;P23193;A0A1W2PRL9;E5RIS7;E5RJ93;B7Z4S1;E5RK46;A0A1W2PS15;E5RFI1;A0A1W2PPV7;A0A0A0MT58;Q15560;Q5JRI7	0.774024	0.156804	0.252642
NVL	Nuclear valosin-containing protein-like	O15381;F8WF01;E9PGD8;E7EWK7;E9PH71	0.689635	0.156869	0.252642
RANGAP1	Ran GTPase-activating protein 1	P46060;H0Y4Q3;B0QYT5;B0QYT4;B0QYT6	0.789444	0.157193	0.253004
ARHGEF1	Rho guanine nucleotide exchange factor 1	M0QZR4;Q92888;M0QYC1;M0QYS3;M0R2C7;M0QZH8	1.4772	0.157322	0.253051
NAPG	Gamma-soluble NSF attachment protein	Q99747;J3KTJ6	1.49564	0.157521	0.253096
YTHDF2	YTH domain-containing family protein 2	Q9Y5A9;S4R3J8;S4R3V3	0.721243	0.157638	0.253096
PPP2R5A	Serine/threonine-protein phosphatase 2A 56 kDa regulatory subunit alpha isoform	Q15172	1.95618	0.157682	0.253096
FAM134C	Protein FAM134C	Q86VR2;K7ENZ6;K7EMF4;K7ELM8;K7EPD0;K7EJ42;K7EJ34;K7ENF4;K7EQI9	0.501384	0.15783	0.253096
VPS33A	Vacuolar protein sorting-associated protein 33A	A0A2R8YF87;Q96AX1;H3BMM5;A0A2R8Y5U3;F5H6Y0	1.69596	0.157847	0.253096
GBAS	Protein NipSnap homolog 2	O75323;C9K068;H7C333;C9J7B1;F8WBI5	1.34289	0.158036	0.253176
L2HGDH	L-2-hydroxyglutarate dehydrogenase, mitochondrial	Q9H9P8;C9JVN9;G3V5S1;G3V272	1.56029	0.158314	0.253176
YTHDC1	YTH domain-containing protein 1	J3QR07;Q96MU7	0.46322	0.158406	0.253176
TACO1	Translational activator of cytochrome c oxidase 1	Q9BSH4	1.35703	0.158494	0.253176
NOP16	Nucleolar protein 16	Q9Y3C1;D6RIC3;A0A0C4DGU5;A0A087X2G6;D6RC60	0.709167	0.158605	0.253176
GINS3	DNA replication complex GINS protein PSF3	Q9BRX5	0.474742	0.158655	0.253176
COPS7A	COP9 signalosome complex subunit 7a	Q9UBW8;F5H7C6;F5GYF7;F5H248;F5H4U8;F5H4Z0;F5H3M6;G3XAP1;F5GXT7	1.46869	0.15869	0.253176
GHITM	Growth hormone-inducible transmembrane protein	Q9H3K2	0.638916	0.158694	0.253176
STT3A	Dolichyl-diphosphooligosaccharide--protein glycosyltransferase subunit STT3A	P46977;A0A0C4DH80;E9PN73;E9PI32	1.38009	0.159457	0.2542
HNRNPU	Heterogeneous nuclear ribonucleoprotein U	Q00839;A0A1X7SBS1;A0A1W2PPS1;A0A1W2PP35;Q5RI18;A0A1W2PPH7;A0A1W2PPL4;A0A1W2PP34;A0A1W2PQL0;A0A1W2PQ74;A0A1W2PRZ7;A0A1W2PQD4;A0A1W2PRI6;A0A1W2PPE9;A0A1W2PNG3;A0A1W2PP22;A0A087WVI9	0.786739	0.159634	0.2542
TXNL1	Thioredoxin-like protein 1	O43396;K7ER96;K7EPB7;K7EME7;K7EKG2	1.28976	0.159636	0.2542
PPP1R14B	Protein phosphatase 1 regulatory subunit 14B	Q96C90	0.683062	0.159989	0.254603
SARS	Serine--tRNA ligase, cytoplasmic	Q5T5C7;P49591	1.34194	0.160275	0.254899
AAAS	Aladin	Q9NRG9;F8VZ44;H3BU82;F8VUB6	0.736574	0.160499	0.255096
QTRT1	Queuine tRNA-ribosyltransferase	Q9BXR0;K7ESP6;K7EJ21;K7EPI1	0.617864	0.160829	0.255461
CAPN1	Calpain-1 catalytic subunit	P07384;E9PL37;E9PRM1;E9PJJ3;E9PLC9;E9PMC6;E9PJA6;E9PSA6;E9PQB3;E9PLX0;E9PIA9	1.33521	0.161	0.255573
WIBG	Partner of Y14 and mago	Q9BRP8	1.68443	0.161192	0.255698
ABCC1	Multidrug resistance-associated protein 1	A0A0A0MS99;I3L4X2;P33527	0.482872	0.16128	0.255698
WDR70	WD repeat-containing protein 70	Q9NW82;D6RIW8	1.80169	0.161885	0.256497
NQO1	NAD(P)H dehydrogenase [quinone] 1	B4DLR8;H3BRK3;P15559;H3BNV2	0.746723	0.16237	0.257106
UMPS	Uridine 5-monophosphate synthase;Orotate phosphoribosyltransferase;Orotidine 5-phosphate decarboxylase	P11172;E9PFD2;F2Z3P2;F2Z303;F8WDG4	0.726246	0.162497	0.257146
FAH	Fumarylacetoacetase	P16930;H0YLC7;H3BNP8	1.26531	0.162652	0.257232
ATAD3A	ATPase family AAA domain-containing protein 3A	Q9NVI7	0.810578	0.163249	0.258015
UQCRC1	Cytochrome b-c1 complex subunit 1, mitochondrial	P31930	1.28183	0.163558	0.258265
TMEM50B	Transmembrane protein 50B	F8WBF4;C9K0I4;F8WDH1;P56557	0.638261	0.163671	0.258265
NDUFS3	NADH dehydrogenase [ubiquinone] iron-sulfur protein 3, mitochondrial	O75489;E9PS48;G3V194;E9PKL8	1.32669	0.163723	0.258265
DDRGK1	DDRGK domain-containing protein 1	Q96HY6;A0A0A0MRX2	1.59634	0.163813	0.258265
TOMM34	Mitochondrial import receptor subunit TOM34	Q15785	0.808617	0.164155	0.25845
C14orf142	Uncharacterized protein C14orf142	Q9BXV9	1.85337	0.164203	0.25845
YBX1	Nuclease-sensitive element-binding protein 1	P67809;H0Y449;C9J5V9;Q9Y2T7	0.759324	0.164235	0.25845
COX5B	Cytochrome c oxidase subunit 5B, mitochondrial	P10606	0.629161	0.164631	0.258866
ARL8B	ADP-ribosylation factor-like protein 8B	Q9NVJ2	1.4164	0.164763	0.258866
PARD3	Partitioning defective 3 homolog	F5GZI3;Q5VWU8;Q5VWV2;Q8TEW0	0.57242	0.164805	0.258866
CSE1L	Exportin-2	P55060	0.827337	0.165304	0.259163
RNASEH2C	Ribonuclease H2 subunit C	E9PN81;Q8TDP1	2.45629	0.165371	0.259163
CPNE1	Copine-1	Q99829;B0QZ18;F2Z2V0;A6PVH9;E7ENH5;Q5JX56;Q5JX58;Q5JX59;Q5JX60;Q5JX44;Q5JX55;Q5JX45;Q5JX52;Q5JX61;Q5JX54;H0Y524;E7EV27;Q5JX57;Q5JX53	1.30961	0.165387	0.259163
NA	NA	M0QYT0	1.90095	0.165402	0.259163
PAF1	RNA polymerase II-associated factor 1 homolog	Q8N7H5;B4DGJ5	0.730259	0.165581	0.259283
WDR12	Ribosome biogenesis protein WDR12	Q9GZL7	0.741085	0.165709	0.259287
GOLIM4	Golgi integral membrane protein 4	O00461;F8W785	0.581187	0.165926	0.259287
NUTF2	Nuclear transport factor 2	P61970;H3BRV9	1.43243	0.165985	0.259287
UTP6	U3 small nucleolar RNA-associated protein 6 homolog	Q9NYH9;J3KRR8	0.619923	0.166043	0.259287
FXR2	Fragile X mental retardation syndrome-related protein 2	P51116;I3L1Z2	1.41407	0.166093	0.259287
PPP1R35	Protein phosphatase 1 regulatory subunit 35	Q8TAP8	0.475272	0.166335	0.259505
PKM	Pyruvate kinase PKM;Pyruvate kinase	P14618;B4DNK4;H3BTN5;H3BR70;H3BQ34;H3BUW1;H3BTJ2;H3BT25;H3BU13;H3BN34;H3BQZ3	0.80167	0.166454	0.259524
HYPK	Huntingtin-interacting protein K	Q9NX55	1.53017	0.166613	0.259524
STAT6	Signal transducer and activator of transcription 6	H0YJH6;P42226;A0A494C0T4;A0A1W2PNW1;Q5FBW6;G3V2L2;G3V2M3;G3V2H4;G3V5I8;G3V568;G3V370;H0YIY2;G3V5K5	1.67182	0.166742	0.259524
AAR2	Protein AAR2 homolog	A2A2Q9;Q9Y312	0.540566	0.166755	0.259524
PGAM1	Phosphoglycerate mutase 1	P18669;P15259;Q8N0Y7	0.802478	0.16724	0.260014
GART	Trifunctional purine biosynthetic protein adenosine-3;Phosphoribosylamine--glycine ligase;Phosphoribosylformylglycinamidine cyclo-ligase;Phosphoribosylglycinamide formyltransferase	P22102;F8WD69;C9JBJ1;C9JTV6;C9JZG2;C9JKQ7;A0A140TA71;H7C366	0.783676	0.167281	0.260014
SLC27A2	Very long-chain acyl-CoA synthetase	O14975;G3V1R7	1.52315	0.167377	0.260014
ABHD12	Monoacylglycerol lipase ABHD12	Q8N2K0;A0A5F9ZH49;A0A5F9ZHQ8;A0A5F9ZH71;A0A5F9ZHQ0;I3L206;A0A5F9ZHH2;A0A5F9ZHF0;A0A5F9ZGZ9;I3L294;A0A5F9ZH28;A0A5F9ZHM3;A0A5F9ZGW7;A0A5F9ZGT4;Q5T712;I3L1V0;A0A5F9ZHG5;A0A5F9ZHE8;I3L440	1.81468	0.16759	0.260025
TIMM17A	Mitochondrial import inner membrane translocase subunit Tim17-A	Q99595	0.521397	0.16783	0.260025
PRPSAP1	Phosphoribosyl pyrophosphate synthase-associated protein 1	Q14558;B4DP31;C9J168;C9JUN4;C9JKT9;C9JNQ3	1.28081	0.167876	0.260025
GSTO1	Glutathione S-transferase omega-1	P78417;Q5TA02;Q5TA01	1.29376	0.167877	0.260025
MPHOSPH6	M-phase phosphoprotein 6	H3BSB3;H3BNT4;Q99547	0.585185	0.167895	0.260025
LARP7	La-related protein 7	Q4G0J3;H0YA82;D6R9Z6;D6RFF0;D6RF22;D6RF49;D6RAF3	0.722064	0.16825	0.260416
RABGGTA	Geranylgeranyl transferase type-2 subunit alpha	Q92696;H0YLH3;H0YKP6;H0YLG7	0.559961	0.168578	0.260765
SUGP1	SURP and G-patch domain-containing protein 1	Q8IWZ8;K7EM86;V9GZ08	0.672987	0.168768	0.260866
PRDX5	Peroxiredoxin-5, mitochondrial	P30044	1.37787	0.168848	0.260866
COQ5	2-methoxy-6-polyprenyl-1,4-benzoquinol methylase, mitochondrial	Q5HYK3;F8VP53;F8VVW7;F8VVX6;B4DP72	0.650255	0.168979	0.260909
UGP2	NA	C9JNZ1;C9JVG3;C9JWG0;C9JTZ5;C9JUW1;F2Z3H1;C9J3M0;F2Z3P4;F8WC70	2.10355	0.169198	0.261089
RNF7	RING-box protein 2	F8WEU8;Q9UBF6	1.98461	0.169376	0.261131
GSK3A	Glycogen synthase kinase-3 alpha	P49840;A8MT37;M0QYV0	0.627521	0.169439	0.261131
CREB1	Cyclic AMP-responsive element-binding protein 1	P16220;C9JBT4;C9J896;C9J4L5;H7C1R5;H7C3I0;E7EWP8	0.691511	0.169533	0.261131
LSM6	U6 snRNA-associated Sm-like protein LSm6	P62312	1.81759	0.169998	0.261595
RNGTT	mRNA-capping enzyme;Polynucleotide 5-triphosphatase;mRNA guanylyltransferase	O60942	0.511351	0.170245	0.261595
PPIH	Peptidyl-prolyl cis-trans isomerase H;Peptidyl-prolyl cis-trans isomerase	O43447;C9JQD4;H0YEL5;A6NM32;C9JAN8	0.780219	0.170297	0.261595
PGPEP1	Pyroglutamyl-peptidase 1	Q9NXJ5;U3KQ24;U3KQG9;S4R2Y9	1.46819	0.170309	0.261595
MAN2B1	Lysosomal alpha-mannosidase;Lysosomal alpha-mannosidase A peptide;Lysosomal alpha-mannosidase B peptide;Lysosomal alpha-mannosidase C peptide;Lysosomal alpha-mannosidase D peptide;Lysosomal alpha-mannosidase E peptide	O00754;M0R174;M0QZ24	1.99983	0.170349	0.261595
UFD1L	Ubiquitin fusion degradation protein 1 homolog	Q92890;C9JNP9;C9IZG3;C9J6N9	0.741589	0.17046	0.261608
NHP2L1	NA	A0A3B3IUA2;B1AHD1;A0A3B3IRU2;A0A3B3ISH1;A0A3B3ISK4	1.75834	0.170721	0.261851
CAP1	Adenylyl cyclase-associated protein 1	Q01518;Q5T0R1;Q5T0R4;Q5T0R3;Q5T0R2;Q5T0R7;Q5T0R6;Q5T0R5;Q5T0S3;Q5T0R8;B7Z385;A0A087X0J3;A0A087WZ15;E9PDI2;P40123	1.23828	0.172003	0.263543
STAMBP	STAM-binding protein	O95630;C9JK83;F5H5B9;C9JZ93;C9JEK5	1.36485	0.172032	0.263543
ARID1A	AT-rich interactive domain-containing protein 1A	O14497;H0Y488;A0A1B0GTU5;A0A087WUV6;H0YEW5;H0YCU6;H0Y3S9;A0A1B0GTI6;H0Y2R3	0.791577	0.172608	0.264177
PYCR1	Pyrroline-5-carboxylate reductase 1, mitochondrial;Pyrroline-5-carboxylate reductase	P32322;E2QRB3;J3KQ22;J3QL24;J3QLK9;J3QL32;J3QKT4;J3QL23;J3QRZ0;J3QR88;J3KTA8;J3QKT3;J3KSA9	1.26488	0.172654	0.264177
CDKAL1	Threonylcarbamoyladenosine tRNA methylthiotransferase	Q5VV42	0.628706	0.173483	0.265286
SRSF3	Serine/arginine-rich splicing factor 3	P84103;A0A087X2D0	0.635524	0.173834	0.265663
TMEM109	Transmembrane protein 109	Q9BVC6	1.33394	0.174279	0.265984
MED1	Mediator of RNA polymerase II transcription subunit 1	Q15648	0.411408	0.174323	0.265984
RNF25	E3 ubiquitin-protein ligase RNF25	Q96BH1	0.339036	0.174358	0.265984
LARP4B	La-related protein 4B	Q92615	0.711336	0.175269	0.267214
PGLS	6-phosphogluconolactonase	O95336;M0R261;M0R1L2;M0R0U3	1.37093	0.175783	0.267838
PWP1	Periodic tryptophan protein 1 homolog	Q13610;B4DJV5;F8VZ56	0.598006	0.176369	0.268463
GEMIN6	Gem-associated protein 6	Q8WXD5	0.575084	0.176405	0.268463
FAM213A	Redox-regulatory protein FAM213A	Q9BRX8	1.7587	0.176637	0.268656
PPP6C	Serine/threonine-protein phosphatase 6 catalytic subunit;Serine/threonine-protein phosphatase 6 catalytic subunit, N-terminally processed	O00743;Q5T1S7	0.655817	0.177021	0.268781
CCZ1B;CCZ1	Vacuolar fusion protein CCZ1 homolog B;Vacuolar fusion protein CCZ1 homolog	P86790;P86791;F8WD66	0.460992	0.177105	0.268781
CHCHD4	Mitochondrial intermembrane space import and assembly protein 40	Q8N4Q1	1.31212	0.177111	0.268781
HSPE1	10 kDa heat shock protein, mitochondrial	P61604;B8ZZL8;B8ZZ54	0.728571	0.177142	0.268781
MAP3K4	Mitogen-activated protein kinase kinase kinase 4	F5H4R1;J3KNB8;F5H538;Q9Y6R4;F5H1X6	0.660423	0.177497	0.269068
AKR7A2	Aflatoxin B1 aldehyde reductase member 2	H3BLU7;O43488;A0A499FJT0;Q8NHP1;H7C5H7;O95154	1.31957	0.177641	0.269068
SEC11A	Signal peptidase complex catalytic subunit SEC11;Signal peptidase complex catalytic subunit SEC11A;Signal peptidase I	H0YNG3;P67812;H0YNX5;H0YKT4;H0YNA5	1.3863	0.177648	0.269068
NAP1L4	Nucleosome assembly protein 1-like 4	Q99733;C9JZI7;C9J6D1;A8MXH2;E9PS34;E9PNJ7;E9PKT8;E9PNW0;E9PJJ2;H0YCI4;E9PP22;E9PKI2;C9J1B1	0.783242	0.177975	0.269401
ABCE1	ATP-binding cassette sub-family E member 1	P61221;D6R9I9;D6RGF4	0.763462	0.178301	0.269652
SAR1A	GTP-binding protein SAR1a	Q9NR31;X1WI22;Q5SQT8;D6RAA2;H0Y5E8;D6RDB2	1.35034	0.17837	0.269652
SLC25A6	ADP/ATP translocase 3;ADP/ATP translocase 3, N-terminally processed	P12236	0.797707	0.178458	0.269652
CDK9	Cyclin-dependent kinase 9	P50750;X6RE90	0.704242	0.178712	0.269874
DHRS1	Dehydrogenase/reductase SDR family member 1	Q96LJ7;H0YNC2	0.676709	0.179024	0.270186
SREK1	NA	A0A087WY03;E5RFV3	0.704052	0.179571	0.270851
AP3D1	AP-3 complex subunit delta-1	O14617;A0A2R8Y611;A0A2R8Y4J3;A0A087WYN6;K7ELX8	1.42182	0.179725	0.270859
CD81	Tetraspanin;CD81 antigen	E9PJK1;E9PRJ8;H0YDL9;H0YDJ9;E9PIF1;A6NMH8;P60033;E9PM31;H0YEE2	1.25787	0.179817	0.270859
ZNFX1	NA	Q5JXR6	0.337058	0.179978	0.270859
DERL1	Derlin-1	B4E1G1;E5RGY0;Q9BUN8	0.716376	0.180011	0.270859
ARL3	ADP-ribosylation factor-like protein 3	P36405	1.50506	0.180122	0.270859
BAG3	BAG family molecular chaperone regulator 3	O95817;C9JFK9	2.17647	0.180216	0.270859
NME3	Nucleoside diphosphate kinase 3;Nucleoside diphosphate kinase	Q13232;H3BPR2	1.48266	0.180329	0.270869
YDJC	Carbohydrate deacetylase	A8MPS7	0.479446	0.180824	0.271344
RAB4A	Ras-related protein Rab-4A	P20338;A0A087WYT5	0.567029	0.180859	0.271344
NUCB1	Nucleobindin-1	Q02818;H7BZI1;C9JKZ2	0.487862	0.180987	0.271377
S100A3	Protein S100-A3	P33764	0.536948	0.181348	0.271729
NOL7	Nucleolar protein 7	Q9UMY1;H7C2B1	0.631682	0.181628	0.271729
ACTC1;ACTG2;ACTA2;ACTA1	Actin, alpha cardiac muscle 1;Actin, gamma-enteric smooth muscle;Actin, aortic smooth muscle;Actin, alpha skeletal muscle	P68032;P63267;P62736;P68133;A6NL76;F6UVQ4;F6QUT6;F8WB63;B8ZZJ2;C9JFL5	1.21836	0.181636	0.271729
PSMC6	26S protease regulatory subunit 10B	A0A087X2I1;P62333;H0YJC0;H0YJS8;H0YJX2;H0YJE9;H0YJT1	0.790109	0.181649	0.271729
ABL1	Tyrosine-protein kinase ABL1	P00519	0.771364	0.181922	0.271976
SIRT3	NAD-dependent protein deacetylase sirtuin-3, mitochondrial	E9PK80;E9PM75;E9PN58;Q9NTG7	0.679511	0.182313	0.272401
BCL2L13	Bcl-2-like protein 13	Q9BXK5;A0A087WX97;A0A087WTL4;E9PDD6;F2Z2C3;A0A0A0MR90;F6VJB4	1.28941	0.182515	0.272542
WRNIP1	ATPase WRNIP1	Q96S55	1.38674	0.182822	0.272841
PDDC1	Parkinson disease 7 domain-containing protein 1	Q8NB37;H0YER3;E9PQD8;H0YE25;H0YF25;E9PLI5	1.48549	0.183513	0.273407
COPS3	COP9 signalosome complex subunit 3	Q9UNS2;H7C3P9;C9JLV5;J3QL22;J3QS85;K7ELN6;J3KTQ1;J3QKR0;K7ES36	0.72337	0.183516	0.273407
NSDHL	Sterol-4-alpha-carboxylate 3-dehydrogenase, decarboxylating	Q15738;C9JDR0	1.26648	0.18363	0.273407
PITPNA	Phosphatidylinositol transfer protein alpha isoform	F5GWE5;Q00169;I3L471;I3L4U7;I3L4C0;I3L459;I3L4H1;I3L3W1;I3L2X8	1.72653	0.183632	0.273407
ACBD3	Golgi resident protein GCP60	Q9H3P7	0.739238	0.184361	0.274332
PSMB3	Proteasome subunit beta type-3	P49720;A0A087WUL2;A0A087WXQ8;A0A087WY10	1.2658	0.184815	0.274848
GPR101	Probable G-protein coupled receptor 101	Q96P66	0.531808	0.185057	0.275047
RBX1	E3 ubiquitin-protein ligase RBX1;E3 ubiquitin-protein ligase RBX1, N-terminally processed	P62877	0.743623	0.185236	0.275116
SEC61B	Protein transport protein Sec61 subunit beta	P60468;S4R3B5	1.3785	0.18532	0.275116
REEP6	Receptor expression-enhancing protein 6	Q96HR9	0.576729	0.185468	0.275175
HSD17B8	Estradiol 17-beta-dehydrogenase 8	Q92506	1.63262	0.186021	0.275834
ARPC5	Actin-related protein 2/3 complex subunit 5	O15511;B1ALC0	1.34511	0.186149	0.275864
PPM1B	Protein phosphatase 1B	C9JIR6;A0A3B3IS24;O75688;B8ZZF0	1.35641	0.186529	0.276266
CDK7	Cyclin-dependent kinase 7	D6REC6;D6R9G1;D6RAD4;P50613;A0A1B0GTZ4;Q9C098	0.575806	0.186894	0.276645
ARFIP2	Arfaptin-2	A0A087X1E4;P53365	2.192	0.187003	0.276645
PPAT	Amidophosphoribosyltransferase	Q06203;D6RCC8;D6RE15	0.785534	0.18755	0.277293
NUP50	Nuclear pore complex protein Nup50	Q9UKX7;B0QY21	1.97674	0.187692	0.277342
TOX4	TOX high mobility group box family member 4	O94842;A0A669KB71;O15405;Q96NM4;O94900	1.41413	0.187888	0.27747
VCL	Vinculin	P18206;A0A096LPE1	1.23936	0.188072	0.277581
OSBPL3	Oxysterol-binding protein-related protein 3	Q9H4L5;C9J8P4;C9JEF2;C9JZ19;Q9BZF3	0.568136	0.188461	0.277994
ATP6V1C1	V-type proton ATPase subunit C 1	P21283;E7EV59	0.752103	0.188916	0.278504
CCBL2	Kynurenine--oxoglutarate transaminase 3	Q6YP21;A0A0A0MRN7	1.30144	0.189851	0.27942
MYDGF	Myeloid-derived growth factor	Q969H8;M0QXF7;M0QYN0	1.28758	0.189854	0.27942
SBDS	Ribosome maturation protein SBDS	Q9Y3A5;A0A087X020;F8WE72	0.801727	0.189879	0.27942
NUDT9	ADP-ribose pyrophosphatase, mitochondrial	Q9BW91;D6RAW2;H7C386;D6R8Z6	1.60888	0.189977	0.27942
IST1	IST1 homolog	P53990	1.40239	0.190378	0.279848
AZGP1	Zinc-alpha-2-glycoprotein	P25311;C9JEV0;H7BZJ8	2.1044	0.191092	0.280629
LMNB1	Lamin-B1	P20700;E9PBF6;A0A0D9SFE5;A0A0D9SFY5	1.31613	0.191253	0.280629
ARHGAP35	Rho GTPase-activating protein 35	Q9NRY4	0.570371	0.191319	0.280629
POLR3E	DNA-directed RNA polymerase III subunit RPC5	A0A0C4DH01;Q9NVU0;H3BM46;H3BNJ0;H3BRY1;H3BMR4	0.506347	0.191395	0.280629
CARS	NA	E9PLP0	1.92326	0.191551	0.280629
SERINC1	Serine incorporator 1	Q9NRX5	1.66126	0.191837	0.280629
DUSP23	Dual specificity protein phosphatase 23	Q9BVJ7	0.69452	0.191896	0.280629
RABEPK	Rab9 effector protein with kelch motifs	Q7Z6M1;Q5T1S5;Q5T1S4	0.561234	0.191931	0.280629
RAB5B	Ras-related protein Rab-5B	P61020;F8VUA5	1.63591	0.19214	0.280629
ZMYND8	NA	A0A087WYS3	1.42124	0.192364	0.280629
GCAT	2-amino-3-ketobutyrate coenzyme A ligase, mitochondrial	O75600;H7BZ75	0.661314	0.192506	0.280629
TP53RK	TP53-regulating kinase	Q96S44;Q5JZ02	1.65602	0.192562	0.280629
YY1	Transcriptional repressor protein YY1	P25490;H0YJV7;H0YJU4;A0A494C032	1.46787	0.192585	0.280629
RHOA	Transforming protein RhoA	P61586;C9JNR4;C9JX21;C9JRM1;P62745	1.31422	0.192593	0.280629
PEX5	Peroxisomal targeting signal 1 receptor	J3KPV0;B4E0T2;P50542;F5GZ41;F5H0L9;F5GYB4;F5H3X7;F5H5C0;F5H432;F5H205;F5H637	0.571887	0.192643	0.280629
PDPK1;PDPK2P	Putative 3-phosphoinositide-dependent protein kinase 2;3-phosphoinositide-dependent protein kinase 1	H3BQ10;E9PER6;Q6A1A2;O15530	1.54988	0.192675	0.280629
MAGED2	Melanoma-associated antigen D2	Q9UNF1;Q5H909;Q5H907	1.52298	0.193205	0.281018
CDK2	Cyclin-dependent kinase 2	G3V5T9;P24941;E7ESI2;Q00526;K7EJ83	0.676173	0.193209	0.281018
TRIM56	E3 ubiquitin-protein ligase TRIM56	Q9BRZ2;C9JI91	0.478533	0.193274	0.281018
EIF2AK2	Interferon-induced, double-stranded RNA-activated protein kinase	P19525;C9JZT2;F8WBH4	0.762458	0.193452	0.281117
ARMC8	Armadillo repeat-containing protein 8	B7Z637;Q8IUR7;G5E9V7;G5E9V6;C9J2I1;C9J8P8;C9JAA7;C9JBY2	1.93556	0.193573	0.281132
EIF2D	Eukaryotic translation initiation factor 2D	P41214;Q5SY38;A0A087X1L6	0.791046	0.194084	0.281712
RBM12B	RNA-binding protein 12B	Q8IXT5;B9ZVT1;E5RJW8;E5RHG1;E5RJ83;E5RJV8	0.76268	0.194226	0.281758
ABI1	Abl interactor 1	B6VEX4;A0A0A0MRT6;Q8IZP0	1.37474	0.194423	0.281759
NA	NA	A0A5F9ZHJ0;A0A5F9ZHD4;A0A5F9ZI66	1.51707	0.194448	0.281759
TFG	Protein TFG	A0A6Q8PFY7;Q92734;A0A6Q8PFC4;A0A6Q8PH89;A0A6Q8PH27;A0A6Q8PG00;A0A6Q8PG04;A0A6Q8PGS4;A0A6Q8PF40;C9JJP5;C9JUE0;C9JTY3;A0A6Q8PF51	1.30949	0.1947	0.281937
MEA1	Male-enhanced antigen 1	A0A2R8Y7W8;A0A2R8Y6W5;Q16626	0.609	0.194989	0.281937
DLG1	Disks large homolog 1	C9JUA9;A0A590UK48;A0A0C4DFT3;A0A590UKA8;A0A590UJC5;A0A590UJR5;A0A590UJ08;A0A590UJ81;A0A590UJ18;A0A590UJ68;A0A590UJS9;A0A590UJX2;A0A590UJR4;A0A590UK81;A0A590UJ29;A0A590UJD9;Q12959;A0A590UJ25;A0A590UJ64;E7EQD7;A0A590UK02;A0A590UK70;A0A590UJL2	0.683571	0.195041	0.281937
C14orf2;MP68	6.8 kDa mitochondrial proteolipid	G3V556;A0A0A0MTQ5;P56378	0.501988	0.19508	0.281937
TTC27	Tetratricopeptide repeat protein 27	Q6P3X3;A0A3B3IS02	0.624496	0.195126	0.281937
ERCC3	TFIIH basal transcription factor complex helicase XPB subunit	A0A2R8Y6W8;P19447;A0A2R8Y5L2;A0A2R8Y4R8;A0A2R8Y5H0;A0A2R8YFS3;H7C309;A0A2R8Y762;A0A2R8YES7	0.592403	0.19527	0.281985
PELO	Protein pelota homolog	Q9BRX2	1.62302	0.19554	0.282205
HARS	Histidine--tRNA ligase, cytoplasmic	A0A6Q8PHA5;E7ETE2;P12081;A0A6Q8PFF2;A0A6Q8PF47;A0A6Q8PHE3;B4DDD8;B4E1C5;A0A6Q8PF07;A0A6Q8PFG9;A0A6Q8PFN6;A0A6Q8PHQ0;D6RF05;A0A2R8YCI2;A0A2R8YFR1	0.77238	0.195644	0.282205
NRM	Nurim	Q8IXM6;H0Y6T6	1.35074	0.196043	0.28262
PCID2	PCI domain-containing protein 2	Q5JVF3	1.90024	0.196306	0.282709
AIMP1	Aminoacyl tRNA synthase complex-interacting multifunctional protein 1;Endothelial monocyte-activating polypeptide 2	Q12904;A0A5F9ZHC5;D6R937	1.45122	0.196327	0.282709
VPS29	Vacuolar protein sorting-associated protein 29	Q9UBQ0;F8VXU5;Q05DG7	1.37709	0.196471	0.282756
ABCD3	ATP-binding cassette sub-family D member 3	A0A3B3ITW3;P28288	1.57056	0.197576	0.283809
PELP1	Proline-, glutamic acid- and leucine-rich protein 1	Q8IZL8;C9JFV4;E7EV54;I3L445;I3L4P1;I3L1P4;I3L4M7	1.26663	0.197603	0.283809
ABRACL	Costars family protein ABRACL	Q9P1F3;Q5SZC9	1.4566	0.197718	0.283809
PCNP	PEST proteolytic signal-containing nuclear protein	Q8WW12	0.812633	0.197747	0.283809
POLA2	DNA polymerase alpha subunit B	A0A3B3ITS5;Q14181;E9PIQ6;H0YDR7	0.594037	0.197793	0.283809
THOC3	THO complex subunit 3	Q96J01;D6RGZ2;D6REC9	0.705896	0.197872	0.283809
PFDN1	Prefoldin subunit 1	E5RGS4;O60925	1.36053	0.198115	0.283951
XPA	DNA repair protein complementing XP-A cells	F2Z2T2;P23025	0.698294	0.198194	0.283951
ROMO1	Reactive oxygen species modulator 1	P60602	0.665431	0.198342	0.283983
TNPO2	Transportin-2	O14787;A0A075B780;K7ESC1;K7ENW1;K7EMA3	0.427879	0.19844	0.283983
ZC3HAV1	Zinc finger CCCH-type antiviral protein 1	Q7Z2W4	0.795899	0.198795	0.284331
NR2E3	Photoreceptor-specific nuclear receptor	Q8IVZ9;Q9Y5X4	2.38221	0.199071	0.284523
SULT1A1;SULT1A2;SULT1A4;SULT1A3	Sulfotransferase;Sulfotransferase 1A1;Sulfotransferase 1A2;Sulfotransferase 1A4;Sulfotransferase 1A3	H3BRY5;P50225;E9PKR8;P50226;H3BNY7;H3BQX5;E9PM76;E9PKW4;A0A0A6YYL2;P0DMN0;P0DMM9	0.634714	0.199169	0.284523
BROX	BRO1 domain-containing protein BROX	Q5VW32;F5GXQ0;Q5VW33	0.765833	0.199265	0.284523
SIRT6	NAD-dependent protein deacetylase sirtuin-6	Q8N6T7;M0QXA0;M0QZ09;M0R0B2;M0R1N9;M0R1F6	1.77552	0.199447	0.284535
ATP5B	ATP synthase subunit beta, mitochondrial;ATP synthase subunit beta	P06576;H0YH81;F8W079;F8W0P7;H0YI37	1.28586	0.199497	0.284535
COPS6	COP9 signalosome complex subunit 6	Q7L5N1;E7EM64;H7C3T0	0.806828	0.199806	0.284816
GLTSCR2	Glioma tumor suppressor candidate region gene 2 protein	Q9NZM5;M0QX73;M0QZ34	0.514051	0.200153	0.285151
DDX42	ATP-dependent RNA helicase DDX42	Q86XP3;A0A0A0MSJ0;J3QRI2;J3KTK9;J3KRE3	0.763249	0.200291	0.285188
MIEN1	Migration and invasion enhancer 1	Q9BRT3;J3KTI2	1.62588	0.200617	0.285493
HEBP2	Heme-binding protein 2	Q9Y5Z4;Q5THN1;C9IZA0	0.678422	0.200955	0.285813
TOE1	Target of EGR1 protein 1	Q96GM8	0.690889	0.201097	0.285855
LDHB	L-lactate dehydrogenase B chain;L-lactate dehydrogenase	A0A5F9ZHM4;P07195;A0A3B3IS95;A8MW50;C9J7H8;F5H793	0.836409	0.202479	0.287659
NOP58	Nucleolar protein 58	Q9Y2X3;H7BZ72;F8WED0	0.724494	0.203697	0.289228
KIFC1	Kinesin-like protein KIFC1	Q9BW19;A0A087X1W5	0.276978	0.204112	0.289655
GTF2H1	General transcription factor IIH subunit 1	P32780;E9PI26	0.447455	0.204553	0.290119
DNM2	NA	K7EMQ3;H7C5U0	0.758655	0.205123	0.290765
PDLIM4	PDZ and LIM domain protein 4	P50479;C9J542	0.66305	0.205392	0.290984
YLPM1	YLP motif-containing protein 1	P49750;H0YIQ2;F8VU51;H0YI23	1.2954	0.205653	0.291192
ANTXR2	Anthrax toxin receptor 2	J3KPY9;P58335;A0A0C4DG84;Q9H6X2	1.95505	0.206345	0.29201
SMYD5	SET and MYND domain-containing protein 5	Q6GMV2;E2QRN5;F8WEJ9;C9IYN9	1.34763	0.206608	0.292219
PICALM	NA	H0YEF7;H0YEH1;H0YE97;H0YEY8;H0YD48	0.560419	0.206913	0.292488
GOT1	Aspartate aminotransferase, cytoplasmic	P17174	0.822271	0.207303	0.29287
HVCN1	Voltage-gated hydrogen channel 1	Q96D96;F8VPF7;F8W0B3	0.791555	0.207414	0.29287
DAK;TKFC	Bifunctional ATP-dependent dihydroxyacetone kinase/FAD-AMP lyase (cyclizing);ATP-dependent dihydroxyacetone kinase;FAD-AMP lyase (cyclizing)	Q3LXA3;H0YCY6;I3L252;E9PJG8	1.25118	0.207996	0.293528
EIF3C;EIF3CL	Eukaryotic translation initiation factor 3 subunit C;Eukaryotic translation initiation factor 3 subunit C-like protein	Q99613;B5ME19;H3BPE3;H3BPE4;H3BTY8	0.733905	0.208481	0.29405
GTF3C4	General transcription factor 3C polypeptide 4	Q9UKN8;F2Z356	0.675686	0.208729	0.294124
C17orf59	Uncharacterized protein C17orf59	Q96GS4	1.52165	0.208861	0.294124
THOC2	THO complex subunit 2	Q8NI27;A0A0C4DG98;F2Z2V2	0.574288	0.20888	0.294124
WDR82	WD repeat-containing protein 82	Q6UXN9;C9JBU3	1.87791	0.209191	0.294399
TXNDC9	Thioredoxin domain-containing protein 9	O14530;F8WCJ3;B8ZZX4	0.692499	0.210246	0.295584
CIRH1A	Cirhin	Q969X6;H3BSH7;A0A0J9YWM9;A0A0J9YXV4;H3BPD7;H3BRM8;A0A0J9YWK2;I3L4T9;J3KSI1;A0A0J9YX18	0.551965	0.210266	0.295584
HRAS	GTPase HRas;GTPase HRas, N-terminally processed	P01112	1.42611	0.210659	0.295973
SUPT16H	FACT complex subunit SPT16	Q9Y5B9;G3V5A4;G3V401;G3V2X0	0.763368	0.211158	0.29651
ROCK1	Rho-associated protein kinase 1	Q13464;A0A0U1RQV4	1.33581	0.211375	0.296558
RANBP9	Ran-binding protein 9	Q96S59	0.699294	0.211473	0.296558
COPA	Coatomer subunit alpha;Xenin;Proxenin	P53621;A0A3B3IT15;A0A3B3IS84;A0A3B3ISC6;A0A3B3IU89;A0A3B3ITV3;A0A3B3ITI7;A0A3B3ISK1;A0A3B3IU78;A0A3B3IS23;A0A3B3ITX2	1.23496	0.211542	0.296558
GAR1	H/ACA ribonucleoprotein complex subunit 1	Q9NY12	0.718485	0.211956	0.296775
PRRC2A	Protein PRRC2A	P48634	0.768527	0.211964	0.296775
SLC5A6	Sodium-dependent multivitamin transporter	Q9Y289	0.696347	0.212046	0.296775
DDX1	ATP-dependent RNA helicase DDX1	Q92499;F1T0B3;A0A087X2G1	1.21672	0.212351	0.296915
ARID3A	AT-rich interactive domain-containing protein 3A	Q99856;K7EJ04;H0YFY1	0.798024	0.21238	0.296915
SMNDC1	Survival of motor neuron-related-splicing factor 30	O75940;A0A6Q8PG47;A0A6Q8PFX6	0.74416	0.212703	0.297085
TTI2	TELO2-interacting protein 2	Q6NXR4;E5RIH5;E5RHM7	0.601557	0.212735	0.297085
IREB2	Iron-responsive element-binding protein 2	P48200	0.630654	0.212975	0.297256
CHORDC1	Cysteine and histidine-rich domain-containing protein 1	Q9UHD1;E9PPQ5;E9PHZ2;E9PIZ4;E9PSD5;E9PL00	0.774821	0.213226	0.297444
ADH5	Alcohol dehydrogenase class-3	P11766;H0YAG8;D6RFE4;D6RAY0;D6R9G2	1.25585	0.213374	0.297487
TRIM28	Transcription intermediary factor 1-beta	Q13263;M0R0K9;M0R3C0;M0R2I3	0.824904	0.213608	0.29765
FN3K	Fructosamine-3-kinase	Q9H479	1.42611	0.213825	0.297789
RANBP2	E3 SUMO-protein ligase RanBP2	P49792;Q99666;F8VYC4;A0A286YES2;P0DJD0;A0A1W2PNU4;P0DJD1;F8W705;H0YBN8;C9J6W1;F8WBP7;C9J1W9;C9JF75;H7BZ48	0.796196	0.214117	0.297813
EWSR1	RNA-binding protein EWS	B0QYK0;Q01844;A0A0D9SFL3;C9JGE3;H7BY36	1.2926	0.21427	0.297813
TRAP1	Heat shock protein 75 kDa, mitochondrial	Q12931;I3L0K7;I3L239;I3L253;I3L2D5	0.799016	0.214276	0.297813
ME2	NAD-dependent malic enzyme, mitochondrial	A0A1W2PPH1;P23368;A0A1W2PQH3;A0A1W2PR68;A0A1W2PQT3;A0A1W2PQY8;A0A1W2PQF8;A0A1W2PQ37;A0A1W2PRS2;A0A1W2PRY9;A0A1W2PQH4;A0A1W2PPY2;A0A1W2PRH1	0.781348	0.214345	0.297813
SNRPD2	Small nuclear ribonucleoprotein Sm D2	P62316;K7ERG4;K7EJB5	0.736611	0.214428	0.297813
TIMM21	Mitochondrial import inner membrane translocase subunit Tim21	Q9BVV7;J3QRI1	1.62129	0.214787	0.298036
SCAMP2	Secretory carrier-associated membrane protein 2	O15127;H3BV04;H3BN93;H3BUB6;H3BPL9	1.83563	0.214823	0.298036
CLINT1	Clathrin interactor 1	Q14677;H0YD52	1.27583	0.215172	0.298358
CLPP	ATP-dependent Clp protease proteolytic subunit, mitochondrial;ATP-dependent Clp protease proteolytic subunit	Q16740;M0R208;A0A2R8YEF5	1.46493	0.215575	0.298751
NCSTN	Nicastrin	Q92542;H0Y6T7;Q5T205;H0Y3Z4;Q5T209	1.34933	0.21569	0.298751
GBF1	Golgi-specific brefeldin A-resistance guanine nucleotide exchange factor 1	A0A669KBG8;A0A669KB10;Q92538	1.46227	0.215844	0.2988
PET112;GATB	Glutamyl-tRNA(Gln) amidotransferase subunit B, mitochondrial	D6REA0;O75879;H0Y9W6;D6RDU9	0.738352	0.216057	0.298933
PDHA1	Pyruvate dehydrogenase E1 component subunit alpha, somatic form, mitochondrial	P08559;Q5JPU3;Q5JPU0;Q5JPT9;Q5JPU1;P29803;Q5JPU2	1.47223	0.216233	0.299014
NUP155	Nuclear pore complex protein Nup155	O75694;E9PF10;D6RA13	1.29797	0.216462	0.299076
CCDC71L	Coiled-coil domain-containing protein 71L	Q8N9Z2;A0A0C4DGU7	0.709234	0.216514	0.299076
THOC5	THO complex subunit 5 homolog	Q13769;F8WCP5;C9JXG5;H7C072;H7C441;C9JXU6;F5GZF3;C9JCL9	0.702348	0.216986	0.299566
PAFAH1B2	Platelet-activating factor acetylhydrolase IB subunit beta	P68402;J3KNE3	1.26235	0.217389	0.299873
EMC8	ER membrane protein complex subunit 8	M0R1B0;O43402	1.86456	0.217444	0.299873
CREM	cAMP-responsive element modulator	E9PAR2;G5E998;E9PB41;C9IYM9;C9K092;J3KR46;Q03060	2.18436	0.21848	0.301105
NDUFA8	NADH dehydrogenase [ubiquinone] 1 alpha subcomplex subunit 8	P51970	1.33528	0.218574	0.301105
PPID	Peptidyl-prolyl cis-trans isomerase D	Q08752;H0Y8J0	0.789454	0.218715	0.301135
SERBP1	Plasminogen activator inhibitor 1 RNA-binding protein	Q8NC51	0.779338	0.219547	0.302118
MDH2	Malate dehydrogenase, mitochondrial;Malate dehydrogenase	P40926;G3XAL0	1.30607	0.219691	0.302153
GPKOW	G patch domain and KOW motifs-containing protein	Q92917	0.74702	0.220378	0.302849
MCM5	DNA replication licensing factor MCM5;DNA helicase	P33992;B1AHB1;B1AHA9;B1AHB2;F8WFD7	0.787713	0.220436	0.302849
RNF114	E3 ubiquitin-protein ligase RNF114	A0A096LNV3;A0A096LP02;Q9Y508;A0A096LNT1;A0A096LNN8;A0A096LPF9	1.44785	0.220628	0.30293
CSTB	Cystatin-B	P04080;A0A1W2PQG6;A0A1W2PS52	1.30984	0.220733	0.30293
TOLLIP	Toll-interacting protein	E9PNS3;F2Z2Y8;Q9H0E2	0.558931	0.221069	0.303228
XRCC5	X-ray repair cross-complementing protein 5	P13010;C9JZ81;H7C0H9	0.810965	0.221376	0.303485
PDCD10	Programmed cell death protein 10	Q9BUL8;C9J5C3;H7C5M9;C9JSA3;C9JND6;C9J363;C9J6F3;C9J932;F8WDF3	0.721215	0.221723	0.303797
NSF	Vesicle-fusing ATPase	I3L0N3;P46459;I3L2G1;I3L0L3;K7EQD6;I3L338;I3L4Q9	1.24873	0.22213	0.30395
XRCC6BP1	Mitochondrial inner membrane protease ATP23 homolog	Q9Y6H3	1.83329	0.222149	0.30395
PURB	Transcriptional activator protein Pur-beta	Q96QR8	1.35156	0.222193	0.30395
SLC25A13	Calcium-binding mitochondrial carrier protein Aralar2	Q9UJS0;R4GN64	0.819915	0.222489	0.304191
MRPL49	39S ribosomal protein L49, mitochondrial	Q13405;H0YDP7;E9PI78;E9PNF1	0.807168	0.222855	0.304528
DHX38	Pre-mRNA-splicing factor ATP-dependent RNA helicase PRP16	Q92620;H3BV01;J3KTG2;H3BQT9;J3KRT1	0.553197	0.223097	0.304695
GCN1L1	Translational activator GCN1	Q92616	0.799912	0.223418	0.304969
MRPS14	28S ribosomal protein S14, mitochondrial	O60783	2.25696	0.224097	0.30572
2023-09-11	Septin-11	D6RGI3;D6RER5;Q9NVA2;D6RDU5;H0Y961;H0Y9G8;D6RDP1;D6R9Y6;E7EW69;E7EX04;B5ME97;Q9P0V9	1.33338	0.224208	0.30572
RPS21	40S ribosomal protein S21	Q8WVC2;P63220;Q9BYK1;Q9BYK2	0.777624	0.224788	0.306346
PMVK	Phosphomevalonate kinase	Q15126	0.479594	0.225091	0.306595
TGM3	Protein-glutamine gamma-glutamyltransferase E;Protein-glutamine gamma-glutamyltransferase E 50 kDa catalytic chain;Protein-glutamine gamma-glutamyltransferase E 27 kDa non-catalytic chain	A0A494C0J7;Q08188	2.32678	0.225667	0.307214
VDAC3	Voltage-dependent anion-selective channel protein 3	Q9Y277;E5RJN6;E5RHZ6;E5RFP6;E5RHE1;E5RK27;E5RFL1	1.28123	0.226338	0.307886
PYCR2	Pyrroline-5-carboxylate reductase 2;Pyrroline-5-carboxylate reductase	Q96C36;A0A087WTV6;A0A087WZR9;J3KR12;A0A087WX69;A0A087WZF0	0.822071	0.226561	0.307886
KIAA0196	WASH complex subunit strumpellin	Q12768;E7EQI7;E5RFU6	1.59647	0.226843	0.307886
IRF3	Interferon regulatory factor 3	M0R205;M0QZB8;M0QZB7;Q14653;M0QXC8;M0R3C2;M0QYT9;M0R0R8;M0R007;M0R0X9;M0R3E9;M0QYX3;M0QX56	0.600983	0.226851	0.307886
DDX55	ATP-dependent RNA helicase DDX55	Q8NHQ9;F5H5U2;E7EX41	0.507021	0.226883	0.307886
SLC2A1	Solute carrier family 2, facilitated glucose transporter member 1	P11166;A0A6Q8PFI8	1.39482	0.227	0.307886
ANXA7	Annexin A7	P20073	1.28548	0.227008	0.307886
SSRP1	FACT complex subunit SSRP1	Q08945;E9PMD4;A0A0U1RRK2;E9PPZ7	0.806682	0.227165	0.307889
SCLY	Selenocysteine lyase	A0A0A0MQU4;Q96I15;C9JNL5;H7C3V9;H7C277	0.557312	0.227252	0.307889
SEC23IP	SEC23-interacting protein	Q9Y6Y8;A0A0C4DH82;H7C4C4;H7C0V8	1.38484	0.22772	0.308359
MCM4	DNA replication licensing factor MCM4	A0A3B3IU45;P33991;A0A3B3IT92;A0A3B3IS57;A0A3B3ITP6;E5RG31;A0A3B3IRR8;A0A3B3ISC1;E5RFR3;A0A494C100;Q9UJA3	0.769774	0.228284	0.308894
SLC1A4	Neutral amino acid transporter A	P43007	1.25308	0.228401	0.308894
AP2B1	AP-2 complex subunit beta	P63010;A0A087X253;A0A087WU93;A0A087WZQ6;A0A087WYD1;K7EN71;K7ERB2;K7EJX1;K7EJ01	1.23041	0.22848	0.308894
ATP6V1G1;ATP6V1G2-DDX39B;ATP6V1G2	V-type proton ATPase subunit G 1;V-type proton ATPase subunit G 2	O75348;F2Z307;O95670	1.20612	0.229211	0.30962
DKC1	H/ACA ribonucleoprotein complex subunit 4	O60832;C9IYT0;H7C0M1;H7C2Q9;H7BZF2;H7C2Q2	0.77406	0.229282	0.30962
DNPH1	2-deoxynucleoside 5-phosphate N-hydrolase 1	H0Y8X4;O43598	1.25501	0.229382	0.30962
COG5	Conserved oligomeric Golgi complex subunit 5	Q9UP83;U3KQU7	1.91597	0.229804	0.309911
IMMT	MICOS complex subunit MIC60	Q16891;B9A067	1.24059	0.229879	0.309911
SSR3	Translocon-associated protein subunit gamma	C9JA28;Q9UNL2	1.39205	0.229963	0.309911
BANF1	Barrier-to-autointegration factor;Barrier-to-autointegration factor, N-terminally processed	O75531	1.42015	0.230397	0.310208
SH3GLB2	Endophilin-B2	B7ZC38;Q9NR46;B7ZC39;F8WFB9;G5E9J1;H7C1Z6	0.727777	0.230427	0.310208
FXR1	Fragile X mental retardation syndrome-related protein 1	P51114;B4DXZ6;E9PFF5;E7EU85;C9JAJ4;C9JZE0;C9JY20;H7C4S4;C9JYQ6;C9IZ22	0.817864	0.230746	0.310472
DDX56	Probable ATP-dependent RNA helicase DDX56	Q9NY93;G3V0G3;H7C3E9;F8WDT8;F8WEI3;H7BZN7	0.690837	0.231191	0.310907
THOC1	THO complex subunit 1	A0A087WWS1;Q96FV9;R4GMN4;A0A087WY84;R4GN58;J3KT14;J3KRD7;J3QQZ3	0.813729	0.231759	0.311181
SVIP	Small VCP/p97-interacting protein	Q8NHG7	0.622702	0.231868	0.311181
STOML2	Stomatin-like protein 2, mitochondrial	Q9UJZ1;A0A087WYB4;F2Z2I8	1.28123	0.231872	0.311181
MT-ND1	NADH-ubiquinone oxidoreductase chain 1	P03886	2.08906	0.231932	0.311181
CNOT6L	CCR4-NOT transcription complex subunit 6-like	D6RGK9;H0Y9C1;H0Y9Z5;Q96LI5;Q9ULM6	0.609838	0.232007	0.311181
URB2	Unhealthy ribosome biogenesis protein 2 homolog	Q14146;Q5VYD0	1.63322	0.232385	0.311524
ADRM1	Proteasomal ubiquitin receptor ADRM1	Q16186;A0A087WX59;A0A087WUX6	0.794276	0.232772	0.311879
PPFIA1	Liprin-alpha-1	Q13136;A0A2R8Y7R9;H0YDW2;H0YD72;A0A1B0GVT3;E9PJZ7	0.661311	0.23291	0.3119
ANXA1	Annexin A1	P04083;Q5T3N1;Q5T3N0	1.18559	0.233216	0.312098
RPL9	60S ribosomal protein L9	P32969;A0A2R8Y5Y7;D6RAN4;H0Y9V9;H0Y9R4	0.805727	0.233308	0.312098
ABCF2	ATP-binding cassette sub-family F member 2	Q9UG63;C9JHK9;C9JZV3	0.772021	0.233427	0.312098
RPN2	Dolichyl-diphosphooligosaccharide--protein glycosyltransferase subunit 2	P04844;Q5JYR7;Q5JYR4;F2Z3K5;Q5JYR3	1.32055	0.233858	0.312418
DOCK11	Dedicator of cytokinesis protein 11	Q5JSL3;A6NIW2;A0A0J9YW64	1.49345	0.233912	0.312418
UBA1	Ubiquitin-like modifier-activating enzyme 1	P22314;Q5JRR6;Q5JRR9;Q5JRS0;Q5JRS1;Q5JRS3;Q5JRS2	1.23815	0.234058	0.312449
DHX30	Putative ATP-dependent RNA helicase DHX30	H7BXY3;Q7L2E3	0.655268	0.234319	0.312633
TMA16	Translation machinery-associated protein 16	D6RA57;H0Y9X1;Q96EY4;D6RE67;D6RC31	0.600424	0.234635	0.312892
AIM1	Absent in melanoma 1 protein	Q9Y4K1;A0A0J9YWL0;Q96QW7	1.67677	0.235098	0.313344
ENOPH1	Enolase-phosphatase E1	Q9UHY7;D6RA00;A0A0C4DGY8	0.702968	0.235516	0.313654
MFAP1	Microfibrillar-associated protein 1	P55081	0.80961	0.235691	0.313654
NAT2	Arylamine N-acetyltransferase 2	E7EWF9;P11245	0.298546	0.2357	0.313654
PRPF38B	Pre-mRNA-splicing factor 38B	Q5VTL8;A0A0A0MRN0	0.628121	0.236036	0.313936
ATP6V1H	V-type proton ATPase subunit H	Q9UI12;G3V126;E5RK31;E5RJG1;H0YB41;E5RG49;E5RHH0	1.24934	0.236631	0.314563
OGDH	2-oxoglutarate dehydrogenase, mitochondrial	Q02218;A0A0D9SFS3;E9PDF2;E9PCR7;E9PFG7;C9J4G7;Q9ULD0	1.26181	0.236808	0.314633
SQSTM1	Sequestosome-1	Q13501;E7EMC7;E9PFW8;C9JRJ8;E3W990;D6RBF1;C9J6J8	1.29383	0.238469	0.316605
VPS26A	Vacuolar protein sorting-associated protein 26A	O75436;S4R3Q6;S4R2Y3	1.25247	0.23854	0.316605
TMEM222	Transmembrane protein 222	H0Y870;H0Y861;Q8TDQ4;Q5SSC2;Q9H0R3;H0Y8D0;H7C5C5	1.42092	0.239233	0.317216
JAGN1	Protein jagunal homolog 1	Q8N5M9	0.721021	0.23925	0.317216
MTX2	Metaxin-2	O75431;C9JNK6;C9JAZ1;F8WE26	1.32659	0.239481	0.317356
GLA	Alpha-galactosidase A	A0A6Q8PFA9;A0A3B3IUC4;P06280;A0A6Q8PHD1;A0A6Q8PGG0;A0A6Q8PHM8;A0A669KAY7;A0A669KB83;A0A3B3IRU3;V9GYN5	1.80363	0.239859	0.317444
KRT18	Keratin, type I cytoskeletal 18	P05783;F8VZY9;CON__H-INV:HIT000015463;Q92764;CON__Q497I4;CON__Q92764;C4AM86;CON__Q9UE12;CON__O76015;CON__A2AB72;CON__A2A5Y0;CON__Q14525;CON__O76014;Q15323;O76014;Q14525;O76015	1.23001	0.239893	0.317444
USP8	Ubiquitin carboxyl-terminal hydrolase 8	P40818;A0A075B720	1.74973	0.239922	0.317444
CCDC12	Coiled-coil domain-containing protein 12	J3KR35;Q8WUD4;S4R331;C9JUN5	0.481853	0.240384	0.317891
DNAJC2	DnaJ homolog subfamily C member 2;DnaJ homolog subfamily C member 2, N-terminally processed	Q99543;H7C3L7;C9IZ83;F2Z3N9;F2Z3H0	0.769172	0.240939	0.318247
GAK	Cyclin-G-associated kinase	O14976;D6RF16;D6RAQ7;D6RE78;D6RAW3;A0A087X1U9	1.74206	0.241068	0.318247
PANK4	Pantothenate kinase 4	E9PHT6;Q9NVE7;H0YA26;H0Y9E4;H0YA02;D6RJF3	1.4005	0.24116	0.318247
IKBKAP	Elongator complex protein 1	O95163;A0A6Q8PHC9;A0A6Q8PHF4;A0A6Q8PG86;A0A6Q8PEX6;A0A6Q8PFB7;A0A6Q8PFH9;A0A6Q8PGW3;A0A6Q8PF66;A0A6Q8PHI5;A0A6Q8PH48;F5H2T0;A0A6Q8PFN8;A0A6Q8PHA0;A0A6Q8PGR0;A0A6Q8PF69;A0A6Q8PGA6;A0A6Q8PFC8;A0A6Q8PGC4;A0A6Q8PH36;H0YDF3;A0A6Q8PFX1	0.801932	0.241304	0.318247
VPS4B	Vacuolar protein sorting-associated protein 4B	O75351	1.30035	0.2414	0.318247
CDK6	Cyclin-dependent kinase 6	Q00534	0.735927	0.241438	0.318247
SF3A1	Splicing factor 3A subunit 1	Q15459;F8WB66;H7C1L2;F8WC79	0.840068	0.241649	0.318247
NASP	Nuclear autoantigenic sperm protein	P49321;Q5T624;E9PI86;E9PRH9;H0YF33;E9PPR5;H0YDS9;E9PPQ8;E9PNB5;E9PQG5;E9PAU3;E9PKR5;E9PJQ2	0.808794	0.241655	0.318247
GNB1L	Guanine nucleotide-binding protein subunit beta-like protein 1	Q9BYB4;C9JPQ6	0.792385	0.24204	0.31859
FIS1	Mitochondrial fission 1 protein	Q9Y3D6	1.45191	0.242758	0.319276
POLR2I	DNA-directed RNA polymerase II subunit RPB9	P36954;K7EKS1;K7EK49	2.16313	0.242892	0.319276
PRKAR1A	cAMP-dependent protein kinase type I-alpha regulatory subunit;cAMP-dependent protein kinase type I-alpha regulatory subunit, N-terminally processed	P10644;K7EM13;K7EPB2;K7EMZ6;K7EIE5;K7EID3;K7EJ40;K7EK41;K7EMU2;K7EKR1;K7EPR5;K7EQK3;X6RAV4;C9JSK5	0.71976	0.242939	0.319276
BNIP1	Vesicle transport protein SEC20	Q12981	0.644317	0.243411	0.319429
ADD1	Alpha-adducin	E7EV99;E7ENY0;P35611;A0A0A0MSR2;H0Y9H2;D6RF25;D6RJE2;D6RAH3;H0YFD8;H0YG19	1.28352	0.243455	0.319429
EIF5	Eukaryotic translation initiation factor 5	P55010;H0YLZ1;H0YN40;H0YMJ8;H0YM54;H0YK11;H0YK29	1.25559	0.24351	0.319429
SMARCC1	SWI/SNF complex subunit SMARCC1	Q92922;F8WE13	0.762488	0.243766	0.319429
ACSF3	Acyl-CoA synthetase family member 3, mitochondrial	Q4G176;A0A3B3ISK9;F5H5A1;F5H2G6;F5H362;F5H755;F5GX20;H0YGC7;F5H3B2;H0YGJ0;H0YH37	1.23483	0.243825	0.319429
GSS	Glutathione synthetase	P48637;A0A2R8Y430;A0A2R8Y5T7;A0A2R8Y6Q7;A0A2R8Y7I7;A0A2R8YF34;A0A2R8Y2X9;A0A2R8Y6Y6;A0A2R8Y4V9;A0A2R8Y790;A0A2R8Y446;A0A0S2Z4J7;A0A2R8Y2F2	1.23025	0.243877	0.319429
STMN2	Stathmin;Stathmin-2	E5RGX5;Q93045	0.279546	0.243934	0.319429
COPG1	Coatomer subunit gamma-1	Q9Y678;H0Y8X7;D6RG17;H0Y8G2	1.27633	0.244625	0.320038
UPF2	Regulator of nonsense transcripts 2	Q9HAU5	1.52001	0.244875	0.320038
RPS10;RPS10P5	40S ribosomal protein S10;Putative 40S ribosomal protein S10-like	P46783;Q9NQ39	0.793788	0.244925	0.320038
NDUFAF4	NADH dehydrogenase [ubiquinone] 1 alpha subcomplex assembly factor 4	Q9P032	1.4165	0.24512	0.320038
RIOK3	Serine/threonine-protein kinase RIO3	O14730;B4E1Q4;J3QQL5	0.638676	0.245228	0.320038
UBA3	NEDD8-activating enzyme E1 catalytic subunit	Q8TBC4;F8W8D4;F8WF86	1.26068	0.24542	0.320038
MFN2	Mitofusin-2	A0A6Q8PGV8;O95140;A0A6Q8PGS9;A0A6Q8PGA3;A0A6Q8PFJ4	0.53809	0.245514	0.320038
NFX1	Transcriptional repressor NF-X1	Q12986	2.32759	0.245554	0.320038
SYF2	Pre-mRNA-splicing factor SYF2	O95926	0.710513	0.24556	0.320038
GLYR1	Putative oxidoreductase GLYR1	Q49A26;K7EMM8;K7EQB2;K7EK70;K7ELL0;K7EPU6	1.25784	0.245658	0.320038
LIAS	Lipoyl synthase, mitochondrial	O43766;D6RCP8;A0A1W2PNQ5;A0A1X7SBR7;A0A1W2PPM2;A0A1W2PR40;B4E0L7;A0A1W2PQ87;Q6P5Q6;A0A1W2PQS9;A0A1W2PQE9;A0A1W2PRE7	0.583554	0.245876	0.320159
SNRPD3	Small nuclear ribonucleoprotein Sm D3	P62318;H3BT13	0.821996	0.24608	0.32026
APEX1	DNA-(apurinic or apyrimidinic site) lyase;DNA-(apurinic or apyrimidinic site) lyase, mitochondrial	P27695;G3V3M6;G3V5Q1;A0A0C4DGK8;G3V3C7;G3V5M0;G3V359;G3V5D9;H7C4A8;G3V3Y6;G3V2D9	1.25704	0.246371	0.320292
CNP	2,3-cyclic-nucleotide 3-phosphodiesterase	P09543;K7EN66;C9K0L8;K7ERZ0;K7ERC4	1.29214	0.246373	0.320292
UBN2	Ubinuclein-2	Q6ZU65	0.595022	0.246483	0.320292
TCF12	Transcription factor 12	B4DZP2;H0YNP8;F5GY10;Q99081;B4DGI9;H3BRK2;H3BNF4;A0A0D9SG78;A0A1B0GW91;A0A1B0GWD5;H3BPJ7;H3BTP3;A0A1B0GVR6;E9PH57;P15884	0.65267	0.246759	0.320487
DAD1	Dolichyl-diphosphooligosaccharide--protein glycosyltransferase subunit DAD1	F5GXX5;P61803;F5H895;A0A0B4J239	1.20988	0.247396	0.321131
METTL1	tRNA (guanine-N(7)-)-methyltransferase	Q9UBP6;H0YIH0;F8VSD9;H0YHU4;H0YHX0	1.5208	0.247507	0.321131
NT5DC2	5-nucleotidase domain-containing protein 2	Q9H857;H7C519	0.54461	0.247818	0.321156
VIPAS39	Spermatogenesis-defective protein 39 homolog	Q9H9C1;G3V4K3;G3V549	0.66137	0.248073	0.321156
CC2D1A	Coiled-coil and C2 domain-containing protein 1A	Q6P1N0;K7EJY5	0.650127	0.248089	0.321156
SLK	STE20-like serine/threonine-protein kinase	Q9H2G2	0.778026	0.248098	0.321156
STUB1	E3 ubiquitin-protein ligase CHIP	Q9UNE7;H3BS86;H3BTA3;H3BUD0	0.716237	0.248158	0.321156
RBM10	RNA-binding protein 10	P98175	0.757839	0.248862	0.321904
CACYBP	Calcyclin-binding protein	Q9HB71;B2ZWH1	0.80698	0.249309	0.322318
PA2G4	Proliferation-associated protein 2G4	Q9UQ80;F8VR77;F8W0A3;H0YIN7;F8VZ69	0.83531	0.24952	0.322427
TRAPPC4	Trafficking protein particle complex subunit 4	Q9Y296;E9PKS9;E9PQE8;J3KP27;E9PN70;G3V1A0;G5EA23	0.46136	0.249797	0.32262
MRPL48	39S ribosomal protein L48, mitochondrial	F5H702;Q96GC5;F5H8D0	0.711182	0.249937	0.322637
WDR74	WD repeat-containing protein 74	Q6RFH5;E9PS41;F5GYL6;H0YFP2;F5H0Q8	1.37561	0.2502	0.322664
MRPL9	39S ribosomal protein L9, mitochondrial	Q9BYD2;Q5SZR1;A0A1W2PPE5;A0A1W2PQB6;A0A1W2PS92	0.715819	0.250211	0.322664
GSPT1	Eukaryotic peptide chain release factor GTP-binding subunit ERF3A	P15170;H3BR35;H3BSV8	0.796301	0.250677	0.323101
MRPS9	28S ribosomal protein S9, mitochondrial	P82933;H7BZC4	0.788301	0.250804	0.323101
KNOP1	Lysine-rich nucleolar protein 1	Q1ED39;H3BPL4;H3BMC9;H3BNU8	0.58895	0.251169	0.323407
UBE2L3	Ubiquitin-conjugating enzyme E2 L3	P68036;A0A1B0GUS4	0.790592	0.251698	0.323573
TMPO	Lamina-associated polypeptide 2, isoform alpha;Thymopoietin;Thymopentin	P42166	0.818585	0.251758	0.323573
NIPBL	Nipped-B-like protein	A0A590UJS4;Q6KC79	2.19011	0.251869	0.323573
CECR5	Cat eye syndrome critical region protein 5	Q9BXW7;A8MYZ9	1.5668	0.251919	0.323573
NQO2	Ribosyldihydronicotinamide dehydrogenase [quinone]	Q5TD07;P16083;Q5TD05;A2A2U4	0.802775	0.25195	0.323573
LARP1	La-related protein 1	Q6PKG0;A0A0B4J210;E5RH50;H0YBW1;H0YC73;H0YC33;H0YAN4;H0YBM7;H0YBR8;H0YAX9;H0YBJ5;E5RHK4	0.846918	0.252061	0.323573
COMMD2	COMM domain-containing protein 2	Q86X83;F8WBW1;F8WC41	1.51501	0.252306	0.323663
OXSM	3-oxoacyl-[acyl-carrier-protein] synthase, mitochondrial	Q9NWU1;C9J2G3;C9JQQ2;F8VNS3	1.1811	0.252498	0.323663
MPHOSPH8	M-phase phosphoprotein 8	Q99549;H0Y6J1;A0A0A0MT47	0.604512	0.252602	0.323663
CCT6A	T-complex protein 1 subunit zeta	P40227;J3KRI6	0.833321	0.25264	0.323663
CARM1	Histone-arginine methyltransferase CARM1	Q86X55;K7EQA8;K7EK20;K7EPK1	0.730962	0.253276	0.323898
TBCD	Tubulin-specific chaperone D	Q9BTW9;J3KR97;A0A0J9YVR1;A0A0J9YWI5;I3L439;I3L500;I3L163;I3L143;I3L0V3;I3L131;I3L3H4;I3L1S3;I3L120;A0A0J9YXU4;I3L4D2;A0A0J9YVU1;A0A0J9YYG2;A0A0J9YY08	0.763359	0.253302	0.323898
PAFAH1B1	Platelet-activating factor acetylhydrolase IB subunit alpha	A0A6Q8PFU3;P43034;A0A6Q8PG63;A0A6Q8PFT2;A0A6Q8PH33;I3L495;I3L3N5	1.30262	0.253308	0.323898
HMG20A	High mobility group protein 20A	Q9NP66;H0YKL0;H0YK55;H0YMS9;H0YNS8;H0YKM5	1.57984	0.253368	0.323898
GNL1	Guanine nucleotide-binding protein-like 1	P36915;A0A140T8Y2;A2AB27;A0A140T994	0.754562	0.253515	0.323898
GGCT	Gamma-glutamylcyclotransferase	O75223;M0QZK8;B8ZZK2;H7BZK5;A0A0B4J1Y4	1.29981	0.253588	0.323898
MT-CO1	Cytochrome c oxidase subunit 1	P00395	0.703751	0.253915	0.324152
VWA9	von Willebrand factor A domain-containing protein 9	H3BRY6;B4DVT3;B4DJL6;Q96SY0	0.72994	0.254364	0.32434
ARG2	Arginase-2, mitochondrial	P78540	0.720341	0.254557	0.32434
ASNS	Asparagine synthetase [glutamine-hydrolyzing]	P08243;F8WEJ5;C9J057;C9JT45;C9JM09;C9JLN6	0.780303	0.254603	0.32434
OXSR1	Serine/threonine-protein kinase OSR1	O95747;C9JIG9;Q9UEW8	1.33447	0.25472	0.32434
2023-09-02	Septin-2	Q15019;B5MCX3;C9J2Q4;C9JB25;C9J938;C9IY94;H7C2Y0;C9IZU3;C9JQJ4;H7C310;C9JZI2;B5MD47;F8WB65;C9JFT1;A0A1B0GXJ2;C9JT15;C9JSE7;H7C1T1	0.833507	0.254893	0.32434
IPO8	Importin-8	O15397;H0YH64;F5H2I3;F5H292;F5GXT5;F5H244	0.765656	0.254951	0.32434
SUCLG2	Succinyl-CoA ligase [GDP-forming] subunit beta, mitochondrial	Q96I99;E9PDQ8;H0Y852	1.344	0.255089	0.32434
[truncated: 2,137 more rows]

## Sheet: Secretomics
Symbol	Protein name	Protein IDs	Fold change	p value	FDR
ZC3H6	Zinc finger CCCH domain-containing protein 6	P61129	0.00615882	4.09521e-06	0.00307451
IGFBP2	Insulin-like growth factor-binding protein 2	P18065;C9JMY1;C9JW52;H7C1H0	51.9981	8.19041e-06	0.00307451
LAMC1	Laminin subunit gamma-1	P11047;R4GNC7	63.64	1.22856e-05	0.00307451
MMP2	72 kDa type IV collagenase;PEX	P08253;H3BV48;H3BR66;H3BS34	44.0057	1.63808e-05	0.00307451
LOXL2	Lysyl oxidase homolog 2	Q9Y4K0;H0YAR1;E5RI22;E5RJL2;E5RHH3;E5RFY0	168.295	2.0476e-05	0.00307451
RNASE1	Ribonuclease pancreatic	P07998;G3V357	0.0298502	2.45712e-05	0.00307451
VAMP8	Vesicle-associated membrane protein 8	Q9BV40;C9JXZ5;B8ZZT4	34.9982	3.27616e-05	0.00335401
IGSF10	Immunoglobulin superfamily member 10	Q6WRI0	38.6711	3.68568e-05	0.00335401
PCOLCE	Procollagen C-endopeptidase enhancer 1	Q15113	14.3481	4.09521e-05	0.00335401
LAMA5	Laminin subunit alpha-5	O15230;A0A087WYH7	49.4131	4.50473e-05	0.00335401
MRC2	C-type mannose receptor 2	Q9UBG0	22.8786	5.32377e-05	0.00335401
POC1B-GALNT4;GALNT4	Polypeptide N-acetylgalactosaminyltransferase;Polypeptide N-acetylgalactosaminyltransferase 4	F8VUJ3;Q8N4A0;F8VZB3;F8VV91;F8VX21;Q8TC44	13.7697	5.73329e-05	0.00335401
CA2	Carbonic anhydrase 2	P00918;E5RID5;E5RK37	0.0249484	6.14281e-05	0.00335401
PLAU	Urokinase-type plasminogen activator;Urokinase-type plasminogen activator long chain A;Urokinase-type plasminogen activator short chain A;Urokinase-type plasminogen activator chain B	P00749;E7ET40;S4R3G7	14.915	6.55233e-05	0.00335401
CFH	Complement factor H	P08603;A0A0D9SG88;Q5TFM2;B1AKG0;Q03591;A0A3B3IS28;A0A087WYK9;A0A3B3IRW0;A0A3B3ISW6;A0A3B3IS00;Q6NSD3;V9GYE7;A0A3B3IQ51;P36980;Q02985	8.14301	6.96185e-05	0.00335401
GPRC5C	G-protein coupled receptor family C group 5 member C	J9JIE0;A8MXZ4;A0A0C4DFY5;Q9NQ84	12.8903	7.37137e-05	0.00335401
CORO1A	Coronin-1A	P31146	12.8792	7.78089e-05	0.00335401
NOTCH1	Neurogenic locus notch homolog protein 1;Notch 1 extracellular truncation;Notch 1 intracellular domain	A0A7P0TAK8;A0A7P0T8W1;A0A7P0TB20;A0A7P0T8U6;P46531;A0A7P0TBG2;A0A7P0Z4H9;A0A7P0TA56	20.7287	8.19041e-05	0.00335401
IGFBP4	Insulin-like growth factor-binding protein 4	P22692	7.2771	8.59993e-05	0.00335401
VGF	Neurosecretory protein VGF;Neuroendocrine regulatory peptide-1;Neuroendocrine regulatory peptide-2;Antimicrobial peptide VGF[554-577]	O15240;Q05BJ3	17.2884	9.00945e-05	0.00335401
LDLR	Low-density lipoprotein receptor	J3KMZ9;H0YMD1;P01130;H0YM92	10.9518	9.41897e-05	0.00335401
PPBP	Platelet basic protein;Connective tissue-activating peptide III;TC-2;Connective tissue-activating peptide III(1-81);Beta-thromboglobulin;Neutrophil-activating peptide 2(74);Neutrophil-activating peptide 2(73);Neutrophil-activating peptide 2;TC-1;Neutrophil-activating peptide 2(1-66);Neutrophil-activating peptide 2(1-63)	P02775	25.7481	9.82849e-05	0.00335401
AKR1C3	Aldo-keto reductase family 1 member C3	A0A0A0MSS8;P42330;S4R3Z2;S4R3D5;P17516;A0A3B3IRI8	0.0941636	0.000106475	0.00347553
MAN1A2	alpha-1,2-Mannosidase;Mannosyl-oligosaccharide 1,2-alpha-mannosidase IB	H0Y543;O60476;Q5T9E3;H0Y7H1	6.64448	0.000114666	0.00358692
AEBP1	Adipocyte enhancer-binding protein 1	Q8IUX7;H7C4B5;H7C391;H7C1J5;Q8N436	6.61077	0.000131047	0.00392265
FCGR2A	Low affinity immunoglobulin gamma Fc region receptor II-a	P12318;F5GXY9;F5GX41;V9GY83;V9GY55;H0YGT0;P31995	5.47572	0.000139237	0.00392265
DPYSL2	Dihydropyrimidinase-related protein 2	A0A1C7CYX9;Q16555;E5RFU4;E9PD68;Q14194	6.40504	0.000143332	0.00392265
C3	Complement C3;Complement C3 beta chain;C3-beta-c;Complement C3 alpha chain;C3a anaphylatoxin;Acylation stimulating protein;Complement C3b alpha chain;Complement C3c alpha chain fragment 1;Complement C3dg fragment;Complement C3g fragment;Complement C3d fragment;Complement C3f fragment;Complement C3c alpha chain fragment 2	P01024;CON__Q2UVX4;M0QYC8;M0QXZ3;M0R0Q9	0.115897	0.000147427	0.00392265
LAPTM5	Lysosomal-associated transmembrane protein 5	Q13571	13.1903	0.000151523	0.00392265
HBG2	Hemoglobin subunit gamma-2	P69892;E9PBW4	0.171726	0.000159713	0.00396711
GPR126	G-protein coupled receptor 126	Q86SQ4;F5H2L1;H0YGP2	4.98966	0.000163808	0.00396711
PRG2	Bone marrow proteoglycan;Eosinophil granule major basic protein	P13727;H0YCG3	0.237211	0.000188379	0.00437884
AP1G1	AP-1 complex subunit gamma-1	O43747	0.0729765	0.000192475	0.00437884
CPD	Carboxypeptidase D	O75976	5.09605	0.000200665	0.00439215
MAN2A1	Alpha-mannosidase 2	Q16706	4.21374	0.00020476	0.00439215
GLCE	D-glucuronyl C5-epimerase	H0YNP1;O94923	4.87388	0.000217046	0.00448712
BTD	Biotinidase	P43251	4.7511	0.000221141	0.00448712
TFRC	Transferrin receptor protein 1;Transferrin receptor protein 1, serum form	P02786;G3V0E5;H7C3V5;F8WBE5;Q9UP52	4.22849	0.000233427	0.00457234
CYR61	Protein CYR61	O00622	6.84154	0.000237522	0.00457234
RALY	RNA-binding protein Raly	Q9UKM9;Q5QPL9;Q5QPM0;Q5QPM2;Q5QPM1	4.67468	0.000253903	0.00476549
CRYM	Ketimine reductase mu-crystallin	Q14894;I3L325;I3L3Y1;I3NI53;I3L2W5;I3L3J9	0.178816	0.000262093	0.00479923
RPS19	40S ribosomal protein S19	P39019;A0A075B6E2;M0R2L9;M0QYF7;M0R140	5.01193	0.000286664	0.00512418
LNPEP	Leucyl-cystinyl aminopeptidase;Leucyl-cystinyl aminopeptidase, pregnancy serum form	Q9UIQ6	6.55167	0.000303045	0.00529101
LGMN	Legumain	Q99538;H0YJN9;G3V2T4;G3V4E4	6.76251	0.000319426	0.00536403
DIAPH1	Protein diaphanous homolog 1	H9KV28;A0A2R8Y5N1;A0A140T8Z0;A0A0G2JH68;O60610;A0A2R8YEF8;B4E2I7	0.229612	0.000327616	0.00536403
CTSH	Pro-cathepsin H;Cathepsin H mini chain;Cathepsin H;Cathepsin H heavy chain;Cathepsin H light chain	P09668;A0A087X0D5;E9PKT6;A0A7I2V4X5;A0A7I2V2L7;A0A7I2V3E8;A0A7I2YQ92;A0A7I2YQX6;A0A7I2V3T9;A0A7I2V673;A0A7I2YQH4;A0A7I2V314;A0A7I2V439;A0A7I2V2E4;A0A7I2YQL6;A0A7I2YQE6;A0A3B3IRM7;A0A7I2V532;A0A7I2V2T8;A0A7I2YQL1;A0A7I2V4H2	3.55459	0.000331712	0.00536403
LAMB1	Laminin subunit beta-1	G3XAI2;A0A7I2V5X5;P07942;A0A7I2V4J9;A0A7I2V3J7;A0A7I2V3I5;A0A7I2V682;A0A7I2V2T9;A0A7I2V407;A0A7I2V2J0;A0A7I2V5R0;E7EPA6;A0A7I2V2R2;C9J296;A0A7I2V5T9	4.44716	0.000335807	0.00536403
NEU1	Sialidase-1	Q99519;E9PIF4	3.62932	0.000343997	0.00538039
PAPPA	Pappalysin-1	Q13219	0.216712	0.000360378	0.00552156
AKAP8L	A-kinase anchor protein 8-like	Q9ULX6;A0A7P0TAE3;A0A7P0TAJ5	0.267363	0.000421806	0.00633348
IGF2R	Cation-independent mannose-6-phosphate receptor	P11717;A0A7I2V381;A0A7I2YQS7;S4R328;A0A7I2V657	3.61241	0.000442282	0.00651072
FUCA1	Tissue alpha-L-fucosidase	P04066	4.03627	0.000466853	0.00674026
B3GNT2	N-acetyllactosaminide beta-1,3-N-acetylglucosaminyltransferase 2	Q9NY97	4.12505	0.000483234	0.00684513
CLINT1	Clathrin interactor 1	Q14677	0.219345	0.000511901	0.00711691
GLA	Alpha-galactosidase A	P06280;A0A6Q8PGG0;A0A6Q8PFA9;A0A3B3IUC4;A0A6Q8PHD1;A0A6Q8PHM8;V9GYN5;A0A669KAY7;A0A669KB83;A0A3B3IRU3	3.33162	0.000548758	0.00749062
PGRMC1	Membrane-associated progesterone receptor component 1	O00264	3.88203	0.000573329	0.00768627
TNFSF9	Tumor necrosis factor ligand superfamily member 9	P41273	5.42693	0.000593805	0.00782111
RRP12	RRP12-like protein	Q5JTH9	8.88894	0.000618376	0.00800432
PLD3	Phospholipase D3	Q8IV08;M0R3G9;M0R1F7	3.70812	0.000630662	0.00802498
SERPING1	Plasma protease C1 inhibitor	H9KV48;A0A7I2V2D2;E9PGN7;P05155;A0A7I2V5R3;A0A087WUD9;A0A7I2V2X2;A0A7I2V4I9	4.20388	0.000667518	0.00835241
FN1	Fibronectin;Anastellin;Ugl-Y1;Ugl-Y2;Ugl-Y3	P02751;H0Y7Z1;H0Y4K8	0.317006	0.000679804	0.00836669
CLCA1	Calcium-activated chloride channel regulator 1	A8K7I4	3.17746	0.000708471	0.00837212
DDAH2	N(G),N(G)-dimethylarginine dimethylaminohydrolase 2	O95865;A0A140T971;Q5SSV3;Q5SRR8;H0Y7N1	0.242168	0.000712566	0.00837212
CFD	Complement factor D	K7ERG9;P00746	0.193824	0.000716661	0.00837212
ADAM9	Disintegrin and metalloproteinase domain-containing protein 9	C9J6H5;C9JPM3;A0A7I2V5C0;A0A7I2V303;A0A7I2V5Q0;A0A7I2V3C1;A0A7I2V2E1;A0A7I2V3B5;F8WC54;A0A7I2YQ97;A0AVL1;A0A7I2V5N8;A0A7I2V3W3;A0A7I2V2Z6;A0A7I2V4B3;Q13443	3.63176	0.000724851	0.00837212
PLXNA1	Plexin-A1	Q9UIW2;A0A804HKL4	6.03884	0.000741232	0.0084316
EMILIN2	EMILIN-2	Q9BXX0	0.205973	0.000806755	0.00872391
TCN2	Transcobalamin-2	F8WE86;B5MBX2;P20062	4.25559	0.000814946	0.00872391
PLA2G15	Group XV phospholipase A2	Q8NCC3;H3BMU8;H3BM47;B4DJW4;H3BPT3;B4DPU0	3.38938	0.000819041	0.00872391
CUL3	Cullin-3	Q13618;A0A087WTG3	0.176367	0.000823136	0.00872391
GAA	Lysosomal alpha-glucosidase;76 kDa lysosomal alpha-glucosidase;70 kDa lysosomal alpha-glucosidase	P10253	3.75666	0.000831327	0.00872391
ABL1	Tyrosine-protein kinase ABL1	P00519	5.64145	0.000847708	0.00872391
LAMP2	Lysosome-associated membrane glycoprotein 2	P13473;H0YCG2	3.07192	0.000851803	0.00872391
EIF4E	Eukaryotic translation initiation factor 4E	P06730;D6RBW1;D6RFJ3;H0Y8J7	0.252245	0.000884564	0.00872391
AGT	Angiotensinogen;Angiotensin-1;Angiotensin-2;Angiotensin-3;Angiotensin-4;Angiotensin 1-9;Angiotensin 1-7;Angiotensin 1-5;Angiotensin 1-4	A0A7P0TAP4;A0A7P0Z441;A0A7P0T9S6;A0A7P0TA52;A0A7P0TBH1;A0A7P0T8D1;P01019	4.29229	0.000892755	0.00872391
PTPRS	Receptor-type tyrosine-protein phosphatase S	Q13332	4.04621	0.00089685	0.00872391
SERPINI1	Neuroserpin	Q99574;H7C5T9;C9JDY5;C9JQU8	0.254233	0.00090504	0.00872391
SPTA1	Spectrin alpha chain, erythrocytic 1	P02549	0.20804	0.000917326	0.00872391
DFFA	DNA fragmentation factor subunit alpha	O00273;K7ERT1	4.63893	0.000925516	0.00872391
CD84	SLAM family member 5	Q9UIB8	3.68974	0.000929612	0.00872391
CRIM1	Cysteine-rich motor neuron 1 protein;Processed cysteine-rich motor neuron 1 protein	Q9NZV1;H7C2T6;H7C1Z0	3.03139	0.000978754	0.00887414
MIA3	Melanoma inhibitory activity protein 3	Q5JRA6;A0A0A0MRH6	4.81232	0.000986944	0.00887414
TNFRSF8	Tumor necrosis factor receptor superfamily member 8	P28908	8.0364	0.000995135	0.00887414
GNS	N-acetylglucosamine-6-sulfatase	H7C3P4;F6S8M0;P15586;F5H4C6;H0YFA9	3.19289	0.00101561	0.00887414
TRIP10	Cdc42-interacting protein 4	W4VSQ9;Q15642;M0R2H7;M0R0F9	0.274216	0.0010238	0.00887414
PAK1IP1	p21-activated protein kinase-interacting protein 1	Q9NWT1	4.54249	0.0010279	0.00887414
MAN1B1	Endoplasmic reticulum mannosyl-oligosaccharide 1,2-alpha-mannosidase;alpha-1,2-Mannosidase	H0YI64;A0A804HL61;A0A804HJ66;Q9UKM7;H0YGV7;H0YGQ1;A0A804HK01;A0A804HKS1;A0A804HJ23;A0A804HK86;A0A804HL65;H0YG20;A0A804HHU1;A0A804HK28;A0A804HJW0;A0A804HIP1	3.09604	0.00103609	0.00887414
QSOX1	Sulfhydryl oxidase 1	O00391;A8MXT8	2.81142	0.00104018	0.00887414
PCNA	Proliferating cell nuclear antigen	P12004	2.81741	0.00107704	0.00908534
CTSS	Cathepsin S	A0A7P0TAQ0;P25774;A0A7P0T904;A0A804DAZ0;A0A7P0T844;A0A7P0T8U1;U3KQE7;A0A7P0T8H4;U3KPS4;A0A7P0T8A1;A0A7P0TB77;A0A7P0T7Z6	3.4641	0.00109342	0.00912104
BAG2	BAG family molecular chaperone regulator 2	O95816	0.318198	0.00113437	0.00935866
AKR7A2	Aflatoxin B1 aldehyde reductase member 2	H3BLU7;O43488;A0A499FJT0;Q8NHP1;O95154	0.263052	0.00115485	0.00942403
TMSB10	Thymosin beta-10	P63313	5.53332	0.00122037	0.00984496
PTPRS	Protein-tyrosine-phosphatase	G8JL96;Q8NHS7;K7ERX4;K7ESP0	3.2633	0.00123266	0.00984496
RAVER1	Ribonucleoprotein PTB-binding 1	A0A087WZ13;Q8IY67;E9PAU2;K7EKR9	0.221552	0.00130228	0.0101766
ADSS	Adenylosuccinate synthetase isozyme 2	P30520;Q8N142	0.343456	0.00132275	0.0101766
METRNL	Meteorin-like protein	Q641Q3;I3L0R0	2.86288	0.00133094	0.0101766
IDS	Iduronate 2-sulfatase;Iduronate 2-sulfatase 42 kDa chain;Iduronate 2-sulfatase 14 kDa chain	P22304;B3KWA1;H0YB91;O60597	4.15221	0.00133913	0.0101766
PSMD11	26S proteasome non-ATPase regulatory subunit 11	O00231;J3QRY4;J3QS13;J3KSW3	0.209562	0.00134323	0.0101766
NUCB2;Nucb2	Nucleobindin-2;Nesfatin-1	P80303;E9PKG6;Q2L696;E9PLR0;E9PLE9;A0A2R8Y6G7;H0YEG8;E9PM22;H0YD18;E9PJP3	2.85187	0.00135551	0.0101766
IGSF8	Immunoglobulin superfamily member 8	C9J8Z4;Q969P0	5.31071	0.00139237	0.0103154
RPL18	60S ribosomal protein L18	F8VUA6;G3V203;H0YHA7;J3QQ67;Q07020;F8VYV2;A0A075B7A0	3.26538	0.00140875	0.0103154
CAPN2	Calpain-2 catalytic subunit	P17655	0.210797	0.00141694	0.0103154
SLC38A2	Sodium-coupled neutral amino acid transporter 2	F8VUY8;Q96QD8	3.54024	0.00142923	0.0103154
RPL21	60S ribosomal protein L21	G3V1B3;M0R181;P46778	2.83177	0.0014538	0.0103154
MAN2B1	Lysosomal alpha-mannosidase;Lysosomal alpha-mannosidase A peptide;Lysosomal alpha-mannosidase B peptide;Lysosomal alpha-mannosidase C peptide;Lysosomal alpha-mannosidase D peptide;Lysosomal alpha-mannosidase E peptide	O00754;M0QZ24	2.92955	0.00146199	0.0103154
SF3A2	Splicing factor 3A subunit 2	Q15428;K7EMT0	0.166384	0.00147018	0.0103154
EIF1AD	Probable RNA-binding protein EIF1AD	E9PLI6;E9PS76;Q8N9N8;E9PQD0;E9PS30;E9PNH5	0.18855	0.00161351	0.0112163
SNCA	Alpha-synuclein	H6UYS7;E7EPV7;A0A669KB41;A0A669KBH5;P37840	0.16123	0.00167084	0.0115082
RPL13A;RPL13a;RPL13AP3	60S ribosomal protein L13a;Putative 60S ribosomal protein L13a protein RPL13AP3	A0A7I2V5L3;A0A7I2V2L9;P40429;M0QZU1;A0A096LPE0;Q8J015;M0QYS1;Q6NVV1	2.97822	0.00168722	0.0115154
HIBCH	3-hydroxyisobutyryl-CoA hydrolase, mitochondrial	Q6NVY1;B9A058;F8W8A6;B8ZZZ0;H7C126;H7C400	0.359335	0.0017118	0.0115429
XPO7	Exportin-7	Q9UIA9;E7ESC6;H0YBE1;E5RIW1	0.269792	0.00172818	0.0115429
AGRN	Agrin;Agrin N-terminal 110 kDa subunit;Agrin C-terminal 110 kDa subunit;Agrin C-terminal 90 kDa fragment;Agrin C-terminal 22 kDa fragment	O00468	2.41247	0.00174456	0.0115429
AP1S1	AP-1 complex subunit sigma-1A	A0A2R8YGH5;H7C1E4;P61966	0.234718	0.00175275	0.0115429
ARG2	Arginase-2, mitochondrial	P78540	0.261295	0.00178141	0.0116297
ECHDC1	Ethylmalonyl-CoA decarboxylase	Q9NTX5;H0Y525;J3KP84;E9PPG7;E9PRU6;F2Z2D6;E9PJS8;E9PLY6;H0Y5L2	0.195587	0.00184694	0.0119072
RELN	Reelin	A0A7P0TA83;J3KQ66;P78509;H7C2B0	0.35937	0.00185922	0.0119072
VBP1	Prefoldin subunit 3	P61758	0.30892	0.00187151	0.0119072
BYSL	Bystin	F8WBL2;Q13895	4.27462	0.00190018	0.0119137
RPL28	60S ribosomal protein L28	H0YLP6;H0YMF4;H0YKD8;P46779	9.68568	0.00190427	0.0119137
CTSB	Cathepsin B;Cathepsin B light chain;Cathepsin B heavy chain	P07858;E9PHZ5;A0A7P0NGZ6;A0A7I2V440;A0A7I2V4Z9;E9PSG5;A0A7I2V668;A0A7I2YQK9;E9PQM1;E9PR21;E9PNL5;E9PLY3;E9PKQ7;A0A7I2V4S6;A0A7I2V302;E9PCB3;R4GMQ5;A0A7I2V2J1;A0A7I2V367;E9PS78;E9PL32;E9PKX0;E9PIS1	2.61025	0.00192475	0.0119423
LTBP1	Latent-transforming growth factor beta-binding protein 1	Q14766;C9JD84;E7EV71;H7BZ76;C9JDW2;H7C0I7;H7C4L5	3.091	0.00194113	0.0119452
AATF	Protein AATF	A0A7P0TBG4;A0A7P0Z4N2;A0A7P0Z434;A0A087WTH8;A0A7P0TAR0;A0A7P0T868;Q9NY61	3.091	0.00202303	0.0120819
HRC	Sarcoplasmic reticulum histidine-rich calcium-binding protein	M0QZ43;P23327	2.9351	0.00203122	0.0120819
AHCTF1	Protein ELYS	Q8WYP5;H7C4S1	3.86086	0.00203532	0.0120819
NCBP1	Nuclear cap-binding protein subunit 1	Q09161	0.301243	0.0020476	0.0120819
MFGE8	Lactadherin;Lactadherin short form;Medin	Q08431;H0YKS8;A0A087WUV5	3.2208	0.00205579	0.0120819
MACF1	Microtubule-actin cross-linking factor 1, isoforms 1/2/3/5	A0A590UJG2;H3BPE1;H3BQK9;A0A7P0MQR8;Q9UPN3;H0Y390;A0A804HL78;E9PNZ4;A0A5F9ZGX0;E9PLY5;A0A669KBB0;E9PLY0;A0A0A6YYJ5;A0A669KB06;H0Y314	0.367914	0.00205989	0.0120819
APOBR	Apolipoprotein B receptor	A0A4V7I447;Q0VD83	3.39848	0.00216227	0.012584
ADAM10	Disintegrin and metalloproteinase domain-containing protein 10	O14672;H3BS53;H0YNC5;C9J9B4	2.79242	0.00218274	0.0126055
DNAJB1	DnaJ homolog subfamily B member 1	P25685;M0QXK0;M0R080;A0A7I2V3K7;M0R128;A0A1B0GX60;M0R1D6;M0QZD0;M0QYT3	0.168239	0.00220732	0.0126501
PPP1R7	Protein phosphatase 1 regulatory subunit 7	C9J177;H7C003;Q15435;C9JD73;B5MBZ8;H7C3Q5;C9JRC4	0.343881	0.00225646	0.0127569
TRIM25	E3 ubiquitin/ISG15 ligase TRIM25	A0A3B3IUA7;Q14258	0.28076	0.00226465	0.0127569
AGRN	NA	A0A494C0G5;A0A087X208;A0A494C1I6	3.17522	0.00227693	0.0127569
PLBD2	Putative phospholipase B-like 2;Putative phospholipase B-like 2 32 kDa form;Putative phospholipase B-like 2 45 kDa form	Q8NHP8	2.86872	0.00230151	0.0127991
VASN	Vasorin	Q6EMK4	2.70038	0.00233017	0.0128632
SLC1A5	Neutral amino acid transporter B(0);Amino acid transporter	Q15758;M0QXM4;M0QX44	2.97853	0.00240389	0.0131733
QSOX2	Sulfhydryl oxidase 2	Q6ZRP7;H0Y430	3.29435	0.00248169	0.0135011
PPT2;hCG_1999928	Lysosomal thioesterase PPT2	G8JLL2;A0A0G2JK02;A0A0G2JIU6;A0A0G2JHB6;A0A0G2JKR3;A0A140T9Y1;A0A0G2JLL3;A0A0G2JLA3;A0A0G2JH76;A0A024RCQ8;A0A140T8X7;Q9UMR5;A0A0G2JLK3;A0A0G2JLK6	3.46899	0.00252674	0.0136473
HBD	Hemoglobin subunit delta	P02042;E9PEW8;E9PFT6;C9JRG0	0.191388	0.0025636	0.0137474
CCT5	T-complex protein 1 subunit epsilon	P48643;E7ENZ3;B7ZAR1;E9PCA1;D6RIZ7;H0Y914	0.412887	0.00262093	0.0139552
CTSC	Dipeptidyl peptidase 1;Dipeptidyl peptidase 1 exclusion domain chain;Dipeptidyl peptidase 1 heavy chain;Dipeptidyl peptidase 1 light chain	A0A7I2V466;A0A7I2V2Q8;P53634;A0A7I2V6E3;A0A7I2YQT5;A0A7I2V5C5;H0YCY8;A0A7I2V2V5;A0A7I2V5L5;A0A7I2V2F3;A0A7I2V4Z3;A0A7I2V3A2;A0A7I2V5J2;A0A7I2V3M6	2.47975	0.00267417	0.0140915
DRG1	Developmentally-regulated GTP-binding protein 1	Q9Y295;H0YI06	0.394937	0.00268645	0.0140915
CLSTN3	Calsyntenin-3	Q9BQT9;F5H5D7;F5H7C7;F5H5C6;F5H746;F5H172	2.41537	0.00270284	0.0140915
BPNT1	3(2),5-bisphosphate nucleotidase 1	O95861;A6NF51;F8VVW8;F8W1J0;F8VZG4;F8VRY7	0.391477	0.00277655	0.014376
MLEC	Malectin	F5H1S8;F5GX14;Q14165;H0YG07	2.96711	0.0028216	0.0144297
NOMO2;NOMO3;NOMO1	Nodal modulator 2;Nodal modulator 3;Nodal modulator 1	Q5JPE7;P69849;J3KN36;A0A7I2V6B0;A0A7I2V4T6;Q15155;A0A087X117;A0A0G2JN29;A0A7I2V2Z5;A0A7I2V3P4;A0A0G2JP90;A0A7I2V4D7;A0A087WW46;A0A7I2V686;A0A7I2V2V8;A0A087WTD5;I3L0Q6;H3BPS9;H3BUC9;H3BTW1;I3L1G6	2.33735	0.00283798	0.0144297
AHCY	Adenosylhomocysteinase	P23526	0.410457	0.00287074	0.0144297
FASN	Fatty acid synthase;[Acyl-carrier-protein] S-acetyltransferase;[Acyl-carrier-protein] S-malonyltransferase;3-oxoacyl-[acyl-carrier-protein] synthase;3-oxoacyl-[acyl-carrier-protein] reductase;3-hydroxyacyl-[acyl-carrier-protein] dehydratase;Enoyl-[acyl-carrier-protein] reductase;Oleoyl-[acyl-carrier-protein] hydrolase	P49327;A0A0U1RQF0;A0A0U1RRG3;J3KTF0	0.424365	0.00287893	0.0144297
TPD52L2	Tumor protein D54	O43399;A0A087WYR3;A0A087WZ51	0.292653	0.00288302	0.0144297
PRSS8	Prostasin;Prostasin light chain;Prostasin heavy chain	Q16651;H3BVC8;H3BUJ8	0.279884	0.00292807	0.0145581
NIFK	MKI67 FHA domain-interacting nucleolar phosphoprotein	Q9BYG3;H7BZL0;C9J808	3.66504	0.00297312	0.0146848
EEF1B2	Elongation factor 1-beta	P24534;C9JZW3;F2Z2G2;F8WF65	0.373189	0.00305912	0.0149613
EIF2B2	Translation initiation factor eIF-2B subunit beta	P49770;H0YJJ8;G3V5E5	0.202892	0.0030714	0.0149613
NAGLU	Alpha-N-acetylglucosaminidase;Alpha-N-acetylglucosaminidase 82 kDa form;Alpha-N-acetylglucosaminidase 77 kDa form	P54802;K7ENX5	2.47538	0.00309598	0.0149613
GALNT5	Polypeptide N-acetylgalactosaminyltransferase 5	Q7Z7M9	2.47052	0.00312055	0.0149613
LRRC4B;LRRC4C;LRRC4	Leucine-rich repeat-containing protein 4B;Leucine-rich repeat-containing protein 4C;Leucine-rich repeat-containing protein 4	M0R2G0;Q9NT99;Q9HCJ2;Q9HBW1	3.96462	0.00312874	0.0149613
RNASE6	Ribonuclease K6	Q93091	2.86082	0.00318197	0.0151196
CAD	CAD protein;Glutamine-dependent carbamoyl-phosphate synthase;Aspartate carbamoyltransferase;Dihydroorotase	F8VPD4;P27708;H7BZB3;H7C3Z5;H7C2E4	2.98296	0.00326797	0.0154305
RPIA	Ribose-5-phosphate isomerase	P49247	0.365304	0.00330893	0.0154674
BAT3;BAG6	Large proline-rich protein BAG6	A0A7P0MQS5;A0A024RCR6;A0A0G2JK23;A0A7I2V508;P46379;A0A0G2JL47;F6S6P2;X6REW1;A0A0G2JJM1	0.301775	0.00331712	0.0154674
PTPRC	Receptor-type tyrosine-protein phosphatase C	P08575;E9PKH0;M3ZCP1;A0A075B788;A0A140TA77;A0A140TA68;A0A0G2JNW2;A0A140TA57;M9MMK9	2.67596	0.00333759	0.0154674
RPS24	40S ribosomal protein S24	A0A2R8Y8A0;E7ETK0;A0A2R8Y849;A0A2R8YD14;P62847	3.61013	0.00336626	0.0155046
PLOD3	Procollagen-lysine,2-oxoglutarate 5-dioxygenase 3	O60568;H7C2V1;H7C2S8;H7C0B8;C9JU11;C9JIX5;H7C2A8	2.33414	0.00351369	0.0160849
HEMGN	Hemogen	Q9BXL5	0.299893	0.00357511	0.0162669
EXTL2	Exostosin-like 2;Processed exostosin-like 2	Q9UBQ6;C9JEG3;C9IYF5;F5GZK1	2.46039	0.00360378	0.0162986
RPS13	40S ribosomal protein S13	P62277;J3KMX5;E9PS50	2.65816	0.00366111	0.016434
CD44	CD44 antigen	H0YDX6;H0YD13;H0YD17;H0YDW7;H0YCV9;H0Y2P0;H0Y5E4;P16070;E9PKC6	3.95717	0.00367749	0.016434
GUK1	Guanylate kinase	B1ANH5;B1ANH6;Q16774;B1ANH0;B1ANG9;B1ANH2;B1ANH3	0.322931	0.00370207	0.0164459
CKAP5	Cytoskeleton-associated protein 5	Q14008;E9PQH5;H0YDX5	0.343419	0.00374711	0.0165481
HBZ	Hemoglobin subunit zeta	P02008;A0A494C057	0.352512	0.00380445	0.0166238
EPRS	Bifunctional glutamate/proline--tRNA ligase;Glutamate--tRNA ligase;Proline--tRNA ligase	P07814;V9GYZ6;V9GZ76	0.445155	0.00380854	0.0166238
DNAJC8	DnaJ homolog subfamily C member 8	O75937;S4R3J5	0.404775	0.00385768	0.016741
PPIB	Peptidyl-prolyl cis-trans isomerase B	A0A7P0Z497;P23284;A0A7P0TB45;A0A7P0T7U3	2.43918	0.00388635	0.0167684
STAT5B;STAT5A	Signal transducer and activator of transcription 5B;Signal transducer and activator of transcription;Signal transducer and activator of transcription 5A	P51692;K7EIF9;A0A7I2YQF1;K7EK35;A0A7I2V380;A0A7I2YQY3;P42229	0.350733	0.00394778	0.0169361
RPS11	40S ribosomal protein S11	P62280;M0QZC5;M0R1H6;M0R1H5	2.44115	0.00400921	0.0170449
HSPG2	Basement membrane-specific heparan sulfate proteoglycan core protein;Endorepellin;LG3 peptide	P98160;A0A3B3IT11;A0A0U1RQT3;H0Y5A9;H7BYA5	2.22204	0.00402149	0.0170449
LYPLA2	Acyl-protein thioesterase 2	O95372;Q5QPQ0;Q5QPQ1	0.298661	0.00405425	0.0170449
GRN	Granulins;Acrogranin;Paragranulin;Granulin-1;Granulin-2;Granulin-3;Granulin-4;Granulin-5;Granulin-6;Granulin-7	P28799;K7EKL3;K7EQ05;K7EQI0;K7EMR1;K7ELY1;K7ENI2;K7ENN1;K7EK92;K7EQK6;K7EM89;K7EJY4;K7ERM2;K7EPL0	2.22541	0.00409111	0.0170449
CANT1	Soluble calcium-activated nucleotidase 1	Q8WVQ1;K7EN15	2.34746	0.00411568	0.0170449
COPS2	COP9 signalosome complex subunit 2	P61201;B4DIH5;H0YKU5;H0YM03	0.410062	0.00412387	0.0170449
POMGNT1	Protein O-linked-mannose beta-1,2-N-acetylglucosaminyltransferase 1	Q8WZA1	2.43862	0.00413206	0.0170449
ATP6AP2	Renin receptor	O75787;A0A1C7CYW4;A0A1B0GVW0;A0A1B0GVB9;A0A1B0GWJ8;A0A1B0GUT7;A0A1B0GTB0;B7Z1I9;H7C3E1;A0A1B0GTU8;A0A1B0GVC7;A0A1B0GU12;B7Z413;A0A1B0GVI9;A0A1B0GWD6;A0A1B0GV60;A0A1B0GW13;A0A1B0GV24;H7C240;A0A1B0GVZ1;A0A1B0GUV3	2.23535	0.00419349	0.0172038
VAT1	Synaptic vesicle membrane protein VAT-1 homolog	Q99536;K7ERT7;K7ESA3;K7ENX2;K7EM19;K7EJM4;K7ER81	0.328267	0.00422625	0.017244
NUDT1	7,8-dihydro-8-oxoguanine triphosphatase	P36639	2.80463	0.00428768	0.0174
GABARAPL2	Gamma-aminobutyric acid receptor-associated protein-like 2	H3BSM5;P60520;F5GZY7;H6UMI1;Q9H0R8;O95166	0.369243	0.00431635	0.0174112
GALNT7	Polypeptide N-acetylgalactosaminyltransferase	H0YAH3;H0YAK0	2.82905	0.00433682	0.0174112
SURF6	Surfeit locus protein 6	O75683	2.63223	0.00438187	0.0174985
MAK16	Protein MAK16 homolog	Q9BXY0	2.53732	0.00440644	0.0175035
ITM2B	Integral membrane protein 2B;BRI2, membrane form;BRI2 intracellular domain;BRI2C, soluble form;Bri23 peptide	Q9Y287;A0A3B3ITP9;A0A3B3IU60;A0A3B3ISG3;A0A3B3IUC0	4.89173	0.00443101	0.0175085
GOLIM4	Golgi integral membrane protein 4	F8W785;O00461	2.49971	0.0045293	0.0176396
DCTN2	Dynactin subunit 2	A8K8J9;A0A7I2V4Y9;Q13561;A0A7I2V4H4;H0YI98;F8W1I6;F8VW18;A0A7I2V390;A0A7I2V5R4;H0YHL1;F8VRV7	0.405954	0.00455796	0.0176396
MYL4	Myosin light chain 4	I3L1K6;A0A1C7CYY4;P12829;I3L3U1;I3L532;I3L1R3;I3L4B1;P08590	0.418165	0.00457025	0.0176396
GALNT1	Polypeptide N-acetylgalactosaminyltransferase 1;Polypeptide N-acetylgalactosaminyltransferase 1 soluble form	Q10472;K7EJV8	3.47742	0.00457844	0.0176396
RBM28	RNA-binding protein 28	H7C5G8;Q9NW13	4.01962	0.00459892	0.0176396
C1GALT1C1	C1GALT1-specific chaperone 1	Q96EU7	2.19896	0.00463987	0.0176396
RCN2	Reticulocalbin-2	Q14257;H0YL43;A8MXP8	3.99622	0.00464396	0.0176396
COPS4	COP9 signalosome complex subunit 4	D6RAX7;Q9BT78;D6RFN0;D6RD63	0.444368	0.00465215	0.0176396
PSMC1	26S protease regulatory subunit 4	P62191;G3V4X1	0.404689	0.00475863	0.0177655
MGAT2	Alpha-1,6-mannosyl-glycoprotein 2-beta-N-acetylglucosaminyltransferase	Q10469	2.37511	0.0047832	0.0177655
TFPI	Tissue factor pathway inhibitor	P10646;C9JKV3;C9JT76;C9JQ14;C9JP39;C9J103	0.437702	0.0047873	0.0177655
APOC1	Apolipoprotein C-I;Truncated apolipoprotein C-I	K7ERI9;P02654;K7EJI9;K7ELM9;K7EPF9;K7EKP1	0.250206	0.00479958	0.0177655
ARSA	Arylsulfatase A;Arylsulfatase A component B;Arylsulfatase A component C	A0A0C4DFZ2;P15289	3.11742	0.00480368	0.0177655
NAGA	Alpha-N-acetylgalactosaminidase	P17050	2.56913	0.0048692	0.0179196
TOR1AIP1	Torsin-1A-interacting protein 1	A0A0A0MSK5;Q5JTV8;H0YDU3;H0YD16;H0Y4R4;J3KN66	2.8122	0.00492653	0.0180312
EIF2B3	Translation initiation factor eIF-2B subunit gamma	H0Y580;Q9NR50	0.278493	0.00495929	0.0180312
OAT	Ornithine aminotransferase, mitochondrial;Ornithine aminotransferase, hepatic form;Ornithine aminotransferase, renal form	P04181	0.296251	0.00497158	0.0180312
PAK1	Non-specific serine/threonine protein kinase;Serine/threonine-protein kinase PAK 1	E9PM17;B3KNX7;Q13153;H0YCM0	0.276831	0.00502072	0.0181219
RPS18	40S ribosomal protein S18	P62269;A0A0G2JQH2;Q5GGW2;J3JS69	2.22834	0.00511491	0.0183153
ICAM1	Intercellular adhesion molecule 1	P05362;K7EKL8;E7ESS4	2.25378	0.0051231	0.0183153
NOP14	Nucleolar protein 14	E9PFK5;P78316	2.38568	0.0052132	0.018549
SMC2	Structural maintenance of chromosomes protein 2	O95347	2.79706	0.00527872	0.0186321
PLXNB2	Plexin-B2	E2PU09;O15031	2.89136	0.00530739	0.0186321
SMYD5	SET and MYND domain-containing protein 5	C9IYN9;Q6GMV2;E2QRN5;F8WEJ9	0.286196	0.00535243	0.0186321
RPL27	60S ribosomal protein L27	P61353;K7ELC7;K7EQQ9;K7ERY7	3.11085	0.00535653	0.0186321
GPS1	COP9 signalosome complex subunit 1	C9JFE4;Q13098;A0A096LP07;A0A096LPJ3;A8K070;J3QLT0;J3KSA5;J3KRJ4;J3QS88;J3KTB0;J3QQX0;J3QS84;J3QLE8;J3QL53;J3KRE8	0.421398	0.00536062	0.0186321
RPS4X;RPS4Y2	40S ribosomal protein S4, X isoform;40S ribosomal protein S4, Y isoform 2	P62701;Q8TD47;C9JEH7;P22090	4.42875	0.00541386	0.0187009
FARSB	Phenylalanine--tRNA ligase beta subunit	Q9NSD9	0.400386	0.00543024	0.0187009
VWA1	von Willebrand factor A domain-containing protein 1	J3QLP3;Q6PCB0	3.90939	0.00550805	0.0188803
CCT4	T-complex protein 1 subunit delta	P50991	0.415585	0.00553262	0.0188803
LYZ	Lysozyme C	P61626;F8VV32;A0A0B4J259	2.15199	0.00560634	0.0190452
SPEN	Msx2-interacting protein	Q96T58	3.67945	0.0056391	0.0190703
CHERP	Calcium homeostasis endoplasmic reticulum protein	J3QK89;Q8IWX8	0.322297	0.00572919	0.019288
CFP	Properdin	E9PAQ1;P27918	5.1353	0.00575786	0.019298
ATIC	Bifunctional purine biosynthesis protein PURH;Phosphoribosylaminoimidazolecarboxamide formyltransferase;IMP cyclohydrolase	P31939;C9JLK0;H7C1S2;F8WEF0	0.474894	0.00586843	0.0193787
HNRNPA0	Heterogeneous nuclear ribonucleoprotein A0	Q13151	2.64114	0.00587662	0.0193787
CCT3	T-complex protein 1 subunit gamma	P49368;B4DUR8;E9PRC8;Q5SZX6;E9PQ35;E9PM09;Q5SZW8;Q5SZX9	0.476857	0.00590529	0.0193787
CHD4	Chromodomain-helicase-DNA-binding protein 4	F5GWX5;A0A2R8Y521;A0A2R8YFD8;A0A2R8Y5J0;A0A2R8Y425;A0A2R8Y445;A0A2R8Y8C1;A0A2R8YER1;Q14839;A0A2U3TZM0;A0A2R8YFK9;A0A0C4DGG9;A0A2R8Y212;A0A2R8Y685;A0A2R8Y5Z7;A0A2R8Y8B3;A0A2R8YD40;A0A2R8Y4X2;A0A2R8YDW2;A0A2R8Y7I0;A0A2R8Y7M9;A0A2R8Y5M9;A0A2R8YE38;F5H6N4;A0A2R8YDJ9;A0A2R8Y6G9;F5H596;K7EMY3;Q8TDI0	2.38099	0.00593805	0.0193787
ADRM1	Proteasomal ubiquitin receptor ADRM1	Q16186;A0A087WX59;A0A087WUX6	0.291947	0.00594214	0.0193787
HSPA13	Heat shock 70 kDa protein 13	P48723	2.52187	0.00595443	0.0193787
SDCBP	Syntenin-1	O00560;B4DHN5;E9PBU7	2.0608	0.00596262	0.0193787
APLP2	Amyloid-like protein 2	Q06481;E9PQS3;E9PSC7;E9PK76;H7C0V9;A0A0A0MRG2;E9PG40;P05067	2.18768	0.00599129	0.0193879
FHL3	Four and a half LIM domains protein 3	Q13643	2.25372	0.00613052	0.0196195
RPL12	60S ribosomal protein L12	P30050	2.07991	0.00613871	0.0196195
RPAP3	RNA polymerase II-associated protein 3	Q9H6T3	2.90848	0.00615509	0.0196195
TXNRD2	Thioredoxin reductase 2, mitochondrial	A0A182DWF2;A0A182DWF3;Q9NNW7;D3YTF8;A0A096LPD9;E7EWK1;A0A096LPK7;A0A0U1RQX0;A0A096LPH4;A0A096LPB7;A0A096LP96;A0A096LNY7	2.13759	0.00616738	0.0196195
PLAUR	Urokinase plasminogen activator surface receptor	M0R0H5;M0QYR6;M0R1I2;Q03405;M0R2E9;M0QX27;M0R0Y4;M0QYS6;M0R383	2.68745	0.00622471	0.0197001
EBNA1BP2	Probable rRNA-processing protein EBP2	H7C2Q8;Q99848	2.61519	0.00624519	0.0197001
GNB1	Guanine nucleotide-binding protein G(I)/G(S)/G(T) subunit beta-1	P62873;B1AKQ8;F6UT28;F6X3N5;B3KVK2	2.95654	0.00628614	0.0197463
DCTN1;DKFZp686E0752	Dynactin subunit 1	E7EX90;A0A7P0Z4C3;A0A804CDA6;Q14203;Q6AWB1;E7EWF7	0.267063	0.00638443	0.0199014
HNRNPUL1	Heterogeneous nuclear ribonucleoprotein U-like protein 1	M0QYZ0;A0A0A0MRA5;B7Z4B8;Q9BUJ2;M0R0K8;M0R203;M0QZV6;M0QYI8;M0R3F1	2.2528	0.00638852	0.0199014
SNRNP70	U1 small nuclear ribonucleoprotein 70 kDa	P08621;M0QYR1	2.89908	0.00646223	0.0200478
MAPRE2	Microtubule-associated protein RP/EB family member 2	Q15555	2.98216	0.00650319	0.0200599
ALDH1A2	Retinal dehydrogenase 2	H0YMG7;O94788;H0Y2X5;P47895	0.338481	0.00651957	0.0200599
ATP1A1	Sodium/potassium-transporting ATPase subunit alpha-1	P05023;M0R116;A0A2R8YEY8;A0A0A0MT26;P13637;H0Y7C1;B1AKY9;P50993;Q13733	3.05529	0.00669976	0.02034
HRSP12	Ribonuclease UK114	P52758;H0YBX3;H0YB34	0.374468	0.00670795	0.02034
COTL1	Coactosin-like protein	Q14019;H3BT58	2.22038	0.00673252	0.02034
NOP58	Nucleolar protein 58	Q9Y2X3;H7BZ72	2.11054	0.00678985	0.02034
MCCC2	Methylcrotonoyl-CoA carboxylase beta chain, mitochondrial	Q9HCC0;A0A804HLJ9;A0A804HJL2;A0A804HKE8;A0A804HJ24;A0A804HK37;A0A804HJ31;A0A804HL02;A0A804HHS4;A0A804HJ84;D6RD67;A0A804HJC1;A0A804HIH3;D6RDF7;A0A804HJW5;D6R9R1;A0A804HJW2;A0A0S2Z5R4	2.37191	0.00681852	0.02034
NIPSNAP3A	Protein NipSnap homolog 3A	Q9UFN0;Q9BS92;F2Z3L7	2.25574	0.00684309	0.02034
USP15	Ubiquitin carboxyl-terminal hydrolase 15	Q9Y4E8;H0YI31;F8W0H4;F8VVY7;F8VZG8;H0YHM4;H0YI26	0.392051	0.00685128	0.02034
TUBA1A;TUBA3E	Tubulin alpha-1A chain;Tubulin alpha-3E chain	Q71U36;P0DPH8;P0DPH7;Q6PEY2	4.18437	0.00685537	0.02034
PDLIM1	PDZ and LIM domain protein 1	O00151	0.301954	0.00687994	0.02034
PDCD4	Programmed cell death protein 4	Q53EL6	0.387306	0.00689633	0.02034
CCT6A	T-complex protein 1 subunit zeta	P40227;Q92526;J3KRI6	0.497048	0.00690861	0.02034
PGAM5	Serine/threonine-protein phosphatase PGAM5, mitochondrial	Q96HS1;F5GXG4	0.407141	0.00721166	0.0211124
CANX	Calnexin	P27824;A0A7P0TAE9;A0A7P0T937;A0A7P0TB65;A0A7P0T840;A0A7P0T9L0;A0A7P0T8G1;A0A7P0Z4D6;D6RGY2;A0A7P0Z484;A0A7P0TAR9;A0A7P0Z4H2;A0A7P0TAN9;A0A7P0T8N1;D6RAU8;D6RAQ8;D6RFL1;D6RD16	2.09975	0.00724032	0.0211124
FTSJ3	pre-rRNA processing protein FTSJ3	Q8IY81	2.5249	0.00728128	0.0211124
APOE	Apolipoprotein E	P02649;H0Y7L5;E9PEV4;E7ERP7;CON__Q03247	0.479692	0.00730994	0.0211124
ICOSLG	ICOS ligand	O75144;K4DIA0;A0A087X1L8	2.3293	0.0073427	0.0211124
C11orf68	UPF0696 protein C11orf68	Q9H3H3	0.325014	0.00736727	0.0211124
COPS6	COP9 signalosome complex subunit 6	Q7L5N1;E7EM64;H7C3T0	0.354446	0.00737956	0.0211124
DDX17	Probable ATP-dependent RNA helicase DDX17	A0A1X7SBZ2;A0A5H1ZRQ2;Q92841;J3KRZ1;A0A7I2V5F5;A0A7I2V507;A0A7I2V2S0;J3QSF1;J3QRQ7	0.4226	0.00739594	0.0211124
RPL6	60S ribosomal protein L6	Q02878;F8VR69;F8VZ45;U3KQR5	2.48075	0.00744918	0.0211838
RTN3	Reticulon;Reticulon-3	B7Z4M1;F5H891;F5GWG7;F5H617;O95197	0.28704	0.00754746	0.0213719
UBA3	NEDD8-activating enzyme E1 catalytic subunit	Q8TBC4;F8W8D4;F8WF86	0.30746	0.00758432	0.0213719
FKBP5	Peptidyl-prolyl cis-trans isomerase FKBP5;Peptidyl-prolyl cis-trans isomerase FKBP5, N-terminally processed	Q13451	0.402527	0.0076007	0.0213719
TOP1	DNA topoisomerase 1	P11387;A0A7P0T852;A0A7P0T9R7	2.04048	0.0076908	0.0214418
HEXB	Beta-hexosaminidase subunit beta;Beta-hexosaminidase subunit beta chain B;Beta-hexosaminidase subunit beta chain A	P07686;Q5URX0;H0YA83;H0Y9B6;D6REQ8	2.00732	0.00769489	0.0214418
RSL1D1	Ribosomal L1 domain-containing protein 1	O76021;J3QSV6	2.21369	0.00771127	0.0214418
SF1	Splicing factor 1	Q15637;A0A7P0T9U7;F8WEV5;C9J792	0.355688	0.00778499	0.0215669
RPL7	60S ribosomal protein L7	A8MUD9;P18124;C9JZ88;C9JIJ5	2.62194	0.00800613	0.0220509
UBFD1	Ubiquitin domain-containing protein UBFD1	O14562;H3BRL3;H3BUM8	0.317397	0.00801841	0.0220509
ZC3H12C	Probable ribonuclease ZC3H12C	Q9C0D7;E9PP00	2.98399	0.00813308	0.0222456
PRPS2	Ribose-phosphate pyrophosphokinase 2	P11908;A6NMS2;D3YTJ7	0.326356	0.00814946	0.0222456
SUCLG2	Succinyl-CoA ligase [GDP-forming] subunit beta, mitochondrial	E9PDQ8;Q96I99	3.16737	0.00817813	0.0222456
WDR92	WD repeat-containing protein 92	Q96MX6;Q8ND98;H7C389	0.191915	0.00821089	0.0222541
UBAP2L	Ubiquitin-associated protein 2-like	Q5VU81;Q5VU80;Q5VU79;Q5VU78;Q5VU77;F8W726;Q14157	0.35484	0.00828051	0.0223621
HIF1AN	Hypoxia-inducible factor 1-alpha inhibitor	Q9NWT6;E9PNR8;E9PL41	6.01955	0.00835422	0.0224803
PFDN4	Prefoldin subunit 4	E9PQY2;Q9NQP4	0.392015	0.00850984	0.0228126
DAG1	Dystroglycan;Alpha-dystroglycan;Beta-dystroglycan	Q14118;C9JEN1;C9J196;C9JQL4;C9JYS1	2.36659	0.0085385	0.0228126
NECAP1	Adaptin ear-binding coat-associated protein 1	A0A1W2PR27;A0A1W2PPF5;A0A1W2PRQ7;F5GYH1;A0A1W2PRM0;A0A1W2PRL5;A0A1W2PR09;Q8NC96;A0A1W2PNT6	0.361794	0.00879241	0.0232784
TGOLN2	Trans-Golgi network integral membrane protein 2	A0A5H1ZRP2;A0A5F9UY30;O43493	4.70751	0.00880469	0.0232784
RPL3	60S ribosomal protein L3	P39023;B5MCW2;H7C422;G5E9G0;H7C3M2;F8WCR1;Q92901	2.55701	0.00882107	0.0232784
AP3B1	AP-3 complex subunit beta-1	O00203;H0YBD0	0.37875	0.00885793	0.0232784
MARS	Methionine--tRNA ligase, cytoplasmic	P56192;H0YHV5;H0YIC2;F8VS26;H0YHL6;F8W0M7;F8W0S4;F8VZZ9;H0YI94;H0YI27;F5H2V6;H0YIP0	0.442971	0.00889069	0.0232784
45171	Septin-2	Q15019;B5MCX3;C9J938;C9J2Q4;C9JB25;C9IZU3;C9IY94;C9JQJ4;H7C310;H7C2Y0;C9JZI2;B5MD47;F8WB65;C9JFT1;A0A1B0GXJ2;C9JSE7;C9JT15	0.489711	0.00889888	0.0232784
PPIL4	Peptidyl-prolyl cis-trans isomerase-like 4	Q8WUA2	2.46666	0.00900536	0.0234751
MAN2A2	Alpha-mannosidase;Alpha-mannosidase 2x	H0YLB9;A0A0C4DGL1;H0YNG5;P49641;H0YKT0;H0YKM7;H0YKH9	2.40055	0.00952545	0.0247445
CAPNS1;CAPNS2	Calpain small subunit 1;Calpain small subunit 2	U3KQE2;K7EIV0;A0A075B7C0;K7ELJ7;A0A0C4DGQ5;P04632;K7EM73;K7EKD8;Q96L46	0.296956	0.00955821	0.0247445
CAPG	Macrophage-capping protein	P40121;E7ENU9;H7C0X8;B8ZZL6	0.349744	0.0096524	0.0249024
UCHL5	Ubiquitin carboxyl-terminal hydrolase;Ubiquitin carboxyl-terminal hydrolase isozyme L5	Q5LJA5;Q5LJA9;Q9Y5K5;Q5LJB0;H0Y6Y4;H0Y4E0;H0Y4K0;H0Y636	0.505699	0.00971383	0.0249751
CCT7	T-complex protein 1 subunit eta	Q99832;F8WAM2;F8WBP8;A0A0D9SG95	0.516877	0.00977526	0.0250473
GALNT7	N-acetylgalactosaminyltransferase 7	Q86SF2	2.01245	0.00982849	0.025098
AK1	Adenylate kinase isoenzyme 1	Q5T9B7;P00568	0.230324	0.00995135	0.0253256
LMAN2	Vesicular integral-membrane protein VIP36	D6RBV2;Q12907;D6RIU4;D6RDX1;D6RBH1	2.0755	0.0100087	0.0253855
NAPA	Alpha-soluble NSF attachment protein	P54920;M0R0Y2;M0R2M1;M0R213;M0R027;M0R058;M0R0I4;M0QZM9;M0QZN5;M0R031	0.382166	0.0100455	0.0253931
PPAN;PPAN-P2RY11	Suppressor of SWI4 1 homolog	A8MV53;A0A0A6YYI3;A0A0B4J1V8;Q9NQ55;H7C446	4.00602	0.0101397	0.0255421
RPL35	60S ribosomal protein L35	F2Z388;P42766	2.18856	0.0101725	0.0255421
EIF3F	Eukaryotic translation initiation factor 3 subunit F	H0YDT6;O00303;A0A7I2YQA0;A0A1W2PP79;A0A7I2V4S2	0.440407	0.0102667	0.0256926
HIST1H1E	Histone H1.4	P10412;P22492;Q02539	3.92053	0.0103445	0.0258013
HYOU1	Hypoxia up-regulated protein 1	A0A087X054;Q9Y4L1;A0A494C039;E9PJ21;A0A087WWI4;K7EQK2;J3QL06;J3KTF1;A0A087X214;A0A087WW13;Q9BST8;J3QQH7;J3QLE9;A0A2R8Y358;A0A1W2PS94;Q9BXT5	2.10369	0.0104141	0.0258644
LGALS3BP	Galectin-3-binding protein	Q08380;K7EP36;K7ESM3;K7EKQ5;K7ERZ6;K7EJY8;K7EJD3;K7ES75;K7EN99	2.01174	0.0104387	0.0258644
PTPRG	Receptor-type tyrosine-protein phosphatase gamma	P23470	2.2616	0.0104837	0.0258906
CDKN2AIP	CDKN2A-interacting protein	J3KNE1;D6RGD2;Q9NXV6	0.417789	0.0106352	0.0261434
RPS26;RPS26P11	40S ribosomal protein S26;Putative 40S ribosomal protein S26-like 1	P62854;Q5JNZ5	2.61235	0.0106557	0.0261434
RMDN1	Regulator of microtubule dynamics protein 1	Q96DB5;H0YC67;H0YB03;H0YB83;E5RH53;H0YC27;H0YBD9	0.390473	0.0107049	0.0261784
GGH	Gamma-glutamyl hydrolase	Q92820;A0A7I2YQQ3;A0A7I2V5X9;A0A7I2V5P2;A0A7I2V5M0	1.94073	0.010926	0.0265895
CALML5	Calmodulin-like protein 5	Q9NZT1	2.70949	0.0109629	0.0265895
PNN	Pinin	Q9H307	2.02659	0.0109792	0.0265895
HP1BP3	Heterochromatin protein 1-binding protein 3	Q5SSJ5;Q5SWC8;B0QZK8;B0QZK4;B0QZK9	3.59022	0.0110161	0.026593
NPC2	Epididymal secretory protein E1	J3KMY5;G3V3E8;E7EMS2;G3V3D1;P61916;G3V2V8;H0YIZ1	2.05219	0.0110734	0.0266457
CD276	CD276 antigen	A0A0C4DGH0;Q5ZPR3	3.04582	0.01127	0.0270321
ZC3H11A	Zinc finger CCCH domain-containing protein 11A	O75152;E9PBY7;E9PQ61	0.276757	0.0113724	0.0271908
ANXA6	Annexin A6;Annexin	P08133;E7EMC6;E5RK69;E5RFF0;E5RIU8;E5RJR0;E5RI05;H0YC77;E5RJF5;E5RK63	0.432336	0.0114952	0.0273973
TLN1	Talin-1	Q9Y490;A0A1B0GVU7;Q9Y4G6;H0YMT1	0.526145	0.0115526	0.0274044
ATXN10	Ataxin-10	Q9UBB4;B1AHE4;A0A1W2PQD2;B1AHE3	0.256129	0.0116304	0.0274044
PSMC6	26S protease regulatory subunit 10B	A0A087X2I1;P62333;H0YJC0;H0YJS8;H0YJX2;H0YJE9;H0YJT1	0.403954	0.0116468	0.0274044
PAICS	Multifunctional protein ADE2;Phosphoribosylaminoimidazole-succinocarboxamide synthase;Phosphoribosylaminoimidazole carboxylase	P22234;E9PBS1;D6RF62	0.523247	0.0117696	0.0274044
NA	NA	A0A2R8Y4Z8	0.309239	0.0117737	0.0274044
CAPRIN1	Caprin-1	E9PLA9;Q14444;G3V153	0.281377	0.0118106	0.0274044
CHST14	Carbohydrate sulfotransferase 14	H0YN65;Q8NCH0	2.11573	0.011827	0.0274044
ACAA2	3-ketoacyl-CoA thiolase, mitochondrial	A0A0B4J2A4;P42765;K7EME0;K7EJB1;K7EJ68;K7ER88	1.98581	0.0119293	0.0274044
RPS27A;UBC;UBB;UBA52	Ubiquitin-40S ribosomal protein S27a;Ubiquitin;40S ribosomal protein S27a;Polyubiquitin-C;Ubiquitin;Ubiquitin-60S ribosomal protein L40;Ubiquitin;60S ribosomal protein L40;Polyubiquitin-B;Ubiquitin	P62979;A0A2R8Y422;P0CG48;F5GYU3;F5H388;B4DV12;F5H265;J3QKN0;F5H2Z3;F5H6Q2;F5GXK7;Q5PY61;J3QTR3;J3QS39;Q96C32;P62987;P0CG47;F5H747;J3QSA3;F5GZ39;M0R1M6;M0R1V7;M0R2S1	2.00791	0.0119416	0.0274044
CCT2	T-complex protein 1 subunit beta	P78371;F5GWF6;F8VQ14	0.487842	0.0119621	0.0274044
CLSTN1	Calsyntenin-1;Soluble Alc-alpha;CTF1-alpha	O94985;Q5SR54	1.96624	0.0119908	0.0274044
UTP14A	U3 small nucleolar RNA-associated protein 14 homolog A	Q9BVJ6	2.66524	0.0120481	0.0274044
PRKACA;KIN27	cAMP-dependent protein kinase catalytic subunit alpha	P17612;Q15136;A0A7I2V5J4;B7Z708;K7ERP6;A0A087WVC4;A0A0A0MS54;P22694;A0A7I2YQ82;B1APF7;B1APG1;B1APG0;B1APG2;B1APF8;B1APF9;B1APG3	0.375767	0.0120972	0.0274044
TBL1XR1;TBL1X	F-box-like/WD repeat-containing protein TBL1XR1;F-box-like/WD repeat-containing protein TBL1X	Q9BZK7;A0A0D9SF63;A0A1B0GVH3;A0A804HJZ5;O60907;A0A2R8YFW3;Q9BQ87;A0A0D9SFI2	0.325709	0.0121136	0.0274044
CTSA	Carboxypeptidase;Lysosomal protective protein;Lysosomal protective protein 32 kDa chain;Lysosomal protective protein 20 kDa chain	A0A7I2V4K5;X6R5C5;X6R8A1;P10619;A0A7I2V4D1;A0A7I2YQT8;A0A7I2V3B2;Q5JZH0	2.09667	0.0121218	0.0274044
SDCBP	NA	G5EA09	2.08957	0.0121546	0.0274044
PNMA6A	Paraneoplastic antigen-like protein 6A	P0CW24	3.56613	0.0121587	0.0274044
TPP1	Tripeptidyl-peptidase 1	A0A2R8YD45;O14773;A0A2R8Y7U1;A0A804HJ17;A0A2R8YGD1;A0A2R8YE64;E7EV34;A0A2R8YCK4;A0A2R8YDY1;A0A2R8Y7I4	1.88404	0.0121791	0.0274044
PSMC5	26S protease regulatory subunit 8	P62195;J3QSA9;J3QLH6;J3KRP2;J3QQM1;J3QRW1;J3QSE0;J3QRR3;A0A6Q8PGU6;Q8NB90	0.53233	0.0122201	0.0274044
ADK	Adenosine kinase	A0A5K1VW54;P55263;A0A5F9ZHJ1;A0A5F9ZH31;A0A5K1VW94;A0A5F9ZGZ8;A0A5F9ZH72	0.317294	0.0122283	0.0274044
SRSF6;SRSF4	Serine/arginine-rich splicing factor 6	A0A590UJK4;A0A590UK01;A0A590UJP7;A0A590UK80;Q13247;A0A0D9SEM4;A0A0D9SGD2	2.09673	0.0123184	0.0275242
HNRNPH3	Heterogeneous nuclear ribonucleoprotein H3	P31942	2.76855	0.0123798	0.0275793
QARS	Glutamine--tRNA ligase	P47897;A0A1B0GVU9;B4DDN1;A0A0U1RQT0;C9J165;A0A0U1RQM8;A0A0U1RQU2;H7C0R3;A0A0U1RQL2;A0A0U1RQE9;A0A0U1RRI9;A0A0U1RQX5;A0A0U1RRC8;A0A0U1RR66;F2Z2V6;A0A0U1RQX9;A0A0U1RQQ5;A0A1B0GTT3	0.468933	0.0124289	0.0276069
IARS	Isoleucine--tRNA ligase, cytoplasmic	A0A804HL54;P41252;A0A804HHW9;A0A804HJN6;A0A0A0MSX9;J3KR24;A0A804HJ36;A0A804HIV9;A0A804HKU1;A0A804HK69;A0A804HIG2;A0A804HKW6	0.522741	0.012474	0.0276252
VEGFA	NA	H0YBI8	2.02175	0.0125682	0.0277519
H2AFY	Core histone macro-H2A.1;Histone H2A	O75367;B4DJC3;D6RCF2;A0A7I2YQR8;A0A7I2V6E9;A0A7I2V2N7;A0A7I2YQD6;A0A7I2V412;A0A7I2V423;Q9P0M6;A0A7I2V4D9;A0A7I2V3R0;A0A7I2YQB9;Q5SQT3	2.01894	0.0130965	0.0288336
HDDC3	Guanosine-3,5-bis(diphosphate) 3-pyrophosphohydrolase MESH1	H0YNP9;Q8N4P3;H0YKT9	3.09449	0.0132029	0.0289831
HINT1	Histidine triad nucleotide-binding protein 1	P49773;D6REP8;D6RE99;H0YC49;D6RD60;A0A6Q8PGQ8;D6RC06	0.497456	0.0132726	0.029051
CDO1	Cysteine dioxygenase type 1	Q16878	0.330496	0.0133831	0.0292078
DERA	Deoxyribose-phosphate aldolase	Q9Y315;G3V158;E9PML7;E9PPM8;E9PMH9;E9PPK3	0.461359	0.0134487	0.0292657
SRSF11	Serine/arginine-rich splicing factor 11	Q05519;Q5T760;B4DWT1	0.456129	0.0135224	0.029292
RPL37A	60S ribosomal protein L37a	C9J4Z3;P61513;G5E9R3;M0R0A1;Q6P4E4;E9PEL3;M0R2L6	3.34628	0.0135387	0.029292
PTPRF	Receptor-type tyrosine-protein phosphatase F	P10586;A2A437;H0Y6Z7;H0Y4H1;H0Y7Z9;Q3KPI9;F5GWR7;P23468	0.388801	0.0137148	0.0295734
MAPRE3	Microtubule-associated protein RP/EB family member 3	C9JB30;Q9UPY8	0.44588	0.0137476	0.0295734
MBTPS1	Membrane-bound transcription factor site-1 protease	Q14703;H3BV53	2.02161	0.0139647	0.0298954
PLOD1	Procollagen-lysine,2-oxoglutarate 5-dioxygenase 1	Q02809;Q5JXB7;Q5JXB8	1.93381	0.0139769	0.0298954
SCFD1	Sec1 family domain-containing protein 1	Q8WVM8;A0A7I2V4B8;A0A7I2V3B4;A0A7I2V5I2;A0A7I2V590;H0YIZ7;A0A7I2V362;A0A7I2V320;A0A7I2V4U2;A0A7I2V3G4;A0A7I2V5Z4;B7Z5N7;G3V2M8;A0A7I2V4R0;G3V5E2;A0A7I2V5H5;A0A7I2V2U5;A0A7I2V448;A0A7I2V3C9;A0A7I2YQR2;A0A7I2V534;A0A7I2YQQ1;H0YJY1;A0A7I2V321;A0A7I2V5R9;J3KNG4;G3V4I1;A0A7I2V5L2;G3V5F3;A0A7I2V3Y3;A0A7I2V414;A0A7I2V4B9;G3V3K9	0.396163	0.014239	0.0301508
MPHOSPH10	U3 small nucleolar ribonucleoprotein protein MPP10	U3KQ48;O00566	2.12463	0.0142513	0.0301508
ECH1	Delta(3,5)-Delta(2,4)-dienoyl-CoA isomerase, mitochondrial	Q13011;M0R248;M0QZW4;M0QXS7;M0R1A2	2.83333	0.0142718	0.0301508
RPL17;RPL17-C18orf32	60S ribosomal protein L17	A0A087WXM6;J3QQT2;J3KRX5;A0A0A6YYL6;P18621;J3KRB3;A0A087WWH0;J3QS96;J3QLC8;A0A0A0MRF8;J3KSJ0;A0A087WY81	2.15704	0.0142882	0.0301508
NOC2L	Nucleolar complex protein 2 homolog	Q9Y3T9	2.17153	0.0143291	0.0301508
PPAT	Amidophosphoribosyltransferase	Q06203;D6RCC8;D6RE15	0.502284	0.0143373	0.0301508
B4GAT1	Beta-1,4-glucuronyltransferase 1	O43505	1.87274	0.0144192	0.0302384
NAA25	N-alpha-acetyltransferase 25, NatB auxiliary subunit	Q14CX7;F8VSB9;H0YHR9	0.427791	0.0147059	0.0307536
CTSZ	Cathepsin Z	Q9UBR2;A0A7P0T989;A0A7P0T8I6;A0A7P0T9U1;A0A7P0Z469;A0A7P0T8X2;A0A7P0T900;A0A7P0TBM7;A0A7P0TA25;A0A7P0TB41;A0A7P0TBB5;A0A7P0Z4R9;A0A7P0TAD4;A0A7P0TAT6;A0A7P0T926;A0A7P0T9G9;A0A7P0T9U4;A0A7P0Z4L7	1.95749	0.0149598	0.0310146
AP1M1	AP-1 complex subunit mu-1	K7EJL1;Q9BXS5;E7ENJ6;K7EQX3;K7EK69;K7ERH5;K7EPJ8;K7EL08;A0A087WZX7;K7ENA7;Q9Y6Q5	0.447387	0.0149844	0.0310146
LRRFIP1	Leucine-rich repeat flightless-interacting protein 1	Q32MZ4;C9JTC6;C9JSU1;Q9Y608	0.308985	0.0149966	0.0310146
ADARB2	Double-stranded RNA-specific editase B2	Q9NS39	0.4079	0.0150294	0.0310146
RPS3A	40S ribosomal protein S3a	P61247;D6RG13;D6RAT0;D6RB09;E9PFI5;H0Y9Y4;H0Y8L7;D6R9B6;D6RAS7;D6RI02;D6RED7;D6RGE0	1.98076	0.015054	0.0310146
EPB41L3	Band 4.1-like protein 3;Band 4.1-like protein 3, N-terminally processed	A8K968;A0A0A0MRA8;A0A0A0MSA4;Q9Y2J2;A0A0J9YY18;A0A0J9YW31;A0A0J9YW26;A0A1B0GTF8;J3KT37;J3QS83	2.06123	0.0150785	0.0310146
SAFB	Scaffold attachment factor B1	Q15424;K7ES42;K7EII0	1.91204	0.0151564	0.0310895
RPS15A	40S ribosomal protein S15a	I3L3P7;P62244;H3BVC7;I3L246;H3BN98	1.93921	0.0152915	0.0311511
RPS2	40S ribosomal protein S2	H0YEN5;P15880;E9PQD7;E9PMM9;I3L404;E9PPT0;E9PM36;H3BNG3;H0YE27	2.17562	0.0153284	0.0311511
EEF1D	Elongation factor 1-delta	P29692;E9PK01;E9PRY8;A0A087X1X7;E9PQZ1;E9PI39;E9PQ49;E9PL12;E9PL71;E9PPR1;E9PMW7;H0YE58;E9PIZ1;E9PN91;H0YCK7;E9PK06;E9PQC9;E9PJD0;E9PK72;E9PKK3;E9PNW6	0.473893	0.0153324	0.0311511
COPS8	COP9 signalosome complex subunit 8	Q99627;E9PGT6;H7C3S9	0.474474	0.0153898	0.0311511
NEDD4L;NEDD4	E3 ubiquitin-protein ligase NEDD4-like	A0A6Q8PG51;A0A6Q8PHJ5;A0A6Q8PGP5;A0A6Q8PFI7;Q96PU5;H0Y8H4;A0A1B0GVY1	0.472404	0.0153939	0.0311511
SGTA	Small glutamine-rich tetratricopeptide repeat-containing protein alpha	A0A7I2V697;A0A7I2V4T9;A0A7I2V2U2;A0A7I2V5Z3;A0A7I2V588;O43765;K7EMD6	0.493601	0.0155372	0.0313056
GLG1	Golgi apparatus protein 1	Q92896;H3BM42;H3BQU9	2.2581	0.0155536	0.0313056
45176	Septin-7	E7ES33;E7EPK1;Q16181;G3V1Q4;A0A0U1RRE1;A0A0U1RRM2;A0A0U1RRH9;A0A5F9ZGZ7;Q5JXL7;A0A0U1RRD1;Q6ZU15	0.462495	0.0156314	0.0313518
NCR3LG1	Natural cytotoxicity triggering receptor 3 ligand 1	Q68D85	1.94602	0.0156601	0.0313518
SNX2	Sorting nexin-2	O60749;D6RC15	0.441967	0.0157584	0.0314265
PTPRJ	Protein-tyrosine-phosphatase;Receptor-type tyrosine-protein phosphatase eta	A0A087WTK0;A0A087WVC6;Q12913;E9PPH3	1.93343	0.0158362	0.0314265
YTHDC1	YTH domain-containing protein 1	Q96MU7;J3QR07;J3KRG5	0.244873	0.0158484	0.0314265
CTPS1	CTP synthase;CTP synthase 1	B4E1E0;A0A3B3IRQ8;A0A3B3ITF6;A0A3B3IRI2;P17812;A0A3B3ITB8;A0A3B3ISY3	0.414079	0.0158648	0.0314265
DPH3	DPH3 homolog	Q96FX2	0.286737	0.0159385	0.0314894
TATDN1	Putative deoxyribonuclease TATDN1	E5RG17;Q6P1N9;E5RGF2;A0A0D9SGD3;H0YBX2;G5EA19;U3KQS5;E5RG62;E5RK70;E5RID7	2.06014	0.0160983	0.0317215
CSE1L	Exportin-2	P55060	0.244308	0.0161556	0.0317511
ADD1	Alpha-adducin	E7EV99;E7ENY0;P35611;H0Y9H2;A0A804HL01;A0A0A0MSR2;D6RF25	0.430964	0.0163317	0.0320134
AKR1A1	Alcohol dehydrogenase [NADP(+)]	P14550;Q5T621;V9GYG2;V9GYP9	1.86735	0.0164177	0.0320473
IDI1	Isopentenyl-diphosphate Delta-isomerase 1	Q13907;C9JD53	0.453715	0.0164955	0.0320473
DLST	Dihydrolipoyllysine-residue succinyltransferase component of 2-oxoglutarate dehydrogenase complex, mitochondrial	Q86SW4;P36957;H0YJF9;G3V5M3;G3V3F0	2.93236	0.0165037	0.0320473
GALM	Aldose 1-epimerase	Q96C23;B8ZZ75;H7C320;H7C1B5	0.534074	0.0165692	0.0320473
MGAT1	Alpha-1,3-mannosyl-glycoprotein 2-beta-N-acetylglucosaminyltransferase	P26572;D6RF69	1.95279	0.0166183	0.0320473
THOC2	THO complex subunit 2	Q8NI27;A0A0C4DG98;H0Y815;F2Z2V2	0.333966	0.0166224	0.0320473
ANXA3	Annexin A3;Annexin	P12429;D6RA82;D6RFG5;D6RCA8;D6RAZ8;D6RFJ9	1.92574	0.0167699	0.0320473
GALNT6	Polypeptide N-acetylgalactosaminyltransferase 6	Q8NCL4;S4R3S5;C9J2C3;Q14435	1.91358	0.0167781	0.0320473
B3GAT3	Galactosylgalactosylxylosylprotein 3-beta-glucuronosyltransferase 3	O94766;G3V150;E9PNA1	1.84319	0.0167862	0.0320473
GPHN	Gephyrin;Molybdopterin adenylyltransferase;Molybdopterin molybdenumtransferase	G3V582;F5H039;Q9NQX3;G3V4R0;G3V355;G3V4D2	0.353132	0.0168927	0.0320473
LTBP4	Latent-transforming growth factor beta-binding protein 4	A0A0C4DH07;Q8N2S1;F8WAA0;M0QZX0;A0A087WXC2;M0QXV3;M0R351;A0A087WVV5;M0QYE9;A0A087WVR1;A0A087WXJ2;A0A087WUU1	1.98239	0.0168968	0.0320473
RPS8	40S ribosomal protein S8	P62241;Q5JR95	2.00929	0.0169091	0.0320473
DBN1	Drebrin	Q16643;D6R9Q9;D6R9W4	2.42966	0.0169132	0.0320473
CUL4B	Cullin-4B	Q13620;K4DI93;A0A7P0T954;A0A669KAX4;A0A7P0T9L3;A0A7P0T8P8;A0A7P0TAQ3;A0A7P0T9C8;A0A804CL36;A0A7P0T9D0;A0A669KBG9;A0A7P0T9P5;A0A7P0TAF9;A0A0A0MR50;A0A7P0T9R8;Q13619;A0A7P0Z4G9;A0A7P0T8W4;A0A7P0Z439;A0A7P0Z4E4	0.484882	0.0169542	0.0320473
C4B;C4A	Complement C4-B;Complement C4 beta chain;Complement C4-B alpha chain;C4a anaphylatoxin;C4b-B;C4d-B;Complement C4 gamma chain;Complement C4-A;Complement C4 beta chain;Complement C4-A alpha chain;C4a anaphylatoxin;C4b-A;C4d-A;Complement C4 gamma chain	A0A3B3ISA6;F5GXS0;A0A140TA49;A0A140TA44;A0A140TA32;A0A140TA29;A0A0G2JL54;A0A0G2JPR0;P0C0L5;P0C0L4;A0A3B3ISD7	0.376522	0.0169951	0.0320473
SEC24C	Protein transport protein Sec24C	P53992;G5EA31;A0A0U1RR49	0.42419	0.017032	0.0320473
CLTC	Clathrin heavy chain;Clathrin heavy chain 1	A0A087WVQ6;Q00610;J3KS13;P53675;A0A087WX41;K7EJJ5;J3KSQ2;J3QL20;J3KRF5;F5H5N6;A0A087WV74;A0A087WXH4	0.563398	0.0171876	0.0322593
TGM1	Protein-glutamine gamma-glutamyltransferase K	P22735;H0YN27;H0YLT9	3.33105	0.017249	0.032267
PAAF1	Proteasomal ATPase-associated factor 1	F5H0C4;Q9BRP4;F5H103;F5H3I1;F5H5D4;F5H3E9;H0YGB1;F5H0F7	0.479417	0.0172777	0.032267
PSPC1	Paraspeckle component 1	Q8WXF1;X6RDA4	0.485861	0.0173473	0.0323126
BPGM	Bisphosphoglycerate mutase	P07738	0.393057	0.017421	0.0323126
DCXR	L-xylulose reductase	J3QS45;J3KSZ5;J3QL34;J3KS22;J3QS36;Q7Z4W1;J3KRZ4	0.438504	0.0174333	0.0323126
AIMP2	Aminoacyl tRNA synthase complex-interacting multifunctional protein 2	Q13155;A8MU58	0.451176	0.0174742	0.0323126
ENDOD1	Endonuclease domain-containing 1 protein	O94919	2.38155	0.017548	0.03232
ACSM3	Acyl-coenzyme A synthetase ACSM3, mitochondrial	H3BSM0;Q53FZ2	2.21283	0.0175643	0.03232
DNM2	Dynamin-2	P50570;A0A1B0GUX5;A0A1B0GU67;A0A0D9SFB1;A0A0U1RQP1;A0A0D9SFE4;Q05193	0.375464	0.0176299	0.0323423
TSG101	Tumor susceptibility gene 101 protein	F5H442;Q99816	0.443612	0.0176626	0.0323423
CLTA	Clathrin light chain A	P09496;C9J8P9;F8WF69	0.477545	0.0177691	0.0324581
CST3	Cystatin-C	P01034	1.91425	0.0178469	0.032468
GOLM1	Golgi membrane protein 1	Q8NBJ4;C9J941;F8WAT9;C9JYM4	0.431608	0.0178756	0.032468
ICAM2	Intercellular adhesion molecule 2	J3QQR8;J3QQX6;J3QRQ1;J3QRT5;P13598;J3QKR4	0.301053	0.0179042	0.032468
LEO1	RNA polymerase-associated protein LEO1	Q8WVC0	2.10962	0.0180312	0.0326194
RPS9	40S ribosomal protein S9	P46781;B5MCT8;C9JM19;F2Z3C0;A8MXK4	2.32389	0.0183015	0.0329643
CD55	Complement decay-accelerating factor	H3BLV0;B1AP13;H7BY55;P08174;B1AP15;A0A2R8YDY3;A0A2R8YEC5	1.88355	0.0183097	0.0329643
DNAH8	Dynein heavy chain 8, axonemal	H0Y7V4;A0A075B6F3;Q96JB1	0.215384	0.0183547	0.0329664
PRDX4	Peroxiredoxin-4	Q13162;H7C3T4;A6NG45;A6NJJ0	1.86259	0.0184489	0.0330564
RPL13	60S ribosomal protein L13	P26373;J3QSB4	2.54064	0.0185185	0.0330674
HAGH	Hydroxyacylglutathione hydrolase, mitochondrial	H3BPK3;H3BPQ4;Q16775;H3BQW8	0.403677	0.0185431	0.0330674
ECI1;DCI	Enoyl-CoA delta isomerase 1, mitochondrial	P42126;H3BS70;Q96DC0	1.89218	0.0186291	0.033142
ST6GALNAC1	Alpha-N-acetylgalactosaminide alpha-2,6-sialyltransferase 1	Q9NSC7;G3XAD9;K7EMB6;K7ELU9	1.96936	0.0187069	0.0331815
PITPNA	Phosphatidylinositol transfer protein alpha isoform	F5GWE5;Q00169;I3L4C0;I3L459;I3L4H1;I3L2X8;I3L471;I3L4U7;I3L3W1;I3NI10	0.35824	0.0187397	0.0331815
TRAP1	Heat shock protein 75 kDa, mitochondrial	Q12931;I3L0K7;I3L239;I3L253;I3L2D5	0.541171	0.0188502	0.0332987
ERAP1	Endoplasmic reticulum aminopeptidase 1	Q9NZ08;D6RAL9;H0Y9X5	2.09929	0.0190181	0.0335165
EML2	Echinoderm microtubule-associated protein-like 2	K7EII6;K7EIK7;O95834;K7EKG3;A0A0C4DGQ7;C9JRL6;K7ELB2;K7ELI8	0.469539	0.0192188	0.0336555
DNASE1	Deoxyribonuclease-1	P24855;I3L530;I3L0Z9	2.73379	0.0192393	0.0336555
PTRF	Polymerase I and transcript release factor	Q6NZI2	2.0248	0.0192557	0.0336555
ACP1	Low molecular weight phosphotyrosine protein phosphatase	P24666;G5E9R5;F2Z2Q9;D3YTI2	0.496776	0.0193007	0.0336555
HDGFRP2	Hepatoma-derived growth factor-related protein 2	Q7Z4V5;A0A087WX58;K7EPS6	1.90508	0.0193212	0.0336555
PRMT5	Protein arginine N-methyltransferase 5;Protein arginine N-methyltransferase 5, N-terminally processed	O14744;G3V580;H0YJX6;G3V2L6;G3V2X6;C9JSX3;G3V5L5;G3V507;G3V2F5;H0YJ77;G3V5T6;H0YJD3	0.539195	0.019444	0.0337557
RAD23A	UV excision repair protein RAD23 homolog A	P54725;A0A494C0B4;K7ENJ0;K7ELW1;K7EQ16	0.402295	0.0194686	0.0337557
GLUD2	Glutamate dehydrogenase 2, mitochondrial	P49448	2.04285	0.0195669	0.0338479
BZW1	Basic leucine zipper and W2 domain-containing protein 1	Q7L1Q6;C9IZ80;C9JFN4;C9JV57;H0Y503;C9J188;C9JWF5	0.361174	0.0200993	0.0346889
C9orf64	UPF0553 protein C9orf64	Q5T6V5;Q5T6V7;Q5T6V6	0.399273	0.0203409	0.0350254
DSG2	Desmoglein-2	Q14126;A0A804HJ09;A0A804HLK9;J3KSI6;A0A804HIA2;A0A804HJQ3	1.75871	0.0204474	0.0351282
MAP1A	Microtubule-associated protein 1A;MAP1A heavy chain;MAP1 light chain LC2	E9PGC8;P78559	0.402391	0.020603	0.0353147
EIF3C;EIF3CL	Eukaryotic translation initiation factor 3 subunit C;Eukaryotic translation initiation factor 3 subunit C-like protein	Q99613;B5ME19;H3BPE3;H3BPE4;H3BTY8	0.470813	0.020734	0.0354584
RPS3	40S ribosomal protein S3	P23396;E9PPU1;F2Z2S8;H0YCJ7;H0YF32	1.84101	0.0207914	0.0354756
GNPTG	N-acetylglucosamine-1-phosphotransferase subunit gamma	H0YEA7;Q9UJJ9;A0A804HI41;A0A087WWA2;A0A804HIZ1;E9PQQ5	0.473277	0.0208774	0.0355416
DGCR2	Integral membrane protein DGCR2/IDD	P98153;F6SYP7	1.98961	0.0210289	0.0357185
IFI35	Interferon-induced 35 kDa protein	P80217	0.499249	0.0210821	0.0357281
RRBP1	Ribosome-binding protein 1	F8W7S5;A0A087WVV2;Q9P2E9;A0A087WU26;H9KV85	1.95464	0.0215531	0.0364046
STX3	Syntaxin-3	A0A0C4DGE4;A0A286YF28;A0A0J9YW33;Q13277	2.03645	0.0216104	0.0364046
PRCP	Lysosomal Pro-X carboxypeptidase	P42785;E9PNF7;B7Z7Q6;A0A7P0TB23;E9PLY4;E9PQB5;E9PL85;E9PKN6;A0A7P0Z451;B3KR26;E9PNJ1;E9PL49	1.83806	0.0216268	0.0364046
SEC13	Protein SEC13 homolog	P55735;A8MXL6	0.416686	0.0218766	0.0367428
PSMG3	Proteasome assembly chaperone 3	Q9BT73	0.384158	0.022024	0.0369078
UBA2	SUMO-activating enzyme subunit 2	Q9UBT2;K7EPL2;K7ESK7;U3KQ93;U3KQ55;K7ES38	0.527929	0.0223189	0.0372002
SLTM	SAFB-like transcription modulator	H0YMW8;H0YNF3;H0YMR6;H0YLE6;H0YL55;H7BXE3;Q9NWH9;H0YLW7;H0YKU6	1.95939	0.0223516	0.0372002
GALNT12	Polypeptide N-acetylgalactosaminyltransferase 12	Q8IXK2	1.94993	0.0223639	0.0372002
SLC3A2	4F2 cell-surface antigen heavy chain	P08195;A0A7P0Z4P5;J3KPF3;A0A7P0TAN7;A0A7P0Z4A0;F5GZS6;A0A7P0T9F7;A0A7P0TBF8;F5GZI0;F5H056;A0A7P0TAS6;A0A7P0T8U7;A0A7P0T8F1;H0YH36;A0A7P0TAT7;F5H0E2;H0YFS2;H0YFX4;F5H867;A0A7P0T853	1.83461	0.0223967	0.0372002
PTBP1	Polypyrimidine tract-binding protein 1	A0A0U1RRM4;P26599;A6NLN1;A0A7I2V621;A0A0D9SF20;A0A7I2V4H6;A0A6Q8PEX4;K7EKJ7;K7ES59;K7EK45;K7ELW5;A0A087WUW5;A0A087WU68;X6R242;O95758	0.452656	0.0231461	0.0382725
TFG	Protein TFG	C9JUE0;C9JJP5;A0A6Q8PFC4;A0A6Q8PH89;A0A6Q8PH27;A0A6Q8PG00;A0A6Q8PG04;A0A6Q8PGS4;A0A6Q8PF40;A0A6Q8PFY7;Q92734;C9JTY3;A0A6Q8PF51	0.404069	0.0231748	0.0382725
GCLM	Glutamate--cysteine ligase regulatory subunit	P48507	0.492833	0.0231952	0.0382725
GDF15	Growth/differentiation factor 15	Q99988;A0A0A0MTT8	1.92456	0.0233509	0.0384448
NPM3	Nucleoplasmin-3	O75607	2.59551	0.0236498	0.0388518
GALNS	N-acetylgalactosamine-6-sulfatase	P34059;H3BP66	2.02172	0.0237399	0.0389147
CARM1	Histone-arginine methyltransferase CARM1	Q86X55;K7EK20;K7EPK1	0.436826	0.0238423	0.0389326
CORO1C	Coronin-1C;Coronin	Q9ULV4;B4E3S0;H0YHL7;F8W1H8;F8VUX3;F8VSA4;F8VRE9;F8VTT6;F8VVB7;F8VV53;J3QLV6;J3KSS5;Q6QEF8	0.551083	0.0238546	0.0389326
SUMO1	Small ubiquitin-related modifier 1	B8ZZJ0;B9A032;B8ZZN6;P63165;B8ZZ67;G2XKQ0	0.457923	0.0240593	0.0391385
ATP6AP1	V-type proton ATPase subunit S1	A0A7I2YQA5;A0A7I2V3T8;Q15904;A6QRJ1;A0A0C4DGX8;H7C2Y8;A6NLC6;H7C0T7;F2Z3L8	1.84001	0.024133	0.0391385
ADAM15	Disintegrin and metalloproteinase domain-containing protein 15	Q13444	1.83873	0.0241371	0.0391385
PPME1	Protein phosphatase methylesterase 1	Q9Y570	0.52087	0.0242272	0.0392
RALA;RALB	Ras-related protein Ral-A;Ras-related protein Ral-B	P11233;H7C3P7;C9JPE8;C9JYR1;C9J6B1;C9JQB3;P11234;F8WEQ6	1.87756	0.0244852	0.0395322
LZTFL1	Leucine zipper transcription factor-like protein 1	Q9NQ48;H7C488;A0A7P0TAT3	0.440158	0.0247187	0.0398234
HMGB3	High mobility group protein B3	O15347;E9PES6;E7ES08;E7EQU1	2.27612	0.0250586	0.0402357
DDX42	ATP-dependent RNA helicase DDX42	Q86XP3;A0A0A0MSJ0;J3KRE3;J3KTK9	0.479151	0.0250995	0.0402357
IMPAD1	Inositol monophosphatase 3	H0YB38;Q9NX62	2.44285	0.0251487	0.0402357
45180	Septin-11	D6RGI3;D6RER5;Q9NVA2;D6RDU5;H0Y961;D6RDP1;D6R9Y6;H0Y9G8	0.532945	0.0252715	0.0402357
SDF4	45 kDa calcium-binding protein	A0A5F9UP49;Q9BRK5;A0A5F9UJX7;H0Y3T6;G3V1E2	1.71413	0.0252838	0.0402357
GAS6	Growth arrest-specific protein 6	Q14393	1.75823	0.0252961	0.0402357
SERPINH1	Serpin H1	P50454;E9PJH8;E9PR70;E9PPV6;E9PKH2;E9PNX1;E9PK86;E9PMI5;E9PQ34;E9PIG2;E9PRS3;H0YEP8;E9PLA6	1.85454	0.0253657	0.0402611
HSPA4L	Heat shock 70 kDa protein 4L	O95757;E9PDE8;D6RJ96	0.47687	0.0254312	0.0402799
TCEB2	Transcription elongation factor B polypeptide 2	B8ZZU8;I3L0M9;Q15370;A0A0B4J296	0.445108	0.02555	0.040382
EPS15	Epidermal growth factor receptor substrate 15	P42566;B1AUU8;S4R3U1	0.480306	0.0256032	0.040382
TXNDC12	Thioredoxin domain-containing protein 12	O95881;V9GY50;V9GYV4	1.96029	0.0257547	0.0404703
C2orf69	UPF0565 protein C2orf69	Q8N8R5	2.54796	0.025767	0.0404703
PI16	Peptidase inhibitor 16	Q6UXB8	2.13573	0.0258571	0.0405108
RBM10	RNA-binding protein 10	P98175	1.97577	0.0259554	0.0405108
RAB14	Ras-related protein Rab-14	P61106;X6RFL8	0.41271	0.0259841	0.0405108
DYNC1I2	Cytoplasmic dynein 1 intermediate chain 2	Q13409;E9PGG1;E7EU01;E7EUM4;E7ERR6;E7ERH4;E7ET01;E7ETL8;E7EQU2;E7ESD3;E7EMU4;E7EV09;E7EQL5	3.06802	0.0260086	0.0405108
RPS23	40S ribosomal protein S23	P62266;D6RD47;D6RDJ2;D6RIX0;D6R9I7	2.28609	0.0264346	0.0410889
RTCA	RNA 3-terminal phosphate cyclase	O00442	0.488478	0.0265165	0.0411033
HSPBP1	Hsp70-binding protein 1	Q9NZL4;K7EN20;K7EMM7;K7EL16	0.521034	0.0265533	0.0411033
TP53BP1	Tumor suppressor p53-binding protein 1	C9JXV0;A6NNK5;Q12888;H7C3N7	3.40055	0.0266475	0.0411642
HLA-C	NA	A0A140T9W2;A0A140T9M0;Q53YP1;A0A140T9U0;A0A1W2PNZ7;A0A140T9T1;A2BF26;Q5QT33;D0EV57;A0A0G2JPA3;S6AU73;Q2L6G2;Q5SS57;D5H3J5;D9J307;Q5SUL5;Q5RIP0;A0A140T9X6;O78179;A0A1W2PSE7;A0A140T9B3;A0A140T962;A0A0G2JH66;A0A0G2JPQ3;A0A0G2JIF0;A0A0G2JIF2;Q5SRN5;A0A140T9J9;A0A140T912;A0A0G2JH50;A0A140T930;A0A0G2JL56;A0A140TA03;A0A140T9G0;Q5RJ85;Q31611;A0A1W2PP77;A0A1W2PS56;A0A140T9S9;A0A140T9H3;A0A140T9A9;A0A140T9…	0.445465	0.0267581	0.0412502
DPP7	Dipeptidyl peptidase 2	Q9UHL4;R4GNE8;R4GN05;R4GMR2;R4GMU5;R4GMV4	1.77161	0.0269628	0.0414775
BROX	BRO1 domain-containing protein BROX	Q5VW32;F5GXQ0;Q5VW33	0.527205	0.0270161	0.0414775
SLC39A10	Zinc transporter ZIP10	Q9ULF5;E7ENT5;E7EV45	1.92936	0.0271553	0.0415963
PLCB3	1-phosphatidylinositol 4,5-bisphosphate phosphodiesterase beta-3	Q01970	0.458468	0.0272618	0.0415963
RPUSD2	RNA pseudouridylate synthase domain-containing protein 2	Q8IZ73	0.401837	0.0272741	0.0415963
P4HB	Protein disulfide-isomerase	P07237;A0A7P0TA35;A0A7P0TB26;A0A7P0TA71;I3L4M2;A0A7P0T8X1;A0A7P0TA97;A0A7P0T9K9;I3L3P5;A0A7P0T9U6;A0A7P0T8J3;A0A7P0T8C0;I3L0S0;H7BZ94;A0A7P0T9D6;I3L514;H0Y3Z3;A0A7P0Z4S2;A0A7P0Z4J0;A0A7P0TAX9;B3KTQ9;A0A7P0T9S9;I3L3U6;A0A7P0Z476;A0A7P0TBP8;I3NI03;I3L1Y5;A0A7P0T9E3;A0A7P0T940;A0A7P0Z4B2;A0A7P0TBA3;A0A7P0Z4F8	1.73706	0.027315	0.0415963
SLC7A5	Large neutral amino acids transporter small subunit 1	Q01650	2.18507	0.0274665	0.0417423
CAB39	Calcium-binding protein 39	Q9Y376;A0A087X0K1	0.546554	0.0276099	0.0418754
GLUD1	Glutamate dehydrogenase 1, mitochondrial	P00367;A0A804HKE0;A0A804HJD7;A0A804HJZ0;A0A804HHS2;A0A804HLC0;A0A804HHU3;A0A804HIA0	1.79158	0.0276877	0.0419087
FKBP3	Peptidyl-prolyl cis-trans isomerase FKBP3	Q00688;G3V5F2	0.516277	0.0278474	0.0420657
TOR1B	Torsin-1B	O14657;H0Y7C8	2.32596	0.0279334	0.0421109
CTSV	Cathepsin L2	A0A7P0Z415;O60911;A0A7P0T8X8;A0A7P0T983;A0A804EQJ3	2.2698	0.0280849	0.0421822
CPED1	Cadherin-like and PC-esterase domain-containing protein 1	A4D0V7;E7ENG7;G5E9U2;E9PCC8;H0YB19;Q5MJQ4	1.73937	0.0280931	0.0421822
ADAR	Double-stranded RNA-specific adenosine deaminase	A0A7P0Z4F9;A0A3B3ISU1;A0A3B3IRQ9;A0A7P0Z4K3;P55265	2.66033	0.028175	0.0422208
WARS	Tryptophan--tRNA ligase, cytoplasmic;T1-TrpRS;T2-TrpRS	P23381;G3V3Y5;G3V3H8;G3V277;H0YJP3;G3V456;G3V5U1;G3V423;G3V227;G3V3P2;G3V2Y7;G3V3X0;G3V3S7;G3V5W1;G3V4N8;G3V4C7;G3V2C0;G3V339;G3V313;G3V4S4;G3V3R3;G3V2F2;P78534;G3V4N0;G3V4Q0;G3V4A3;G3V5H5	1.70741	0.0283265	0.0422623
LTBP3	Latent-transforming growth factor beta-binding protein 3	Q9NS15;E9PKW1;E9PJR2;H0YC99;H0YCX6;E9PR84;E9PR75;E9PPT7;E9PQR0;H0YCQ2	0.50424	0.0283634	0.0422623
DDRGK1	DDRGK domain-containing protein 1	Q96HY6;A0A0A0MRX2	1.88528	0.0283716	0.0422623
UBE2A	Ubiquitin-conjugating enzyme E2 A	A0A0D9SG71;A0A0R4J2E5;P49459;A0A0D9SEZ6	2.28468	0.0286787	0.0426352
SYMPK	Symplekin	Q92797;M0R3C7;A0A087WUE9;M0R1C2;M0R180;M0QXP5	0.453203	0.0289203	0.0429094
LRRC40	Leucine-rich repeat-containing protein 40	Q9H9A6	0.359899	0.0290022	0.0429461
SPARC	SPARC	P09486;F5GY03;E5RK62;F5H4E2	0.580244	0.0291497	0.0430431
SDHA	Succinate dehydrogenase [ubiquinone] flavoprotein subunit, mitochondrial	D6RFM5;P31040;A0A087X1I3;A0A494C1T6;H0Y8X1	2.29163	0.0291824	0.0430431
IFNAR1	Interferon alpha/beta receptor 1	P17181;A0A494C0P2;C9J114;A0A494BZU5;A0A494C0E2	0.327166	0.029334	0.0431091
BRCC3	Lys-63-specific deubiquitinase BRCC36	X6RJS7;P46736;A0A0A0MS96;A0A087WZR3;H9KVA9;A0A0D9SF50	0.362456	0.0293462	0.0431091
NUDC	Nuclear migration protein nudC	Q9Y266;A0A0A0MSU9;A0A0A0MSS4	0.582548	0.0293995	0.0431091
SERBP1	Plasminogen activator inhibitor 1 RNA-binding protein	Q8NC51	0.540939	0.0295346	0.0432229
EEF1G	Elongation factor 1-gamma	P26641	0.572165	0.0297721	0.0434125
AKR1C1;AKR1C2	Aldo-keto reductase family 1 member C1;Aldo-keto reductase family 1 member C2	Q04828;A6NHU4;H0Y804;S4R3P0;B4DK69;P52895	0.3319	0.0298131	0.0434125
RPL27A	60S ribosomal protein L27a	E9PJD9;E9PLL6;P46776;E9PLX7	2.17966	0.0298377	0.0434125
POR	NADPH--cytochrome P450 reductase	P16435;H0Y4R2;E7EMD0;C9JU80	0.474931	0.0299564	0.0435001
COPS7A	COP9 signalosome complex subunit 7a	Q9UBW8;F5H4U8;F5H7C6;F5GYF7;F5H248;F5H4Z0;F5H3M6;G3XAP1;F5GXT7	2.8085	0.0300138	0.0435001
CLN5	Ceroid-lipofuscinosis neuronal protein 5	A0A1B0GWI2;O75503;A0A1B0GVL0;A0A087WZY0;A0A1B0GTR6;A0A1B0GWJ7;A0A1C7CYZ2;A0A1B0GU14	2.05548	0.0302062	0.0436947
PRDX5	Peroxiredoxin-5, mitochondrial	P30044	0.466793	0.0304069	0.0437854
PIN4	Peptidyl-prolyl cis-trans isomerase NIMA-interacting 4	Q9Y237;H0Y4T6;J3KMW3;H0Y610;H0Y8P6;A0A494C021	0.444427	0.0304929	0.0437854
HEXA	Beta-hexosaminidase subunit alpha;Beta-hexosaminidase	P06865;H3BP20;H3BS10;A0A804HIQ5;A0A804HLJ5;A0A804HKX5;A0A804HIC8;A0A804HIU3;H3BTD4;H3BU85;A0A804HJ97;A0A087WUJ7;H3BQ04;H3BT62;H3BVH8;A0A804HK32;A0A804HIC7;A0A087WTY2;A0A804HJK0;H3BRP6	1.71763	0.030542	0.0437854
NXN	Nucleoredoxin	A0A0G2JQK5;Q6DKJ4	2.19884	0.0305543	0.0437854
RPL8	60S ribosomal protein L8	P62917;E9PP36;E9PKZ0;E9PKU4;G3V1A1	1.81858	0.0306362	0.0437854
IPO7	Importin-7	O95373;E9PLJ0;E9PLB2	0.586482	0.0306403	0.0437854
DPYSL5	Dihydropyrimidinase-related protein 5	E7EWB4;Q9BPU6	1.86333	0.0306772	0.0437854
LCP1	Plastin-2	P13796;Q5TBN3;A0A0A0MSQ0;P13797;Q5TBN5;U3KQI3	0.567433	0.0310498	0.0442332
RPS16	40S ribosomal protein S16	M0R210;P62249;M0R3H0;Q6IPX4;M0QX76;M0R1M5	1.81207	0.0313365	0.0445019
QPRT	Nicotinate-nucleotide pyrophosphorylase [carboxylating]	Q15274;H3BP73	0.579379	0.031357	0.0445019
GUSB	Beta-glucuronidase	P08236;F8WBK6;F2Z3L6	2.00563	0.0314676	0.044508
DNTTIP2	Deoxynucleotidyltransferase terminal-interacting protein 2	J3KP30;Q5QJE6	2.17397	0.0314798	0.044508
RPL11	60S ribosomal protein L11	P62913;Q5VVC8	1.91119	0.0315986	0.0445919
SSBP1	Single-stranded DNA-binding protein, mitochondrial	Q04837;A0A0G2JLD8;E7EUY5;C9K0U8	1.67431	0.0318648	0.0448832
ZNF326	DBIRD complex subunit ZNF326	A0A0A0MRN4;Q5BKZ1	2.06163	0.032004	0.0449797
RPL24	60S ribosomal protein L24	C9JXB8;C9JNW5;P83731	1.94578	0.0320532	0.0449797
RPL7A	60S ribosomal protein L7a	P62424;Q5T8U3;Q5T8U2	1.70802	0.0321596	0.045045
ADA	Adenosine deaminase	F5GWI4;P00813;F5GXW0;F5GYD4	0.539256	0.0326224	0.045608
NMI	N-myc-interactor	Q13287	0.468383	0.0327125	0.045649
SP1	Transcription factor Sp1	P08047;H3BUU5	2.50109	0.0328354	0.0457354
RAB6A;RAB6B;RAB39A	Ras-related protein Rab-6A;Ras-related protein Rab-6B;Ras-related protein Rab-39A	P20340;C9JB90;F5H3K7;C9JU14;J3KR73;Q9NRW1;Q14964	3.77378	0.0330524	0.0459525
LMNB1	Lamin-B1	P20700;E9PBF6;A0A0D9SFE5;A0A0D9SFY5	1.73876	0.0333022	0.046214
RNASET2	Ribonuclease T2	D6RHI9;O00584;D6REQ6;A0A804HKZ2;A0A804HJZ7;A0A087WZM2;H0YAE9;A0A804HJ89;J3QQ64	1.96183	0.0333636	0.046214
SCAF4	Splicing factor, arginine/serine-rich 15	O95104	1.87057	0.0336094	0.0464686
NUCB1	Nucleobindin-1	Q02818;H7BZI1;C9JKZ2;C9JBD3;C9J3C1	1.6363	0.0337486	0.0464956
LYPLA1	Acyl-protein thioesterase 1	A0A087X1K9;E5RGR0;O75608;E5RJ48;B4DP64;E5RI35	0.502957	0.0337527	0.0464956
ECM1	Extracellular matrix protein 1	Q16610	1.66241	0.0340885	0.0468721
RGS10	Regulator of G-protein signaling 10	O43665	0.429411	0.0342113	0.0469551
LIN7C;LIN7A;LIN7B	Protein lin-7 homolog C;Protein lin-7 homolog B;Protein lin-7 homolog A	G3V1D4;Q9NUP9;H0YI92;H0YIA8;Q9HAP6;O14910	0.422778	0.0343342	0.0470024
GSPT1	Eukaryotic peptide chain release factor GTP-binding subunit ERF3A	P15170;H3BR35;Q8IYD1;H3BSV8	0.536312	0.0343711	0.0470024
ATP6V1G1	V-type proton ATPase subunit G 1	O75348;A0A7I2V4K4;A0A7I2V3Q6;A0A7I2V375;A0A7I2V2N1;A0A7I2YQH3;F2Z307;O95670	0.559915	0.034539	0.0471331
ASRGL1	Isoaspartyl peptidase/L-asparaginase;Isoaspartyl peptidase/L-asparaginase alpha chain;Isoaspartyl peptidase/L-asparaginase beta chain	Q7L266;E9PJK6;A0A087WZI5;A0A087WUG3	0.482351	0.0345922	0.0471331
ACO2	Aconitate hydratase, mitochondrial	A0A7I2V3U0;A0A7I2V586;A0A7I2V5T4;A0A7I2V3F1;A2A274;Q99798;A0A7I2V5A1;A0A7I2V614;A0A7I2V538;A0A7I2V3U7;A0A7I2V4I8;A0A7I2V5W7;A0A7I2V3C8;A0A7I2V6A6	1.69489	0.0347724	0.0472928
RPS6	40S ribosomal protein S6	P62753;A2A3R5;A2A3R7	2.53445	0.0348666	0.0473352
RAC1	Ras-related C3 botulinum toxin substrate 1	P63000;B1AH78;P60763;P15153;B1AH77;B1AH80;A0A3B3IRV0;B1AH79;A0A494C1M1;J3KSC4;J3QLK0;G3V4H1;A0A494BZX6;G3V476;Q9H4E5	0.472916	0.0349362	0.0473441
ICAM5	Intercellular adhesion molecule 5	Q9UMF0	1.71436	0.0350713	0.0474165
GNAI3	Guanine nucleotide-binding protein G(k) subunit alpha	P08754	1.97919	0.0351532	0.0474165
THOC6	THO complex subunit 6 homolog	Q86W42	0.371335	0.035272	0.0474165
RPS7	40S ribosomal protein S7	P62081;A0A2R8Y623;B5MCP9	2.38886	0.0352761	0.0474165
PICALM	Phosphatidylinositol-binding clathrin assembly protein	Q13492;E9PJT1;E9PK13;E5RFU0;E5RHK9;E9PI56;E9PKP6;E5RFC6;E5RK51;E5RIJ5;E9PLJ8;E5RGY9;E9PDG8;O60641	0.558815	0.0353621	0.0474165
LARS	Leucine--tRNA ligase, cytoplasmic	B4DER1;A0A6I8PIT3;A0A6I8PIV1;Q9P2J5;A0A6I8PLB3;A0A6I8PRS0;A0A6I8PL42;A0A6I8PS05;A0A6I8PLB8;A0A6I8PIP7;A0A6I8PRU9;A0A6I8PTV8	0.476617	0.0354112	0.0474165
RANBP2	E3 SUMO-protein ligase RanBP2	P49792;J3KQ37;F8VYC4;A0A286YES2;A0A1W2PNU4;J3KNE0;P0DJD0;P0DJD1;Q7Z3J3;A6NKT7;Q99666;O14715	1.6447	0.0354317	0.0474165
MGAT5	Alpha-1,6-mannosylglycoprotein 6-beta-N-acetylglucosaminyltransferase A	Q09328	1.93818	0.0355505	0.0474244
SERPINB6	Serpin B6	A0A024QZX5;A0A087X1N8;P35237;A0A2R8YD12;A0A2R8Y6A7;A0A2R8YDD0;A0A2R8Y517;C9JTJ8;C9JVA8	0.558533	0.0356651	0.0474244
PKM	Pyruvate kinase PKM;Pyruvate kinase	P14618;A0A804F6T5;A0A804F729;B4DNK4;H3BTN5;H3BQ34;H3BR70;H3BUW1;H3BTJ2;H3BT25;H3BU13;H3BN34;H3BQZ3	0.583612	0.0357716	0.0474244
SORT1	Sortilin	Q99523;A0A0J9YVX1;A0A0J9YX61	1.66725	0.035788	0.0474244
ITPA	Inosine triphosphate pyrophosphatase	Q9BY32	0.576747	0.0358044	0.0474244
CTBP1	C-terminal-binding protein 1	Q13363;E9PGB1;E7EUB3;E7ESU7;D6RAX2;E7EPF8	0.563751	0.0358167	0.0474244
DHX9	ATP-dependent RNA helicase A	Q08211	1.68598	0.0359559	0.0474792
PFDN2	Prefoldin subunit 2	Q9UHV9	0.588702	0.0359846	0.0474792
BMP1	Bone morphogenetic protein 1;Metalloendopeptidase	P13497;B7ZKR5;Q3MIM8	1.88387	0.0361402	0.0475229
PCBP2	Poly(rC)-binding protein 2	Q15366;H3BRU6;F8VZX2;F8W0G4;F8VXH9;F8W1G6;J3QT27;E9PFP8;P57721;H3BSS4;F8VTZ0;F8VRH0;H3BND9	0.550053	0.0361443	0.0475229
PSIP1	PC4 and SFRS1-interacting protein	O75475	2.17665	0.0362999	0.0476441
DCUN1D1	DCN1-like protein;DCN1-like protein 1	C9JRU6;C9J0B2;C9J8R4;C9JVE2;Q96GG9	0.39219	0.0365088	0.0478346
CRK	Adapter molecule crk	P46108;I3L297	0.528922	0.0367749	0.0480746
PAPOLA;PAPOLB	Poly(A) polymerase alpha;Poly(A) polymerase beta	G3XAH6;P51003;A0A0C4DGK1;G3V3I9;H0YJ00;Q9NRJ5;G3V457;H0YJL4	0.542647	0.03682	0.0480746
CAND1	Cullin-associated NEDD8-dissociated protein 1	Q86VP6;A0A0C4DGH5;H0YH27;O75155;F5H6I6;A0A3B3ISC4;F8WBB8	0.612209	0.0370575	0.0482841
EIF4G1	Eukaryotic translation initiation factor 4 gamma 1	E7EX73;E9PGM1;E7EUU4;A0A7I2Y1C3;Q04637;H7C0V6;H7C044;A0A6Q8PFB2;C9J6B6;C9J2Z7;C9K073;C9JF13	0.542357	0.0371312	0.0482841
OSGEP	Probable tRNA N6-adenosine threonylcarbamoyltransferase	Q9NPF4;G3V445	2.26774	0.0371886	0.0482841
CCT8	T-complex protein 1 subunit theta	P50990;H7C4C8;H7C2U0	0.610961	0.0372377	0.0482841
TATDN3	Putative deoxyribonuclease TATDN3	H0YCC7;E9PRA1;E9PP81;Q17R31;H0YD82;E9PPF0;E9PQP8	0.408726	0.0375244	0.0485719
CTSD	Cathepsin D;Cathepsin D light chain;Cathepsin D heavy chain	A0A1B0GV23;A0A1B0GVD5;A0A1B0GWE8;C9JH19;P07339;F8W787;A0A1B0GW44;A0A1B0GVP3;A0A1B0GU92;A0A1B0GU03;F8WD96;H7C469;A0A1B0GVF1	1.65136	0.0376759	0.0486841
RCN1	Reticulocalbin-1	Q15293;E9PP27	1.79774	0.0377701	0.0487219
HMBS	Porphobilinogen deaminase	A0A3B3IRR1;A0A3F2YNY7;P08397;F5H345;F5H0P4;F5GY90;A0A3B3IU56;A0A1W2PNU5;F5H226;A0A3B3IU34;F5H4W5;F5H4X2	0.480157	0.0378356	0.0487228
NOP56	Nucleolar protein 56	O00567;A0A494C128;H0Y653;H0YDU4;Q5JXT2	1.68305	0.038196	0.0491026
CIRBP	Cold-inducible RNA-binding protein	K7ENX8;K7ELV6;K7EJV5;K7ELT6;K7EJV1;K7EMY9;K7EPM4;K7ER40;K7EQR7;D6W5Y5;Q14011;K7EQX4;K7ENN6;K7EIF7;K7EQL0	1.79241	0.0383106	0.0491291
RANGAP1	Ran GTPase-activating protein 1	P46060;H0Y4Q3;B0QYT5;B0QYT4;B0QYT6	0.54628	0.0383475	0.0491291
TGM3	Protein-glutamine gamma-glutamyltransferase E;Protein-glutamine gamma-glutamyltransferase E 50 kDa catalytic chain;Protein-glutamine gamma-glutamyltransferase E 27 kDa non-catalytic chain	A0A494C0J7;Q08188	2.59401	0.0384785	0.0492131
FAHD2A;FAHD2B	Fumarylacetoacetate hydrolase domain-containing protein 2A;Fumarylacetoacetate hydrolase domain-containing protein 2B	Q96GK7;Q6P2I3;C9JGM0	0.568987	0.0388144	0.0494518
RAB2A;RAB2B	Ras-related protein Rab-2A;Ras-related protein Rab-2B	P61019;E9PKL7;A0A3B3ITL1;Q8WUD1;E9PE37;H7C125;Q6PIK3;H0YD31	0.476052	0.0388471	0.0494518
OSBP	Oxysterol-binding protein 1	P22059;H0YCV6	0.484772	0.0388881	0.0494518
NCL	Nucleolin	A0A7I2V428;H7BY16;P19338;C9JLB1;A0A7I2V3F3;A0A7I2V5M5;A0A7I2V2U7;A0A7I2V349;A0A7I2V506;A0A7I2V699;A0A7I2V2S8	0.621082	0.0389577	0.0494518
KHSRP	Far upstream element-binding protein 2	A0A087WTP3;M0R0C6;Q92945;M0R0I5;M0QYH3;M0QXW7;M0R3J3	0.372322	0.0389945	0.0494518
HIST1H1B	Histone H1.5	P16401	1.68294	0.0392034	0.0496114
KATNAL2	Katanin p60 ATPase-containing subunit A-like 2	K7EM02;K7EIJ8;Q8IYT4	0.465534	0.0392525	0.0496114
DNASE2	Deoxyribonuclease-2-alpha	O00115;K7ENE5	1.71075	0.0394082	0.049708
MANBA	Beta-mannosidase	O00462;A0A2R8YEC9;A0A2R8Y524;E9PFW2;A0A2R8YCE9;A0A2R8Y4U7;A0A2R8YE79;A0A2R8Y211;A0A2R8Y7A0;A0A2R8Y7A7;A0A2R8Y7N1	1.67323	0.0394614	0.049708
EIF3I	Eukaryotic translation initiation factor 3 subunit I	Q13347;A0A7I2YQF8;A0A7I2V3U3;A0A7I2YQC8;A0A7P0MRT9;A0A7I2YQT9;A0A7I2V685;A0A7I2V3N2;A0A7I2V5V8;A0A7I2YQU2;A0A7I2V613;A0A7I2V640;A0A7I2YQI2;A0A7I2V607;A0A7I2V2M3;Q5TFK1;A0A7I2YQI6;A0A7I2V3K6;A0A7I2V4S8;A0A7I2V4C2;A0A7I2YQP9;A0A7I2V391;A0A7I2YQN1;A0A7I2V3T4;A0A7I2V5E4;A0A7I2YQX4;A0A7I2V415	0.557517	0.0397399	0.049917
CBS	Cystathionine beta-synthase	P35520;C9JMA6;H7C2H4;H7C1W6;H7C2W0	0.603778	0.0397603	0.049917
DDX54	ATP-dependent RNA helicase DDX54	Q8TDD1;H0YHZ9	2.48938	0.0399938	0.050053
CCDC124	Coiled-coil domain-containing protein 124	Q96CT7;M0R2F5	0.508732	0.040002	0.050053
UTP3	Something about silencing protein 10	Q9NQZ2	2.57012	0.0401371	0.050091
SAE1	SUMO-activating enzyme subunit 1;SUMO-activating enzyme subunit 1, N-terminally processed	Q9UBE0;M0QZS6;B3KNJ4;M0QX65;A0A590UK93;A0A590UKC5;M0QYM8;M0R054;M0R286;A0A590UKA0;M0R375;M0QYP2	0.572782	0.0401658	0.050091
HNRNPH1;HNRNPH2	Heterogeneous nuclear ribonucleoprotein H;Heterogeneous nuclear ribonucleoprotein H, N-terminally processed;Heterogeneous nuclear ribonucleoprotein H2	P31943;G8JLB6;E9PCY7;D6RIU0;P55795;H0YB39;D6RBM0;D6RIH9;D6RJ04;D6RDU3;E5RGH4;D6RIT2;E7EN40;D6RFM3;D6R9T0;E5RGV0;D6RAM1;E7EQJ0;H0YAQ2;D6RDL0	0.419775	0.0403009	0.0501762
PNPO	Pyridoxine-5-phosphate oxidase	J3QQZ9;Q9NVS9;J3QQV6;A0A286YFL3	0.55049	0.0407186	0.050504
BRE	BRCA1-A complex subunit BRE	F8W733;Q9NXR7;C9J2G0;A0A075B7D2	0.493225	0.0407841	0.050504
PGP	Phosphoglycolate phosphatase	A6NDG6	0.574617	0.0408169	0.050504
CHID1	Chitinase domain-containing protein 1	Q9BWS9;E9PI70;E9PIP0;E9PRL3;E9PPH0;E9PPA0;E9PKF1;H0YDL6;H0YCC4;H0YC89	0.541565	0.0408333	0.050504
DCTD	Deoxycytidylate deaminase	P32321;D6RBJ9;D6RAD7;D6RAR9;D6RC36;D6R9S0;D6RBN2	0.416515	0.0411281	0.050785
PSMD1	26S proteasome non-ATPase regulatory subunit 1	A0A7I2V523;Q99460;A0A7I2V641;A0A7P0MW50;A0A087WW66;A0A7I2YQY1;A0A7I2V262;A0A7I2V5C8;A0A7I2V2K8;A0A7I2V479;A0A7I2YQI9;A0A7I2V4X0;A0A7I2V491;A0A7I2V4A5;C9J9M4	0.606167	0.0415377	0.0511747
XRCC5	X-ray repair cross-complementing protein 5	P13010;C9JZ81	0.623132	0.0415868	0.0511747
EIF5B	Eukaryotic translation initiation factor 5B	A0A087WUT6;O60841	0.606492	0.0416482	0.0511747
ATXN2L	Ataxin-2-like protein	Q8WWM7;H3BUF6	0.403396	0.0417629	0.0512317
CCDC86	Coiled-coil domain-containing protein 86	Q9H6F5;H0YG79	0.294191	0.0420905	0.0514855
PPP1R12A	Protein phosphatase 1 regulatory subunit 12A	O14974;F8VZN8;H0YIM2;H0YIS3;H0YIS4;H0YHI8;A0A3B3ISH4;A0A0U1RQZ1	0.441839	0.0421069	0.0514855
SARS	Serine--tRNA ligase, cytoplasmic	Q5T5C7;P49591	0.570133	0.0425533	0.0518723
AP3D1	AP-3 complex subunit delta-1	A0A2R8Y611;O14617	2.19114	0.0425615	0.0518723
PTGR2	Prostaglandin reductase 2	Q8N8N7;G3V3Y1;G3V2R9	0.506144	0.0427744	0.0520474
TRA2B	Transformer-2 protein homolog beta	P62995;H7BXF3	1.67852	0.0434215	0.0527492
TXN	Thioredoxin	P10599	0.579753	0.0435197	0.0527832
XP32	Skin-specific protein 32	Q5T750	2.95275	0.0437163	0.0529361
FURIN	Furin	A0A7P0T8U2;P09958;A0A7P0T8P1;A0A7P0T9X7	1.73457	0.0439088	0.0530661
SNRPD1	Small nuclear ribonucleoprotein Sm D1	P62314;J3QLI9;J3QLR7	1.71442	0.0439661	0.0530661
PVRL2	Nectin-2	Q92692;K7EKE8	1.66818	0.0440357	0.0530661
DDX1	ATP-dependent RNA helicase DDX1	A0A7I2V430;A0A7I2V2M5;A0A7I2V4F0;Q92499;A0A7I2V4J3;A0A087WZ71;A0A7I2YQ77;A0A087X2G1;A0A7I2V421;A0A7I2V5X8;A0A7I2YQD0;A0A7I2V4Q0	0.594905	0.044347	0.0533555
SNX5	Sorting nexin-5	Q9Y5X3;Q5QPE4;Q5QPE5;A0A087WUY5;U3KQL0;U3KQP5	0.543742	0.0444657	0.0534128
EIF3M	Eukaryotic translation initiation factor 3 subunit M	Q7L2H7;J3KNJ2;E9PRY0;E9PN86;E9PRI2;E7ESM3;H0YCQ8	0.559739	0.0447688	0.05362
TGFBR3	Transforming growth factor beta receptor type 3	Q03167;E9PKY4	1.61685	0.0447811	0.05362
ATP6V1H	V-type proton ATPase subunit H	Q9UI12;G3V126;E5RK31;E5RJG1;E5RG49;E5RHH0	0.415836	0.045166	0.0539529
FLNA	Filamin-A	Q60FE5;P21333;A0A7P0NMY4;F8WE98;A0A087WWY3;A0A7I2V3E6;H0Y5C6;H0Y5F3;A0A669KBC6;H7C2E7	1.58634	0.0452029	0.0539529
TIPRL	TIP41-like protein	O75663	1.8304	0.0454404	0.0540082
CAPZA2	F-actin-capping protein subunit alpha-2	P47755;F8W9N7;C9JUG7;A0A0D9SET8;F8WED3	0.542808	0.0454527	0.0540082
RPL10	60S ribosomal protein L10	X1WI28;P27635;B8A6G2;F8W7C6;A6QRI9	2.04009	0.045465	0.0540082
GSTK1	Glutathione S-transferase kappa 1	E9PFN5;Q9Y2Q3	1.79453	0.0463659	0.0549914
LGALS1	Galectin-1	P09382;F8WEI7	1.62592	0.0464519	0.0550065
CDK6	Cyclin-dependent kinase 6	Q00534	0.561238	0.0467099	0.0552249
RBM27	RNA-binding protein 27	Q9P2N5	2.17602	0.0470457	0.0555345
RTCB	tRNA-splicing ligase RtcB homolog	Q9Y3I0	0.402075	0.0472095	0.0556298
ST13;ST13P4;ST13P5	Hsc70-interacting protein;Putative protein FAM10A4;Putative protein FAM10A5	P50502;H7C3I1;Q3KNR6;Q8IZP2;Q8NFI4;F6VDH7;F8WAQ7	0.51898	0.0472873	0.0556298
RARS	Arginine--tRNA ligase, cytoplasmic	P54136;E5RJM9;E5RH09;E5RI24	0.630369	0.0473488	0.0556298
SMU1	WD40 repeat-containing protein SMU1;WD40 repeat-containing protein SMU1, N-terminally processed	Q2TAY7	0.417541	0.047832	0.0561097
PSMC3	26S protease regulatory subunit 6A	R4GNH3;E9PM69;P17980;E9PN50;E9PMD8;E9PKD5;E9PLG2	0.550595	0.0481924	0.0564443
NIF3L1	NIF3-like protein 1	Q9GZT8;E7EXA3;Q6X734;B8ZZI0;H7C1A8;C9JN42	0.585075	0.04852	0.0567395
RAB6C	Ras-related protein Rab-6C	Q53S08;Q9H0N0	1.86218	0.0487575	0.0569286
PDIA4	Protein disulfide-isomerase A4	P13667;A0A499FI48	1.61208	0.0492489	0.0574131
LSR	Lipolysis-stimulated lipoprotein receptor	S4R3V8;Q86X29;M0R1W9;M0QZL9	1.6053	0.0493595	0.0574528
LMNA	Prelamin-A/C;Lamin-A/C	A0A6Q8PFJ0;P02545;A0A804HL68;A0A6Q8PHQ9;A0A6Q8PF80;A0A6Q8PGH0;A0A6Q8PFM1;A0A6Q8PF59;A0A6Q8PFF5	1.6067	0.0495069	0.0575033
PDIA6	Protein disulfide-isomerase A6	Q15084	1.74946	0.0495561	0.0575033
MILR1	Allergin-1	A0A087WVL4;Q7Z6M3	1.70756	0.0497158	0.0575996
ISOC1	Isochorismatase domain-containing protein 1	Q96CN7;D6RGE2	0.610738	0.0500885	0.0577837
PRPSAP1	Phosphoribosyl pyrophosphate synthase-associated protein 1	Q14558;B4DP31;C9J168;C9JKT9;C9JNQ3;I3L4G9;C9JUN4	0.478476	0.0501007	0.0577837
TIMP1	Metalloproteinase inhibitor 1	P01033;Q5H9A7;H0Y789;Q5H9B5;Q5H9B4	1.67731	0.0501294	0.0577837
RTF1	RNA polymerase-associated protein RTF1 homolog	Q92541	0.522249	0.0501826	0.0577837
STIP1	Stress-induced-phosphoprotein 1	P31948;F5H783;F5GXD8;H0YGI8	0.610547	0.050412	0.0578985
CAPZB	NA	B1AK88;A0A6I8PRV6	0.560444	0.0504365	0.0578985
OSTF1	Osteoclast-stimulating factor 1	Q92882	0.430963	0.0509116	0.0583172
DNPH1	2-deoxynucleoside 5-phosphate N-hydrolase 1	O43598;H0Y8X4	0.623931	0.0509566	0.0583172
KRR1	KRR1 small subunit processome component homolog	Q13601	1.91593	0.0510508	0.0583361
NPM1	Nucleophosmin	A0A7I2V5S2;A0A7I2YQC0;P06748;A0A7I2V5J8;E5RI98;A0A7I2V433;A0A7I2V2X9;A0A7I2V3U2;A0A7I2V4G8;A0A7I2V3G5;A0A7I2V579;E5RGW4	1.59472	0.0512146	0.0583924
TCP1	T-complex protein 1 subunit alpha	P17987;E7EQR6;F5H282;E7ERF2;F5GZ03;F5H136;F5GZI8;F5H676;F5H7Y1;F5H726;F5GYL4	0.650346	0.0513293	0.0583924
COPS5	COP9 signalosome complex subunit 5	Q92905;E5RHF2;E5RHH5;E5RFS1;E5RG35;E5RK55	0.59187	0.0514235	0.0583924
DARS	Aspartate--tRNA ligase, cytoplasmic	P14868;C9J7S3;C9JLC1;C9JQM9;H7C278;H7BZ35	0.600908	0.0514808	0.0583924
PPP4R2	Serine/threonine-protein phosphatase 4 regulatory subunit 2	Q9NY27;H7C559	0.437648	0.051489	0.0583924
ALDOC	Fructose-bisphosphate aldolase C;Fructose-bisphosphate aldolase	P09972;A8MVZ9;J3KSV6;J3QKP5;C9J8F3;J3QKK1;K7EKH5	0.623791	0.0517061	0.0585501
EIF2B4	Translation initiation factor eIF-2B subunit delta	Q9UI10;F8W8L6;A0A087WTA5;E7ERK9;A0A087WW69;F8WEV6	0.488566	0.051788	0.0585545
FAM129A	Protein Niban	Q9BZQ8	2.04949	0.0521483	0.0588733
SLC38A10	Putative sodium-coupled neutral amino acid transporter 10	Q9HBR0;H0YF92;I3L0Q8	1.56039	0.0524514	0.0591265
AAR2	Protein AAR2 homolog	A0A7P0T8J7;A2A2Q9;A0A7P0TA70;Q9Y312	1.74792	0.0527421	0.0593652
PRKDC	DNA-dependent protein kinase catalytic subunit	P78527	1.93674	0.0528241	0.0593684
VAPB	Vesicle-associated membrane protein-associated protein B/C	O95292;E5RK64	0.419952	0.0530575	0.0595416
PROS1	Vitamin K-dependent protein S	A0A3B3ISJ1;A0A0S2Z4L3;P07225;G5E9F8;A0A3B3IRK9;A0A3B3IUA6;CON__P07224;C9K0R0	1.53826	0.0531967	0.0595749
NT5C	5(3)-deoxyribonucleotidase, cytosolic type	Q8TCD5;J3KSY6;J3KRC4;J3KSX6	2.52416	0.0532459	0.0595749
TOP2A	DNA topoisomerase 2-alpha	P11388	1.65138	0.0536062	0.0598888
EIF4H	Eukaryotic translation initiation factor 4H	A0A7I2V4E4;Q15056;A0A7I2V385;A0A7I2V3D5;A0A7I2V3E4	1.6395	0.0540362	0.0602503
CSF1	Macrophage colony-stimulating factor 1;Processed macrophage colony-stimulating factor 1	P09603;E9PKP4;E9PJA2	2.48057	0.0541509	0.0602503
TXNDC5	Thioredoxin domain-containing protein 5	Q8NBS9	1.67296	0.0542287	0.0602503
TMEM189-UBE2V1;UBE2V1	Ubiquitin-conjugating enzyme E2 variant 1	I3L0A0;Q13404;G3V2F7;A0A0A0MSL3;E5RIF1;D6RG00;H0YBX6	0.619738	0.0543147	0.0602503
KIF5B	Kinesin-1 heavy chain	P33176;A0A0G2JMZ6;A0A7I2V4K6;A0A7I2V581;A0A7I2V3N5;J3KNA1;A0A7I2V492;A0A6Q8PEZ8;A0A6Q8PGJ3;O60282;Q12840;A0A6Q8PGT2;A0A6Q8PGN1;A0A7I2YQQ7;A0A7I2V352;A0A7I2V3V4	1.74408	0.0543311	0.0602503
CDC5L	Cell division cycle 5-like protein	Q99459	1.66643	0.0545604	0.0604154
UBLCP1	Ubiquitin-like domain-containing CTD phosphatase 1	Q8WVY7	0.550902	0.0546792	0.0604578
VAPA	Vesicle-associated membrane protein-associated protein A	Q9P0L0;J3QKM9	0.617421	0.0549413	0.0606582
LDHA	L-lactate dehydrogenase A chain	P00338;F5GXY2;F5GYU2;F5GXH2;F5H5J4;F5H6W8;F5GZQ4;F5GWW2;F5GXC7;F5H8H6;F5GXU1;Q6ZMR3;P07864;F5H5G7;F5H155;A0A087WUM2;G3XAP5;F5H245	0.632733	0.055359	0.0609283
SRRT	Serrate RNA effector molecule homolog	Q9BXP5;A0A286YEP7;H7C0U8	0.415923	0.0554204	0.0609283
IMPDH2	Inosine-5-monophosphate dehydrogenase 2	A0A7I2V2T3;H0Y4R1;P12268;E7ETK5;A0A7I2YQK5	0.592919	0.0554696	0.0609283
SMARCA2	Probable global transcription activator SNF2L2	P51531;F6VDE0;A0A0U1RQZ9;A0A0U1RRG6;A0A0U1RRD6;B1ALF6;B4DNT1;A0A1W2PS06;A0A0U1RR26;B1ALG2;F6T8Q0;A0A0U1RQX3;A0A0U1RRF5;B1ALG1;A0A0U1RRN2;A0A0U1RQW7;F6XE55;A0A0U1RQE1;A0A0U1RR09;A0A0U1RQU0;F6UH26;A0A0A0MSS5;A0A0U1RRF8;A0A0U1RR83	1.64717	0.0555105	0.0609283
HMOX2	Heme oxygenase 2	I3L159;I3L1F5;A0A087WT44;P30519	0.462115	0.055703	0.0610016
NAGK	N-acetyl-D-glucosamine kinase	H7C3G9;Q9UJ70;E9PPU6;H0YC94;H7C1L7;H0YEB7;H7C286;C9JEV6	1.99147	0.0557398	0.0610016
SORD	Sorbitol dehydrogenase	Q00796;A0A6I8PIS1;H0YKB3;A0A6I8PRA7	0.647674	0.0562313	0.0614499
PROSC	Proline synthase co-transcribed bacterial homolog protein	O94903;E5RFX7;E5RG77;E5RFZ4;H0YBG2	0.566564	0.0565957	0.0617583
ANP32E	Acidic leucine-rich nuclear phosphoprotein 32 family member E	Q9BTT0;E9PPH5;Q5TB25;Q5TB19;E9PLC4	1.72713	0.056821	0.061914
ACOX1	Peroxisomal acyl-coenzyme A oxidase 1	Q15067;I3L2U4;K7ELT1;I3L0T4	2.12298	0.0570585	0.0620828
UBE2M	NEDD8-conjugating enzyme Ubc12	P61081;M0QX69	0.498453	0.0571895	0.0621299
FXN	Frataxin, mitochondrial;Frataxin intermediate form;Frataxin(56-210);Frataxin(78-210);Frataxin mature form	C9JAX1;A0A2R8Y5A1;Q16595	0.504209	0.0572674	0.0621299
ARF1;ARF3;ARF5	ADP-ribosylation factor 1;ADP-ribosylation factor 3;ADP-ribosylation factor 5	P84077;P61204;F5H423;F5H0C7;C9J1Z8;P84085;C9JPM4;P18085;F5H1V1;F5H6T5;F8WDB3;C9JAK5	0.554489	0.0574025	0.0621458
SMARCC1	SWI/SNF complex subunit SMARCC1	Q92922;F8WE13	1.55472	0.0574475	0.0621458
CSTB	Cystatin-B	P04080;A0A1W2PS52;A0A1W2PQG6	0.603212	0.0577301	0.0623616
VTA1	Vacuolar protein sorting-associated protein VTA1 homolog	Q9NP79;A0A087WY55;Q5TGM0	0.506359	0.0578325	0.0623824
ZC3H18	Zinc finger CCCH domain-containing protein 18	Q86VM9;E7ERS3;H3BRH3	1.80626	0.0579758	0.0624473
CIAPIN1	Anamorsin	Q6FI81;H3BV90;H3BT65;H3BUG4;H3BPG7;H3BQ23;H3BTZ8	0.597178	0.0581724	0.0625223
NA	NA	A0A2R8Y5V9;A0A2R8YGX3;A0A2R8YH90;A0A2R8YHD2;A0A2R8YEU4;A0A590UJB9;A0A590UK79	1.6263	0.0582502	0.0625223
KIAA0368;ECM29	Proteasome-associated protein ECM29 homolog	A0A804HJA4;J3KN16;Q5VYK3;R4GMY1	0.516324	0.0582952	0.0625223
C21orf59	UPF0769 protein C21orf59	Q9NX33;C9JX57;D3DSE6;C9J818;A0A669KBI0;A0A669KAZ0;A0A669KAW7;A0A5F9ZHZ7;A0A669KAW9;A0A669KAY3;P57076	2.24728	0.0585696	0.062727
SERPINC1	Antithrombin-III	P01008	2.13517	0.0588481	0.0629354
PGAM1	Phosphoglycerate mutase 1	P18669;P15259;Q8N0Y7	0.653591	0.0590611	0.0630733
RPL4	60S ribosomal protein L4	P36578;H3BM89;H3BU31;H3BTP7	1.59254	0.0591962	0.0631278
DHPS	Deoxyhypusine synthase	P49366;M0R253;M0QX43;A0A3B3IU31;B4E3M2;Q5J8M5;A0A087WZK0;M0R0J4;M0QYZ7;M0R0V2;M0R264	0.453157	0.059401	0.0632563
GLO1	Lactoylglutathione lyase	Q04760	0.625841	0.059532	0.0633061
LSM2	U6 snRNA-associated Sm-like protein LSm2	Q9Y333	0.615811	0.0601954	0.063921
RPL14	60S ribosomal protein L14	E7EPB3;P50914	2.12808	0.0605189	0.0641738
PTER	Phosphotriesterase-related protein	Q96BW5;A0A0A0MSI3	0.548233	0.0608752	0.0644606
RABL6	Rab-like protein 6	Q3YEC7;H0Y7H6;G3V154;F2Z2T0	0.530133	0.0611906	0.0647032
EFTUD2	116 kDa U5 small nuclear ribonucleoprotein component	Q15029;K7EP67;K7EJ74;K7EIV5;K7EIT3	1.58919	0.0613626	0.0647938
VARS	Valine--tRNA ligase	P26640;A0A140T936;A0A140T954;A2ABF4;A0A0G2JJT9;A0A140T904;H0Y426	0.499674	0.0619236	0.0652944
PLS1	Plastin-1	Q14651;C9JAM8	0.527702	0.0621898	0.065418
HIST2H2AC;HIST2H2AA3	Histone H2A type 2-C;Histone H2A type 2-A	Q16777;Q6FI13	1.58291	0.0623126	0.065418
PDRG1	p53 and DNA damage-regulated protein 1	Q9NUG6	0.508517	0.0623823	0.065418
AIP	AH receptor-interacting protein	E9PMH2;A0A804HKH9;O00170;A0A804HJ46;A0A804HKK3;A0A804HKL7;A0A804HKP8;A0A804HIX8;A0A804HJ38;V9GYQ3	0.599424	0.0624109	0.065418
45175	Septin-6	B1AMS2;Q14141	0.54707	0.0624765	0.065418
MMP9	Matrix metalloproteinase-9;67 kDa matrix metalloproteinase-9;82 kDa matrix metalloproteinase-9	P14780	2.27283	0.0626157	0.0654724
UBXN1	UBX domain-containing protein 1	E9PJ81;E9PRQ7;Q04323;A0A087WTZ5	1.87711	0.0629884	0.0657705
POLR2H	DNA-directed RNA polymerases I, II, and III subunit RPABC3	C9JLU1;P52434	1.81487	0.0630948	0.0657902
NME1-NME2;NME2;NME1	Nucleoside diphosphate kinase;Nucleoside diphosphate kinase B	Q32Q12;P22392;J3KPD9;E7ERL0;O60361;E5RHP0;F6XY72;C9K028	0.647848	0.0633405	0.0659548
CCBL1	Kynurenine--oxoglutarate transaminase 1	Q5T278;A0A494C066;B7Z4W5;Q16773;Q5T276;Q5T277	0.60858	0.0636804	0.0662018
AP2B1	AP-2 complex subunit beta	P63010;A0A087X253;A0A087WU93;A0A087WZQ6;A0A087WYD1;K7EN71;K7ERB2;K7EJX1;K7EJ01;A0A087WXS3;K7EKZ5	0.611091	0.0637542	0.0662018
MPP1	55 kDa erythrocyte membrane protein	Q00013;C9J9J4;A8MTH1;C9JB34	0.562863	0.06409	0.0662689
LAMTOR5	Ragulator complex protein LAMTOR5	R4GMU8;E9PLX3;A0A0C4DGV4;O43504	0.590191	0.0641227	0.0662689
HSP90B1	Endoplasmin	A0A7P0TAE1;H0YIV0;A0A7P0TAT8;P14625;A0A7P0T823;A0A087WT78;A0A7P0T917;A0A7P0TAY2;A0A7P0TBC2;A0A7P0T8R3;A0A7P0T885;A0A7P0Z405;F8W026;Q58FF3	1.52371	0.064135	0.0662689
SOD2	Superoxide dismutase [Mn], mitochondrial	P04179;F5H3C5;F5H4R2;F5GYZ5;G8JLJ2;G5E9P6;F5GXZ9	1.63245	0.0641719	0.0662689
NAE1	NEDD8-activating enzyme E1 regulatory subunit	Q13564;J3QLH4;J3KTE3	0.579518	0.064262	0.0662708
HIST1H3A	Histone H3.1	P68431	2.17052	0.0644667	0.0663908
TAGLN2	Transgelin-2	P37802;X6RJP6;C9J5W6;Q9UI15	0.655378	0.0650523	0.0669021
SMC1A	Structural maintenance of chromosomes protein 1A;Structural maintenance of chromosomes protein	Q14683;G8JLG1;A0A6Q8PHC3;V9GY57;V9GYN9	1.79105	0.06538	0.0670595
ARPC3	Actin-related protein 2/3 complex subunit 3	O15145;C9JZD1;F8VR50	0.538138	0.065384	0.0670595
PSMD8	26S proteasome non-ATPase regulatory subunit 8	R4GMR5;P48556;K7EJR3;K7EJC1;K7ERW6;K7ENY6	0.544352	0.0657321	0.0672622
RPS14	40S ribosomal protein S14	P62263;A0A2R8Y811;E5RH77	1.88067	0.0657608	0.0672622
UBA1	Ubiquitin-like modifier-activating enzyme 1	P22314;Q5JRR6;Q5JRR9;Q5JRS0;Q5JRS2;Q5JRS1;Q5JRS3	0.634773	0.0659615	0.0673756
45177	Septin-8	A0A087X142;A6NMH6;A6NFQ9;F8W8I8;Q92599;C9JV02;A0A0A0MRP8;C9J4G8	0.418764	0.0668133	0.068153
NUMA1	Nuclear mitotic apparatus protein 1	A0A087WY61;Q14980;F5H4J1;F5H6Y5;H0YFY6;K4DIE0;F5H0Z7;F5H763;F5H2F3;F5H3L6;F5H1L0;F5GZW1	1.57316	0.0669894	0.0682399
DDX46	Probable ATP-dependent RNA helicase DDX46	A0A0C4DG89;Q7L014;H0Y9U3;D6RJA6	0.412772	0.0672433	0.0684057
NUTF2	Nuclear transport factor 2	P61970;H3BRV9	0.644753	0.0675791	0.0686543
HIST1H2BN;HIST1H2BL;HIST1H2BM;HIST1H2BH;HIST2H2BF;HIST1H2BC;HIST1H2BD;H2BFS;HIST1H2BK;HIST1H2BA	Histone H2B;Histone H2B type 1-L;Histone H2B type 1-M;Histone H2B type 1-N;Histone H2B type 1-H;Histone H2B type 2-F;Histone H2B type 1-C/E/F/G/I;Histone H2B type 1-D;Histone H2B type F-S;Histone H2B type 1-K;Histone H2B type 1-A	U3KQK0;Q99880;Q99879;Q99877;Q93079;Q5QNW6;P62807;P58876;P57053;O60814;Q96A08;A0A2R8Y619	1.57921	0.0676774	0.0686612
IPO9	Importin-9	Q96P70	0.620706	0.0680828	0.0689793
SF3B2	Splicing factor 3B subunit 2	Q13435;E9PPJ0;E9PJ04;H0YCG1;E9PJT3;E9PIL8;H0YEX5	0.630087	0.0683695	0.0691764
ABCE1	ATP-binding cassette sub-family E member 1	P61221;D6R9I9;D6RGF4;H0Y990	0.639647	0.0689551	0.069675
SRSF5	Serine/arginine-rich splicing factor 5	Q13243;B4DJK0;B4DUA4	1.58317	0.0690779	0.0697053
DLK1	Protein delta homolog 1;Fetal antigen 1	P80370	1.52512	0.0694301	0.06991
CLNS1A	Methylosome subunit pICln	P54105;E9PMI6;E9PJF4;J3KN38;E9PQ83	0.641348	0.069467	0.06991
PSMD2	26S proteasome non-ATPase regulatory subunit 2	Q13200;H7C2Q3;H7C1H2;C9JPC0;F8WBS8	0.646854	0.0696594	0.0700098
FAM3C	Protein FAM3C	Q92520;C9JP35;C9JMN4	1.7172	0.0703147	0.0705084
CDC42	Cell division control protein 42 homolog	P60953;Q5JYX0;A0A590UJK8	2.49127	0.0703433	0.0705084
NOL11	Nucleolar protein 11	Q9H8H0;J3QLQ6;J3QR28	1.75968	0.0704949	0.0705622
PRPS1;PRPS1L1	Ribose-phosphate pyrophosphokinase 1;Ribose-phosphate pyrophosphokinase 3	P60891;B1ALA9;A0A2R8Y7H4;P21108;A0A0B4J207;A0A6Q8PGP2;B1ALA7;A0A6Q8PHK9;A0A6Q8PGF9;Q15244;A0A0A0MRQ9;A0A6Q8PHI4;A0A6Q8PEU0;A0A6Q8PG82;A0A6Q8PFD7;H7C540;A0A6Q8PGX9;A0A6Q8PG13;A0A6Q8PFD1	0.615133	0.070585	0.0705622
PYCRL	Pyrroline-5-carboxylate reductase;Pyrroline-5-carboxylate reductase 3	B5MD87;A0A0A0MQS1;Q53H96	0.603386	0.0710436	0.0709263
GNPDA1	Glucosamine-6-phosphate isomerase 1;Glucosamine-6-phosphate isomerase	P46926;D6RAY7;D6R9P4;D6RFF8;D6RB13;D6R917;D6RFK5	0.629228	0.0712197	0.0710076
PSMD13	26S proteasome non-ATPase regulatory subunit 13	Q9UNM6;J3KNQ3;A0A087WUL9;H0YD73;E9PL38;E9PPD2;E9PQG3	0.666939	0.0718545	0.0715455
CBX1	Chromobox protein homolog 1	B5MD17;J3KS05;P83916;K7ELA4;C9JWS9	1.56181	0.0723213	0.0719149
EEF1E1;EEF1E1-BLOC1S5	Eukaryotic translation elongation factor 1 epsilon-1	D6RBD7;C9J1V9;O43324;D6RCQ0;H0YAL7	0.631458	0.0725015	0.0719475
FUBP1	Far upstream element-binding protein 1	Q96AE4;E9PEB5;C9JSZ1	0.603319	0.0726735	0.0719475
RPL23	60S ribosomal protein L23	C9JD32;B9ZVP7;J3KT29;P62829	1.8116	0.0726776	0.0719475
H3F3B;H3F3A;HIST3H3	Histone H3;Histone H3.3;Histone H3.1t	K7EK07;P84243;K7EMV3;A0A590UJJ6;B4DEB1;K7ES00;Q16695;K7EP01;Q6NXT2	2.82186	0.0727882	0.0719475
EIF3A	Eukaryotic translation initiation factor 3 subunit A	Q14152	0.609411	0.0728332	0.0719475
UTS2	Urotensin-2	Q5H8X8;O95399	1.49482	0.0734885	0.0724831
C9orf142	Protein PAXX	Q9BUH6	0.518754	0.0736768	0.0724831
UROD	Uroporphyrinogen decarboxylase	P06132;A0A494C0Q8;A0A494C085;A0A1B0GVN9;A0A1B0GVZ4;H0Y5R6;A0A494BZY8;A0A494C0S8;Q5T446;A0A494C007;A0A494C1D8;A0A494C1T3;A0A494C0P4	0.654743	0.0737792	0.0724831
SNRPF	Small nuclear ribonucleoprotein F	P62306	0.549244	0.0737956	0.0724831
SRRM2	Serine/arginine repetitive matrix protein 2	Q9UQ35;I3L182;I3L4D8;I3L1I8;A0A087X1W1;I3L1C0;I3L3Q8	1.51469	0.0740454	0.0724831
PGM3	Phosphoacetylglucosamine mutase	O95394;A0A494C0G1;H0Y987;A0A494C1Q4;A0A494C1E2;A0A087WT27;J3KN95;A0A494C099;H0Y8I3;A0A494C163;D6RCQ8;D6RIS6;D6RF77;D6RCD1	0.66031	0.0741191	0.0724831
DAK;TKFC	Bifunctional ATP-dependent dihydroxyacetone kinase/FAD-AMP lyase (cyclizing);ATP-dependent dihydroxyacetone kinase;FAD-AMP lyase (cyclizing)	Q3LXA3;H0YCY6;I3L252;E9PJG8	0.607615	0.0741232	0.0724831
RSU1	Ras suppressor protein 1	Q15404	0.485143	0.0741478	0.0724831
FUCA2	Plasma alpha-L-fucosidase	Q9BTY2;Q7Z6V2	1.51516	0.0745614	0.0727926
HSPE1	10 kDa heat shock protein, mitochondrial	P61604;B8ZZL8;B8ZZ54	0.603611	0.0753354	0.0733444
NLE1	Notchless protein homolog 1	A0A0A0MRH0;Q9NVX2;K7EN33;K7EK23;K7ERN7	0.522291	0.0753682	0.0733444
BRD4	Bromodomain-containing protein 4	O60885;M0QZD9;Q15059	1.84219	0.075491	0.0733444
RPN2	Dolichyl-diphosphooligosaccharide--protein glycosyltransferase subunit 2	P04844;Q5JYR4;Q5JYR7;F2Z3K5	1.63033	0.0755852	0.0733444
ALDH1A1	Retinal dehydrogenase 1	P00352;Q5SYQ7;Q5SYQ9;Q5SYQ8	0.475463	0.0756425	0.0733444
COL15A1	Collagen alpha-1(XV) chain;Restin;Restin-2;Restin-3;Restin-4	A0A087X0K0;P39059	1.60385	0.0757982	0.0733444
AP1B1	AP-1 complex subunit beta-1	Q10567;C9J1E7;H7C034	0.605009	0.0758104	0.0733444
SMARCB1	SWI/SNF-related matrix-associated actin-dependent regulator of chromatin subfamily B member 1	A0A0U1RQQ2;A0A0U1RRB8;A0A2R8YEE8;A0A0G2JSE9;C9JTA6;A0A2R8Y5N5;G5E975;Q12824	0.576419	0.0764657	0.0738197
NRCAM	Neuronal cell adhesion molecule	C9JYY6;F8W775;Q92823;C9JH43;A0A087X2B3;C9J8B6;C9JF43	1.98072	0.0765558	0.0738197
IL27RA	Interleukin-27 receptor subunit alpha	Q6UWB1	2.11956	0.0765967	0.0738197
COPA	Coatomer subunit alpha;Xenin;Proxenin	A0A3B3ISC6;A0A3B3IS84;P53621;A0A3B3IT15;A0A3B3ITI7;A0A3B3IU89;A0A3B3ITV3;A0A3B3ISK1;A0A3B3IU78	0.663339	0.0768752	0.0739931
PPP4C	Serine/threonine-protein phosphatase 4 catalytic subunit;Serine/threonine-protein phosphatase	P60510;H3BTA2;H3BV22;I3L4X0	1.75908	0.0771455	0.0741582
LEPRE1;P3H1	Prolyl 3-hydroxylase 1	Q32P28;E2QRI1;H7C2W6	2.8561	0.0772642	0.0741774
AMPD2	AMP deaminase 2	A0A804CCZ3;A0A5F9UK94;H0Y360;Q01433;A0A590UJX5;A0A590UK85;A0A804H2H4;A0A7P0Z4H6;H0YF16;E9PIJ1;E9PJF6;A0A7P0T999;A0A7P0TB79	0.574771	0.0778253	0.0746206
AP2M1	AP-2 complex subunit mu	A0A087WY71;E9PFW3;Q96CW1;C9JJ47;H7C4C3;C9JTK4;C9JGT8	0.606899	0.0780628	0.0747529
HIST1H4A	Histone H4	P62805	1.52784	0.0785706	0.0750868
ACAT2	Acetyl-CoA acetyltransferase, cytosolic	Q9BWD1	0.641577	0.0786116	0.0750868
OAF	Out at first protein homolog	Q86UD1;E9PJ29	1.5235	0.078759	0.075132
DIS3	Exosome complex exonuclease RRP44	Q9Y2L1;G3V1J5;F2Z2C0	0.553229	0.0797009	0.0759236
RPS25	40S ribosomal protein S25	P62851	1.56733	0.079791	0.0759236
SUPT16H	FACT complex subunit SPT16	Q9Y5B9;G3V5A4;G3V401;G3V2X0	1.53809	0.0799957	0.0759998
CHCHD2;CHCHD2P9	Coiled-coil-helix-coiled-coil-helix domain-containing protein 2;Putative coiled-coil-helix-coiled-coil-helix domain-containing protein CHCHD2P9, mitochondrial	Q9Y6H1;Q5T1J5	0.609476	0.0800735	0.0759998
TBCA	Tubulin-specific chaperone A	E5RIW3;E5RJD8;O75347;E5RHG6;E5RIX8;A0A494C144	0.670276	0.0801923	0.0760164
S100A8	Protein S100-A8;Protein S100-A8, N-terminally processed	P05109	2.7753	0.0805281	0.0762005
PML	Protein PML	P29590;H3BT57;H3BVD2;H3BT29;H3BUJ5	0.547557	0.0805895	0.0762005
ACTL6A	Actin-like protein 6A	O96019;H7C5S0;C9JQT2	0.509657	0.0807738	0.0762138
LRRC47	Leucine-rich repeat-containing protein 47	Q8N1G4	0.655325	0.0808066	0.0762138
COPS7B	COP9 signalosome complex subunit 7b	Q9H9Q2;J3KQ34;A0A087X1P5;J3QT73;J3KQ41;J3QT95;J3KQV6;J3QT67;J3QT66;J3QT69;J3QT50;J3QT43	0.634544	0.0819451	0.0771906
CA13	Carbonic anhydrase 13	Q8N1Q1	1.50696	0.082244	0.0773751
MYL6	Myosin light polypeptide 6	F8W1R7;G3V1V0;P60660;G3V1Y7;J3KND3;G8JLA2;B7Z6Z4;F8VPF3;F8VZU9;F8W180;H0YI43;F8VXL3	1.49358	0.0825307	0.0775476
ERP44	Endoplasmic reticulum resident protein 44	Q9BS26	1.48769	0.0827436	0.0776505
POFUT1	GDP-fucose protein O-fucosyltransferase 1	Q9H488	0.55678	0.0829852	0.0777751
SUGT1	Suppressor of G2 allele of SKP1 homolog	Q9Y2Z0	0.481247	0.0830835	0.0777751
PSMD6	26S proteasome non-ATPase regulatory subunit 6	Q15008;C9J7B7;C9J0E9;H7C531	0.652776	0.0838002	0.0783482
HN1	Hematological and neurological expressed 1 protein;Hematological and neurological expressed 1 protein, N-terminally processed	J3KT51;Q9UK76	2.16596	0.0840869	0.0785185
SEMA7A	Semaphorin-7A	O75326;F5GYX3	1.55577	0.0844472	0.0787356
ALDOA	Fructose-bisphosphate aldolase A;Fructose-bisphosphate aldolase	P04075;J3KPS3;H3BQN4;H3BPS8;H3BUH7;H3BR04;H3BMQ8;H3BU78;H3BR68	0.684566	0.0845291	0.0787356
ACIN1	Apoptotic chromatin condensation inducer in the nucleus	S4R3H4;E7EQT4;Q9UKV3;G3V3B0;G3V3T3;A0A087WYN3	1.52841	0.0849878	0.0789136
DPP9	Dipeptidyl peptidase 9	Q86TI2;M0R2A8;M0R162	1.5927	0.0850287	0.0789136
NA	NA	A0A7I2V647;A0A7I2V3P9;A0A7I2YQD9;A0A7I2V382	0.499444	0.0851229	0.0789136
DDI2	Protein DDI1 homolog 2	Q5TDH0;H0YII4;H0YI90	0.64592	0.0852171	0.0789136
BID	BH3-interacting domain death agonist;BH3-interacting domain death agonist p15;BH3-interacting domain death agonist p13;BH3-interacting domain death agonist p11	P55957	1.80947	0.0853113	0.0789136
WDR48	WD repeat-containing protein 48	Q8TAF3;F8W9K4;F8W7Q3;C9JC24	1.78899	0.0853646	0.0789136
BSG	Basigin	A0A7P0TA85;P35613;A0A087WUV8;A0A7P0TB04;I3L192;A0A7P0T8A7;R4GN83;R4GMX5;A0A2R8YDZ0	1.50125	0.0854587	0.0789136
TPR	Nucleoprotein TPR	P12270;Q5SWX9	1.45581	0.0855611	0.0789136
NAP1L1	Nucleosome assembly protein 1-like 1	P55209;F8VV59;H0YIV4;F5H4R6;F8W543;F8VY35;F8W0J6;F8W118;B7Z9C2;H0YH88;F8VRJ2;F8W020;H0YHC3;F8VUX1;F8VXI6;F8VVB5;B7Z4K9	0.655005	0.0858887	0.0791186
PLEC	Plectin	Q15149;H0YDN1;E9PMV1	0.555676	0.0861508	0.0792627
CNOT3	CCR4-NOT transcription complex subunit 3	H7C148;B7Z6J7;O75175;A0A2R8Y6N5;A0A2R8Y7Z8;A0A0G2JNJ7;H7C3F5;A0A2H2FJL5	0.496967	0.0864621	0.0794517
NAP1L4	Nucleosome assembly protein 1-like 4	Q99733;C9JZI7;C9J6D1;A8MXH2;E9PNJ7;E9PKT8;E9PS34;E9PNW0;E9PJJ2;H0YCI4;E9PP22;E9PKI2;C9J1B1	0.659097	0.0866914	0.0795651
WDR5	WD repeat-containing protein 5	P61964;V9GZ59;V9GYQ5	1.53735	0.0872443	0.0799747
TCEA1	Transcription elongation factor A protein 1	A0A1W2PRL9;A0A1W2PPZ5;P23193;B7Z4S1;E5RIS7;E5RJ93;Q5JRI7	0.63428	0.0876783	0.0802143
S100A9	Protein S100-A9	P06702	2.83741	0.0877193	0.0802143
SEMA4B	Semaphorin-4B	Q9NPR2;H0YMR1;H0YLN3;H0YMD6;H0YMZ3	1.55849	0.0880551	0.0802954
YWHAH	14-3-3 protein eta	Q04917;A2IDB2;F8WEB6;A2IDB1	0.632445	0.0880633	0.0802954
B4GALT1	Beta-1,4-galactosyltransferase 1;Lactose synthase A protein;N-acetyllactosamine synthase;Beta-N-acetylglucosaminylglycopeptide beta-1,4-galactosyltransferase;Beta-N-acetylglucosaminyl-glycolipid beta-1,4-galactosyltransferase;Processed beta-1,4-galactosyltransferase 1	P15291;Q86XA6	1.70186	0.0881288	0.0802954
PCCB	Propionyl-CoA carboxylase beta chain, mitochondrial	E9PEC3;E7ETT4;E7EUY3;E7ETT1;E9PDR0;C9JQS9;E7EX59;P05166;F8WBI9;E7ENC1	2.23351	0.0886489	0.0806713
ASAH1	Acid ceramidase;Acid ceramidase subunit alpha;Acid ceramidase subunit beta	Q13510;A0A1B0GTP7;A0A1B0GUH5;A0A1B0GTZ5;A0A1B0GTM3;A0A1B0GUA4;A0A1B0GW68;E7EMM4;A0A1B0GUW4;A0A1B0GUE3;A0A1B0GUG1;A0A1B0GV06;A0A1B0GVG2;A0A1B0GUB3;A0A1B0GU06;A0A1B0GU62;A0A1B0GVJ1;A0A1B0GW48;A0A1B0GV95;A0A1B0GVA3;A0A1B0GVE7;A0A1B0GUJ3;A0A1B0GW66;A0A1B0GVC9;A0A1B0GV88	1.49309	0.0893164	0.0811804
ATP6V1B2	V-type proton ATPase subunit B, brain isoform	P21281;H0YC04;C9JL73;P15313;C9JNS9;H0YC45;E5RGH6	0.682504	0.0900208	0.0817216
FKBP4	Peptidyl-prolyl cis-trans isomerase FKBP4;Peptidyl-prolyl cis-trans isomerase FKBP4, N-terminally processed	Q02790;F5H1U3;F5H120;H0YFG2	0.646139	0.0904017	0.0818805
AP2A1	AP-2 complex subunit alpha-1	O95782;M0R2D9;E9PR62	0.678721	0.0904139	0.0818805
RRM2	Ribonucleoside-diphosphate reductase subunit M2	A0A7P0SBL1;A0A286YFD6;P31350	1.60986	0.0910733	0.082342
GAMT	Guanidinoacetate N-methyltransferase	A0A1W2PR36;Q14353	0.57888	0.0911429	0.082342
CACYBP	Calcyclin-binding protein	Q9HB71;B2ZWH1	0.688523	0.0915442	0.0826052
ATP5A1	ATP synthase subunit alpha, mitochondrial	P25705;K7ERX7;K7EK77;K7EJP1;K7EQH4;K7ESA0;K7ENJ4	1.46958	0.0918923	0.0826439
RPS17	40S ribosomal protein S17	H0YN88;A0A075B716;H3BNC9;P08708;H0YN73	1.48195	0.0919005	0.0826439
ENO1	Alpha-enolase	P06733;A0A2R8Y6G6;K7EM90;A0A2R8YEM5;A0A2R8Y879;K7ERS8;A0A2R8Y798;A0A2R8YEG5;A0A2R8Y6I8	0.681037	0.091966	0.0826439
ANXA1	Annexin A1;Annexin	P04083;Q5T3N1;Q5T3N0	0.692554	0.0920275	0.0826439
GTF2F2	General transcription factor IIF subunit 2	P13984	0.533721	0.0925312	0.0829823
PSMD14	26S proteasome non-ATPase regulatory subunit 14	O00487;C9JW37	0.655981	0.0926254	0.0829823
HSPA1B;HSPA1A	Heat shock 70 kDa protein 1B;Heat shock 70 kDa protein 1A	A0A0G2JIW1;P0DMV9;P0DMV8;V9GZ37	0.694785	0.0929243	0.0831509
HADH	Hydroxyacyl-coenzyme A dehydrogenase, mitochondrial	A0A1W2PQC2;A0A1W2PRT2;A0A804HJW7;A0A1W2PQV5;A0A804HKJ2;A0A0A0MSE2;A0A0D9SFP2;E9PF18;Q16836;A0A1W2PQ55;A0A804HJK7;A0A1W2PP40;A0A1W2PNM1;A0A1W2PQ78;A0A804HLB5	1.8508	0.0938375	0.0838681
SSU72	RNA polymerase II subunit A C-terminal domain phosphatase SSU72	Q9NP77	1.64184	0.094243	0.0841303
CPOX	Oxygen-dependent coproporphyrinogen-III oxidase, mitochondrial	P36551;H0YA22	0.673631	0.0949269	0.0846402
PSMD5	26S proteasome non-ATPase regulatory subunit 5	Q16401;F2Z3J2;Q4VXH0	0.635284	0.0951849	0.0847696
S100A13	Protein S100-A13	Q99584	0.569838	0.0956312	0.0850662
RABGAP1L	Rab GTPase-activating protein 1-like, isoform 10	E9PS63;F5H8L0;A0A804HKD7;B7ZAP0	0.341433	0.09575	0.0850711
LCN1;LCN1P1	Lipocalin-1;Putative lipocalin 1-like protein 1	P31025;Q5VSP4	2.4201	0.0961513	0.0853266
IGF2BP1	Insulin-like growth factor 2 mRNA-binding protein 1	Q9NZI8	1.94187	0.0964667	0.0854886
PDDC1	Parkinson disease 7 domain-containing protein 1	H0YER3;Q8NB37	1.71773	0.0967902	0.0854886
VPS29	Vacuolar protein sorting-associated protein 29	F8VXU5;Q9UBQ0	1.77302	0.0968311	0.0854886
ENO3	Beta-enolase;Enolase	P13929;E5RGZ4;E5RI09;E5RG95;K7EPM1;K7EKN2	1.63108	0.0969048	0.0854886
EIF2B1	Translation initiation factor eIF-2B subunit alpha	Q14232;F5H0D0;H0YGG4	0.685382	0.0971342	0.0854886
ERO1L	ERO1-like protein alpha	Q96HE7;G3V5B3;G3V3E6;G3V2H0;G3V503	1.66511	0.0971465	0.0854886
MYL12A;MYL12B;MYL9	Myosin regulatory light chain 12A;Myosin regulatory light chain 12B;Myosin regulatory light polypeptide 9	J3QRS3;P19105;O14950;P24844;J3KTJ1	0.686953	0.0972202	0.0854886
ASNS	Asparagine synthetase [glutamine-hydrolyzing]	P08243;F8WEJ5;C9J057;C9JT45;C9JM09;C9JLN6	1.42084	0.0972447	0.0854886
CDK2;CDK3	Cyclin-dependent kinase 2;Cyclin-dependent kinase 3	G3V5T9;P24941;E7ESI2;Q00526;E5RIU6;A0A024QZP7;K7EJ83;P06493;A0A087WZZ9;A0A087X209;E5RGN0;A0A087WZU2;Q9BVE2;F8VXD2;A0A2R8YF61;A0A2R8YD28;A0A2R8Y7W5;H0YAZ9;A0A2R8Y644;G3V317;A0A2R8Y4Z0;F8VWX7;F8VTV8;F8VYH9;A0A2R8YEB7;F5H6Z0;Q07002;Q00537;Q00536;Q96Q40;P50750;Q00535;Q14004	1.60575	0.0974208	0.0855432
SET;SETSIP	Protein SET;Protein SETSIP	A0A0C4DFV9;Q01105;P0DME0	1.5078	0.0977198	0.085692
WDR12	Ribosome biogenesis protein WDR12	Q9GZL7	0.682953	0.0979205	0.085692
BCAT2	Branched-chain-amino-acid aminotransferase;Branched-chain-amino-acid aminotransferase, mitochondrial	B3KSI3;O15382;M0QZ10;M0QXF9;M0QZP4;M0R2K7	1.48523	0.0979327	0.085692
COPE	Coatomer subunit epsilon	O14579;M0QXB4;M0R061	0.644099	0.0990753	0.0865908
SF3B4	Splicing factor 3B subunit 4	Q15427;Q5SZ64	0.486635	0.0993702	0.0867476
UBR4	E3 ubiquitin-protein ligase UBR4	Q5T4S7;A0A0A0MSW0;X6R960;X6RE05	0.562318	0.100271	0.0873972
SERPINB12	Serpin B12	Q96P63	2.21714	0.100435	0.0873972
CELSR2	Cadherin EGF LAG seven-pass G-type receptor 2	Q9HCU4	2.17997	0.100464	0.0873972
FRRS1	Ferric-chelate reductase 1	Q6ZNA5	2.17233	0.100742	0.087538
PPM1F	Protein phosphatase 1F	P49593;B5MCT7;A8MX49;C9J2F3;C9JL74	0.666806	0.101385	0.0879949
VCP	Transitional endoplasmic reticulum ATPase	P55072;A0A7P0TAW3;A0A7I2V540;C9JUP7;A0A7P0T8A3;A0A7P0T8Q5;A0A7P0TAQ1;A0A7P0Z4C6;A0A7I2V2Y2;A0A7I2V5G8;A0A7P0TAY0;A0A7P0TBK7;A0A7P0Z4D1;A0A7P0T946;A0A7P0TA22;A0A7P0T971;A0A7P0T8D6;A0A7P0T9X5;A0A7P0T8Q4;A0A7I2YQJ0	0.704412	0.101647	0.0881205
CTSF	Cathepsin F	Q9UBX1;A0A7I2V5F8;A0A7I2V313;A0A7I2V411;A0A7I2V3X1;A0A7I2V2K3;H0YD65;A0A7I2V5Q1;A0A7I2V3M3;A0A7I2V5B9;A0A7I2V4A8;A0A7I2V3E7;A0A7I2V3L9;A0A7I2YQW3;A0A7I2YQH8;A0A7I2V4V5;A0A024R5G9;H0YE42;A0A7I2YQB3;A0A7I2V3V9;A0A7I2YQ73	0.657073	0.10202	0.0883415
QDPR	Dihydropteridine reductase	P09417;B7Z415;D6RGG7;H0Y8F7;D6RHJ7	0.556291	0.102278	0.0884629
PSMC4	26S protease regulatory subunit 6B	P43686	0.646893	0.102609	0.0885077
BRIX1	Ribosome biogenesis protein BRX1 homolog	Q8TDN6	0.570722	0.10265	0.0885077
CAPN1	Calpain-1 catalytic subunit	P07384;E9PLX0;E9PJJ3;E9PLC9;E9PMC6;E9PJA6;E9PSA6;E9PQB3;E9PRM1;E9PIA9	0.641792	0.102683	0.0885077
ARHGEF18	Rho guanine nucleotide exchange factor 18	M0QZS0;A0A804CAZ4;A0A590UK10;A0A3B3IPE9;A0A087WZG4;Q6ZSZ5	4.51569	0.103265	0.0888406
NLN	Neurolysin, mitochondrial	E9PCB6;Q9BYT8;H0YAF7;H0YAK4	1.46861	0.103326	0.0888406
HIST1H1C	Histone H1.2	P16403	1.53058	0.103424	0.0888406
PSMD9	26S proteasome non-ATPase regulatory subunit 9	J3KN29;O00233;F5H5V4;F5GX23;F5H7X1;F5H169	0.622414	0.103773	0.0890377
NAA10	N-alpha-acetyltransferase 10	P41227;F8W808;A8MWP7;Q9BSU3;C9JN83;C9JW55	0.623972	0.104043	0.0891677
TGM2	Protein-glutamine gamma-glutamyltransferase 2	P21980;A2A299;A2A2A0	0.699962	0.104604	0.0895463
PAFAH1B3	Platelet-activating factor acetylhydrolase IB subunit gamma	Q15102;M0R389;M0QXS6;M0R323;M0QZT2;M0R1K3	0.595932	0.104854	0.0896579
PRPF4	U4/U6 small nuclear ribonucleoprotein Prp4	O43172	1.49997	0.104976	0.0896609
HDDC2	HD domain-containing protein 2	Q7Z4H3;V9GYS5;V9GZ04	1.50444	0.105275	0.0897045
COCH	Cochlin	A0A2U3TZE7;O43405;G3V4C4;A0A2R8Y3T0;H0YJW4;G3V5X3;G3V5V4;H0YJJ0;G3V5G6	1.45076	0.105288	0.0897045
HMGN1	Non-histone chromosomal protein HMG-14	P05114;F2Z2W6;F2Z2Y5;H7BXJ5;A0A494C035;A6NL93;A6NEL0	0.660111	0.105386	0.0897045
PFDN1	Prefoldin subunit 1	E5RGS4;O60925	0.640555	0.105669	0.0898431
SH3BGRL3	SH3 domain-binding glutamic acid-rich-like protein 3	Q9H299;Q5T123	1.47572	0.105988	0.0900128
FDPS	Farnesyl pyrophosphate synthase	P14324;A0A087X090;A0A087X1D8;A0A087WVN4;A0A087WTP2	0.700769	0.106205	0.0900952
FARSA	Phenylalanine--tRNA ligase alpha subunit	Q9Y285;K7ER00;K7ER16;K7EK06;K7EPH2;K7ERS0	0.650985	0.106459	0.0901798
PTPN11	Tyrosine-protein phosphatase non-receptor type 11	Q06124;A0A1W2PPU4	0.609681	0.106545	0.0901798
RPA2	Replication protein A 32 kDa subunit	P15927;Q5TEJ0;Q5TEJ7	1.8956	0.106954	0.0904244
HARS	Histidine--tRNA ligase, cytoplasmic	P12081;E7ETE2;A0A6Q8PF47;A0A6Q8PHA5;A0A6Q8PHE3;B4DDD8;A0A6Q8PFF2;A0A6Q8PF07;B4E1C5;A0A6Q8PFN6;A0A6Q8PFG9;A0A6Q8PHQ0;A0A2R8Y6I1;A0A2R8Y3N3;A0A2R8Y5P7;P49590;D6RJE6;B4DQ67;D6RB22;D6RF05;A0A2R8Y5E8;A0A2R8Y4X6;A0A2R8YCI2;A0A2R8YFR1	0.69304	0.107135	0.0904749
SNRPE	Small nuclear ribonucleoprotein E	P62304;A6NHK2	1.46792	0.108322	0.0913311
FABP5	Fatty acid-binding protein, epidermal	Q01469;I6L8B7;A8MUU1	0.603513	0.108392	0.0913311
ZPR1	Zinc finger protein ZPR1	H7C0E5;O75312;H7BZM7	0.647285	0.108638	0.0914356
ADD2	Beta-adducin	P35612;A0A1C7CYY0;C9J080;C9JTM0	0.555855	0.108765	0.0914399
CD2AP	CD2-associated protein	Q9Y5K6	0.603856	0.109338	0.0918191
PRKCSH	Glucosidase 2 subunit beta	K7ELL7;P14314;K7EPW7;A0A7I2V2T6;A0A0C4DGP4;K7EKX1;K7EJ70;K7EIP3	1.43303	0.109964	0.0922421
UAP1	UDP-N-acetylhexosamine pyrophosphorylase;UDP-N-acetylgalactosamine pyrophosphorylase;UDP-N-acetylglucosamine pyrophosphorylase	Q16222;Q3KQV9	0.665117	0.110763	0.0927459
CDC37	Hsp90 co-chaperone Cdc37;Hsp90 co-chaperone Cdc37, N-terminally processed	Q16543;K7EQA9;K7EKQ2;K7EL68;K7EIU0;K7EJ06	0.679767	0.110812	0.0927459
RHOA	Transforming protein RhoA	P61586;A0A7I2YQV1;A0A7I2V3G1;C9JNR4;C9JX21;A0A7I2V5E6;C9JRM1	1.61541	0.111308	0.0929902
CASP14	Caspase-14;Caspase-14 subunit p17, mature form;Caspase-14 subunit p10, mature form;Caspase-14 subunit p20, intermediate form;Caspase-14 subunit p8, intermediate form	P31944	2.09389	0.11139	0.0929902
AARS	Alanine--tRNA ligase, cytoplasmic	P49588;A0A6Q8PGN5;A0A6Q8PFY2;A0A6Q8PF33;A0A6Q8PGE8;A0A6Q8PGR9;H3BPK7;A0A6Q8PGB5;A0A6Q8PFK3;A0A6Q8PHJ2;A0A6Q8PH44;A0A6Q8PHP7;A0A6Q8PHP3;A0A6Q8PF77;A0A6Q8PG28;A0A6Q8PG62;A0A6Q8PGI8;A0A6Q8PHN5	0.686902	0.111476	0.0929902
NARS	Asparagine--tRNA ligase, cytoplasmic	O43776;K7EIU7;K7EJ19;K7EQ35;K7EPK2;K7EMQ6	0.691254	0.111828	0.0931419
GTF2F1	General transcription factor IIF subunit 1	M0R0Z3;P35269;M0R0R9;M0QXD6	0.601866	0.111906	0.0931419
GFPT1	Glutamine--fructose-6-phosphate aminotransferase [isomerizing] 1	A0A6I8PTT9;Q06210;A0A6I8PRN4;O94808;A0A6I8PRT6	1.48033	0.112921	0.0938831
ATP6V1E1	V-type proton ATPase subunit E 1	P36543;C9J8H1	0.674497	0.113151	0.093927
NONO	Non-POU domain-containing octamer-binding protein	A0A7I2V4J2;A0A7I2V5Y7;A0A7I2V535;Q15233;A0A7I2V4N2;A0A7I2V464;A0A7P0MRW0;A0A7I2V4K9;H7C367;C9JYS8;C9IZL7;C9J4X2;A0A7I2YQK8	1.45987	0.113224	0.093927
ADH5	Alcohol dehydrogenase class-3	P11766;H0YAG8;D6RFE4;D6R9G2;D6RAY0	0.701112	0.113585	0.094122
SERPINE1	Plasminogen activator inhibitor 1	P05121	2.05823	0.114121	0.0944429
TOP2B	DNA topoisomerase 2-beta	Q02880;E9PCY5	1.547	0.114223	0.0944429
EIF3E	Eukaryotic translation initiation factor 3 subunit E	P60228;A0A7I2V3S3;A0A7I2V3I0;A0A7I2V2H9;A0A7I2V2W0;A0A7I2V4G3;H0YBP5;A0A7I2V3I2;A0A7I2V4B4;A0A7I2V3W9;A0A161SXE1;A0A7I2V570;A0A7I2V5Z6;B3KW56;A0A7I2V429;H0YBR5;A0A7I2V2Q9;E5RGA2;E5RHS5;A0A7I2V5P9;A0A7I2V2S9;A0A7I2V5K7;E5RII3;E5RJ25;H0YAW4;E5RIP5	0.680694	0.115145	0.0950701
ATP6V1C1	V-type proton ATPase subunit C 1	P21283;E7EV59	0.58329	0.115358	0.0950701
ARG1	Arginase-1	P05089;A0A5F9ZH78;A0A5F9ZGN6	2.26555	0.115362	0.0950701
WDR4	tRNA (guanine-N(7)-)-methyltransferase non-catalytic subunit WDR4	P57081	1.52801	0.11562	0.0951782
SRA1	Steroid receptor RNA activator 1	Q9HD15	0.611703	0.115853	0.0952659
BCLAF1	Bcl-2-associated transcription factor 1	Q9NYF8;A0A1W2PQ43;E9PK09;E9PQN2;E9PKI6;E9PK91;E9PJA7;H0YF00	1.42912	0.116115	0.0953399
RBM15	Putative RNA-binding protein 15	A0A494C001;A0A499FJY3;A0A087WWP4;Q96T37	1.73961	0.116279	0.0953399
EIF3L	Eukaryotic translation initiation factor 3 subunit L	B0QY89;Q9Y262;B0QY90;C9JHP4;C9K0Q7;H7C3A0	1.43895	0.116324	0.0953399
IDH1	Isocitrate dehydrogenase [NADP] cytoplasmic	O75874;C9J4N6;C9JJE5;C9JLU6;P48735	0.721975	0.116595	0.0954495
LMNB2	Lamin-B2	Q03252	1.44105	0.116783	0.0954495
PPP1R14B	Protein phosphatase 1 regulatory subunit 14B	Q96C90	1.78862	0.117033	0.0954495
SQSTM1	Sequestosome-1	Q13501	1.62721	0.117098	0.0954495
HNRNPC	Heterogeneous nuclear ribonucleoproteins C1/C2	B2R5W2;P07910;G3V4C1;B4DY08;G3V4W0;G3V2Q1;G3V576;G3V2D6;G3V5V7;G3V3K6;A0A0G2JNQ3;G3V555;G3V5X6;G3V575;P0DMR1;A0A0G2JPF8;G3V251;O60812;B2RXH8;B7ZW38;B4DSU6;G3V4M8;G3V2H6;B3KT61;E5RG71;Q86SE5	1.42487	0.117143	0.0954495
TPP2	Tripeptidyl-peptidase 2	Q5VZU9;P29144;A0A494C1B8;A0A494C0U1;A0A494C0A3;A0A494C0X4;A0A494C1S4;A0A494C1L2;A0A494C1S6;A0A494C159	0.719184	0.117344	0.0954495
PEX1	Peroxisome biogenesis factor 1	A0A0C4DG33;O43933	0.666699	0.117389	0.0954495
POLR3A	DNA-directed RNA polymerase III subunit RPC1	O14802;Q7Z755	0.575058	0.117475	0.0954495
ARPC1B	Actin-related protein 2/3 complex subunit 1B	C9JEY1;C9K057;O15143;A0A1W2PNV4;F8VXW2;C9JTT6;C9JBJ7;C9JM51;F8WEB3	0.647678	0.118184	0.0959213
NME1	Nucleoside diphosphate kinase A	P15531	0.685364	0.118609	0.096163
HSPA5	78 kDa glucose-regulated protein	P11021;A0A7P0TB36;A0A7P0TAI0	1.39694	0.119392	0.0966927
WDR43	WD repeat-containing protein 43	Q15061;C9IZK7;C9JEE7	1.47026	0.119809	0.0968007
GNB2;GNB4	Guanine nucleotide-binding protein G(I)/G(S)/G(T) subunit beta-2;Guanine nucleotide-binding protein subunit beta-4	C9JZN1;C9JIS1;C9JXA5;P62879;C9JD14;H7C5J5;A0A6Q8PFW8;A0A6Q8PFE0;A0A6Q8PFV8;A0A7I2S2S9;Q9HAV0	1.70076	0.119838	0.0968007
RUVBL2	RuvB-like 2	Q9Y230;M0R0Y3;X6R2L4;M0QXI6;M0QXZ7;M0R0Z0	0.69324	0.119912	0.0968007
EIF3H	Eukaryotic translation initiation factor 3 subunit H	B3KS98;O15372;A0A087WZK9;E5RFW7;E5RFH0;E5RGU4;E5RHC7;E5RH59	0.472888	0.120063	0.0968189
AGO2	Protein argonaute-2	Q9UKV8;Q9H9G7;Q9HCK5;E5RJY2	0.512676	0.121402	0.0977937
GBP1	Interferon-induced guanylate-binding protein 1	P32455	2.55693	0.121996	0.0981667
CHST11	Carbohydrate sulfotransferase 11	Q9NPF2;F8VXK3;A0A087WU70;Q8NET6	1.39567	0.122361	0.0982593
SUPT6H	Transcription elongation factor SPT6	Q7KZ85;J3QS64;K7EK85	1.60351	0.122373	0.0982593
GYG1	Glycogenin-1	G5E9W8;C9JQ42;P46976	1.40965	0.123024	0.0984919
CWC27	Peptidyl-prolyl cis-trans isomerase CWC27 homolog	Q6UX04;D6REK3	0.546925	0.123045	0.0984919
U2SURP	U2 snRNP-associated SURP motif-containing protein	E7ET15;O15042;H7C4V2;E7EW00;H0Y8D9	1.43152	0.123208	0.0984919
FGFR1	Fibroblast growth factor receptor;Fibroblast growth factor receptor 1	A0A804HIF1;B5A958;A0A6I8PRY1;C1KBH7;A0A0S2Z3T4;E7EU09;A0A3B3ISD1;P11362	1.58004	0.123245	0.0984919
TRA2A	Transformer-2 protein homolog alpha	Q13595;F8WEH2	1.39965	0.123466	0.0984919
CTBS	Di-N-acetylchitobiase	Q01459	1.50173	0.123556	0.0984919
WDR44	WD repeat-containing protein 44	Q5JSH3;H7BY83	0.589125	0.123581	0.0984919
DCD	Dermcidin;Survival-promoting peptide;DCD-1	P81605	1.81281	0.1239	0.0986418
CUL1	Cullin-1	A0A590UJR3;A0A0C4DGX4;Q13616;A0A590UJ21;A0A590UJ50;A0A590UJ56;A0A590UK34;A0A590UJC4;A0A590UJA0;A0A590UJM8;A0A590UJ59;A0A590UJ97	0.676626	0.124318	0.0988695
PDAP1	28 kDa heat- and acid-stable phosphoprotein	Q13442	1.39639	0.125231	0.0994904
BMS1	Ribosome biogenesis protein BMS1 homolog	Q14692	1.79579	0.126534	0.100419
DENR	Density-regulated protein	O43583;F8VVL1	0.693078	0.126939	0.100484
PKLR	Pyruvate kinase PKLR	P30613;F8W6W2	0.649121	0.126992	0.100484
EIF4A1	Eukaryotic initiation factor 4A-I	P60842;J3KT12;J3QS69;J3KTB5;J3QL43;J3QR64;J3KSZ0;J3QLN6;J3QKZ9;J3KS25;J3KTN0;J3KS93;J3QL52;J3KT04;E7EMV8;F8WE11;E9PBH4;J3QQP0	1.40771	0.127017	0.100484
SART1	U4/U6.U5 tri-snRNP-associated protein 1	O43290;E9PQI8	1.45856	0.127971	0.101132
DDX5	Probable ATP-dependent RNA helicase DDX5	A0A0G2JLI4;J3KTA4;P17844	0.599793	0.128884	0.101746
FKBP1A	Peptidyl-prolyl cis-trans isomerase FKBP1A;Peptidyl-prolyl cis-trans isomerase	P62942;A0A087WZM5;F6T7Q3;A0A7I2V3S6;Q1JUQ3;Q5W0X3;Q1JUQ5;A0A087WTS4;A0A087WV48	0.713424	0.130629	0.102833
ZRANB2	Zinc finger Ran-binding domain-containing protein 2	O95218	1.49196	0.130711	0.102833
SRSF7	Serine/arginine-rich splicing factor 7	A0A0B4J1Z1;C9JAB2;Q16629	1.38868	0.130797	0.102833
LASP1	LIM and SH3 domain protein 1	C9J9W2;Q14847	1.51942	0.130809	0.102833
EIF2S3;EIF2S3L	Eukaryotic translation initiation factor 2 subunit 3;Putative eukaryotic translation initiation factor 2 subunit 3-like protein	P41091;Q2VIR3;H7BZU1	0.72068	0.131436	0.103218
PAFAH1B1	Platelet-activating factor acetylhydrolase IB subunit alpha	A0A6Q8PFU3;P43034;A0A6Q8PFT2;A0A6Q8PG63;A0A6Q8PH33;I3L3N5;I3L495	0.658112	0.131677	0.103282
PABPC4	Polyadenylate-binding protein;Polyadenylate-binding protein 4	A0A7I2V4L7;B1ANR0;Q13310;A0A7I2V5W9;H0Y5F5;A0A7I2V598;H0YCC8;A0A7I2V4V6;H0YEU6;H0YER0;H0Y6X6	1.73131	0.131935	0.103282
IPO5	Importin-5	O00410;H0Y8C6;E7ETV3;H0Y3V4;E7EV12;E7EQT5;E7EWK4;E7EX05;E7ESZ1;C9JXE0;C9J875;C9JQT6;C9JZD8;E7ETV8;C9J583;C9JZ53;F8WF30;O60518	0.691761	0.132099	0.103282
HSPB11	Intraflagellar transport protein 25 homolog	Q9Y547	1.98987	0.132193	0.103282
PGK1	Phosphoglycerate kinase 1	P00558;P07205	0.726501	0.132206	0.103282
ACOT7	Cytosolic acyl coenzyme A thioester hydrolase	O00154;K7EKP8	0.676959	0.132853	0.10368
C1QBP	Complement component 1 Q subcomponent-binding protein, mitochondrial	Q07021;I3L3Q7;I3L3B0	1.42559	0.133373	0.103943
NR2C2AP	Nuclear receptor 2C2-associated protein	Q86WQ0;F5H0B6;U3KQ53	1.66029	0.133467	0.103943
HNRNPM	Heterogeneous nuclear ribonucleoprotein M	A0A087X0X3;P52272;M0QYQ7;M0R019;M0R2T0;M0R0N3;M0R0Y6;M0QY96;M0R2I7;M0QZM1	1.51983	0.134421	0.104578
CARS	Cysteine--tRNA ligase, cytoplasmic	B4DKY1;P49589;E9PRS8;C9JLN0	0.704877	0.13472	0.104702
RPS10;RPS10P5	40S ribosomal protein S10;Putative 40S ribosomal protein S10-like	P46783;Q9NQ39	1.45758	0.135453	0.105046
CBX3	Chromobox protein homolog 3	Q13185;S4R2Y4;C9JMM0;B8ZZ43	1.40339	0.135723	0.105046
PYGL	Glycogen phosphorylase, liver form;Alpha-1,4 glucan phosphorylase	P06737;E9PK47;P11217	1.39185	0.135756	0.105046
FAM20B	Glycosaminoglycan xylosylkinase	O75063;X6RH03	1.60731	0.135858	0.105046
MLLT4	Afadin	J3KN01;A8MQ02;A0A804HJ20;P55196;Q5TIG5;H0Y7R8;H0Y948;F8W9I4;E9PFY5;H0Y8U8;H0Y8L4	0.634806	0.135863	0.105046
EIF3D	Eukaryotic translation initiation factor 3 subunit D	O15371;B0QYA4;B0QYA5	0.686296	0.13678	0.105647
PPP3CA;PPP3CB;PPP3CC	Serine/threonine-protein phosphatase 2B catalytic subunit alpha isoform;Serine/threonine-protein phosphatase;Serine/threonine-protein phosphatase 2B catalytic subunit beta isoform;Serine/threonine-protein phosphatase 2B catalytic subunit gamma isoform	Q08209;E9PPC8;E9PK68;E7ETC2;Q5F2F8;P16298;P48454;H0YB02;H0YC26;G3V111	0.565204	0.137607	0.105974
MAN2B2	Alpha-mannosidase;Epididymis-specific alpha-mannosidase	H0YA68;E9PCD7;Q9Y2E5	1.61439	0.137636	0.105974
HDAC2	Histone deacetylase 2	Q92769;Q5TEE2	0.705795	0.137718	0.105974
ARIH1	E3 ubiquitin-protein ligase ARIH1	Q9Y4X5;A0A087WT96;H3BSK4;H3BNB9	0.56788	0.13782	0.105974
RPL9	60S ribosomal protein L9	P32969;H0Y9V9;D6RAN4;A0A2R8Y5Y7;H0Y9R4	1.70764	0.13791	0.105974
PSMF1	Proteasome inhibitor PI31 subunit	Q5QPM9;Q5QPM7;Q92530	0.649862	0.138643	0.106429
RSF1	Remodeling and spacing factor 1	H0YER1;Q96T23;H0YCN2;H7C306	1.75445	0.139589	0.107046
SF3A3	Splicing factor 3A subunit 3	Q12874	0.703334	0.140179	0.107388
MRI1	Methylthioribose-1-phosphate isomerase	Q9BV20	0.673362	0.141129	0.107838
IWS1	Protein IWS1 homolog	Q96ST2;B8ZZB6	0.688215	0.141268	0.107838
TUBA1B;TUBA4A	Tubulin alpha-1B chain;Tubulin alpha-4A chain	P68363;P68366;C9JDS9	1.36009	0.141371	0.107838
CREG1	Protein CREG1	O75629;A0A3B3IRL2	1.52432	0.14144	0.107838
GSDMA	Gasdermin-A	Q96QA5;J3KRG2	2.01535	0.141514	0.107838
CBX5	Chromobox protein homolog 5	P45973;F8VNY3	1.70068	0.141629	0.107838
GCLC	Glutamate--cysteine ligase catalytic subunit	P48506;B4E2I4;A0A2R8YEL6;E1CEI4;A0A0C4DGB2;A0A2R8Y648;D6RGF8	0.704406	0.141796	0.107857
PRDX1	Peroxiredoxin-1	Q06830;A0A0A0MSI0;A0A0A0MRQ5	0.733354	0.141968	0.107878
TPT1	Translationally-controlled tumor protein	Q5W0H4;A0A0B4J2C3;P13693;J3KPG2;E9PJF7;H0YCX0;Q56UQ5	0.686914	0.142321	0.108037
PRTG	Protogenin	Q2VWP7;H0YLD1;H0YLT7	0.707683	0.143193	0.108589
MYO18A	Unconventional myosin-XVIIIa	A0A0D9SFK2;Q92614	0.688874	0.143406	0.108611
EIF2S1	Eukaryotic translation initiation factor 2 subunit 1	P05198;G3V4T5;H0YJS4	0.708036	0.143631	0.108611
DSC2	Desmocollin-2	Q02487;A0A3B3ISU0	1.38876	0.143656	0.108611
F11R	Junctional adhesion molecule A	Q9Y624;A0A087WY82	0.703849	0.14382	0.108625
CALR	Calreticulin	K7EL50;P27797;A0A7P0T861;K7EJB9	1.373	0.144184	0.108791
CLU	Clusterin;Clusterin beta chain;Clusterin alpha chain;Clusterin	P10909;H0YC35;H0YAS8;H0YLK8;E7ERK6	1.60279	0.144331	0.108793
PUS7	Pseudouridylate synthase 7 homolog	E7EUH7;Q96PZ0	1.48647	0.145138	0.109247
FCRL3	Fc receptor-like protein 3	Q96P31;R4GNJ6	1.40607	0.145224	0.109247
PFDN6	Prefoldin subunit 6	O15212;A2AB88	0.574518	0.145589	0.109333
UBE2L3	Ubiquitin-conjugating enzyme E2 L3	P68036;A0A1B0GUS4	0.706425	0.14563	0.109333
RCC1	Regulator of chromosome condensation	P18754;C9JW69;C9JRH2;C9J3R0;C9JMJ4;C9JQZ4	0.735582	0.146252	0.10969
MAGEA4	Melanoma-associated antigen 4	P43358;C9JK50;C9JIR1;C9J9C2;C9JZJ5;A0A804HK84;P43363;P43361;P43362;P43355;Q96M61;O15480;A2A368;A8MXT2;A0A0A0MSA3;Q3SYA6;O60732	0.749322	0.147616	0.110602
SERPINF1	Pigment epithelium-derived factor	P36955;I3L4N7;I3L107;I3L4F9;I3L4Z0;CON__Q95121;I3L2R7;I3L3Z3;I3L425;I3L1U4	0.73764	0.147874	0.110685
SCAMP3	Secretory carrier-associated membrane protein 3	O14828	1.42635	0.148107	0.11075
API5	Apoptosis inhibitor 5	G3V1C3;Q9BZZ5;H0YER7;E9PQK6	0.732767	0.148644	0.11104
PEPD	Xaa-Pro dipeptidase	P12955;K7ES25;A0A494C165;A0A494C194	0.671044	0.149217	0.111084
UBE2N;UBE2NL	Ubiquitin-conjugating enzyme E2 N;Putative ubiquitin-conjugating enzyme E2 N-like	P61088;F8VQQ8;F8VSD4;F8VV71;Q5JXB2;F8VZ29	0.705814	0.14927	0.111084
CYB5B	Cytochrome b5 type B	D6RFH4;H3BUX2;O43169	0.644948	0.149397	0.111084
ACADM	Medium-chain specific acyl-CoA dehydrogenase, mitochondrial	A0A7P0T932;F6YB23;Q5T4U5;P11310;E9PJM9;A0A7P0TA39;A0A7P0TAB2;A0A7P0TBD1;A0A7P0T8J9;A0A7P0TA63;A0A7P0TB51;A0A7P0TB28;E9PRX4;A0A7P0T9W7;A0A7P0TB55;A0A7P0T8G6	1.86215	0.1495	0.111084
MTA2	Metastasis-associated protein MTA2	O94776	0.679564	0.149573	0.111084
PPIL2	Peptidyl-prolyl cis-trans isomerase-like 2	A0A7P0TAH4;A0A7P0Z4K4;A0A7P0T843;A0A7P0TA15;A0A7P0T8E8;A0A7P0TB19;Q13356	1.54702	0.14959	0.111084
PITPNB	Phosphatidylinositol transfer protein beta isoform	A0A0A0MSW4;P48739;B3KYB7;B3KYB6	0.727595	0.150183	0.111414
MRGBP	MRG/MORF4L-binding protein	Q9NV56	1.46578	0.150917	0.111761
CES3	Carboxylic ester hydrolase;Carboxylesterase 3	H3BUA3;A0A0C4DFY7;Q6UWW8	0.617421	0.15106	0.111761
HNRNPUL2-BSCL2;HNRNPUL2	Heterogeneous nuclear ribonucleoprotein U-like protein 2	H3BQZ7;Q1KMD3	1.47467	0.151097	0.111761
MAN1A1	Mannosyl-oligosaccharide 1,2-alpha-mannosidase IA	P33908	1.34497	0.151478	0.111898
PURB	Transcriptional activator protein Pur-beta	Q96QR8	1.39098	0.15158	0.111898
ATRN	Attractin	O75882	1.49289	0.152194	0.112241
MYH10	Myosin-10	P35580	0.731684	0.152419	0.112277
RPL30	60S ribosomal protein L30	E5RI99;P62888;A0A0B4J213;E5RJH3;A0A0C4DH44	1.36838	0.152542	0.112277
EIF3G	Eukaryotic translation initiation factor 3 subunit G	O75821;K7ER90;K7EL20;K7ENA8;K7EP16;K7EL60;K7ENH0	0.718858	0.152911	0.112437
MDK	Midkine	E9PPJ5;E9PLM6;P21741	1.49252	0.15312	0.112437
MRTO4	mRNA turnover protein 4 homolog	Q9UKD2	1.45117	0.15321	0.112437
CTSL	Cathepsin L1;Cathepsin L1 heavy chain;Cathepsin L1 light chain	P07711;A0A7I2V5M3;A0A7I2YQA2;A0A7I2V484;Q5T8F0;A0A7I2YQB5;A0A7I2V2H7;A0A7I2V601	1.3788	0.153439	0.112496
ALDH1B1	Aldehyde dehydrogenase X, mitochondrial	P30837	1.53778	0.153886	0.112713
NDUFV2	NADH dehydrogenase [ubiquinone] flavoprotein 2, mitochondrial	E7EPT4;P19404	1.34571	0.154135	0.112786
NFYB	Nuclear transcription factor Y subunit beta	F8VSL3;P25208	0.696612	0.155061	0.113294
ALDH16A1	Aldehyde dehydrogenase family 16 member A1	Q8IZ83;F5H4B6;M0QY06	0.643949	0.155159	0.113294
COL23A1	Collagen alpha-1(XXIII) chain	Q86Y22	0.702441	0.155282	0.113294
SBSN	Suprabasin	Q6UWP8	2.11667	0.15554	0.113372
UBQLN1	Ubiquilin-1	Q9UMX0;Q9UHD9	0.67561	0.157076	0.114284
NENF	Neudesin	Q9UMX5	0.701853	0.157096	0.114284
PDXK	Pyridoxal kinase	O00764;F2Z2Y4;A8MV33	1.48014	0.157653	0.114578
MAT2B	Methionine adenosyltransferase 2 subunit beta	Q9NZL9;H7C0X7;E5RJR3	1.38964	0.158849	0.115281
CWC15	Spliceosome-associated protein CWC15 homolog	Q9P013	1.47286	0.158927	0.115281
HNRNPA2B1;HNRPA2B1	Heterogeneous nuclear ribonucleoproteins A2/B1	A0A7I2V4I6;P22626;A0A7I2V4S4;A0A7I2V4N1;A0A7I2V3P1;A0A7I2V3P7;A0A7I2V323;A0A087WUI2;A0A024RA28;A0A7I2V4N0;A0A7I2YQN4	1.33114	0.159738	0.115757
COX5A	Cytochrome c oxidase subunit 5A, mitochondrial	H3BNX8;P20674;H3BRM5;H3BV69	0.567298	0.16034	0.116081
GLS	Glutaminase kidney isoform, mitochondrial	B8ZZA8;B8ZZC5;C9JIJ6;H7C201;O94925	2.43787	0.160647	0.116191
HOXD1	Homeobox protein Hox-D1	Q9GZZ0	0.555409	0.162551	0.117456
45178	Septin-9	Q9UHD8;A0A6Q8PHC2;K7EL40;K7EJ51;K7EK18;K7ER52;K7EIE4;K7EQD7;K7ER14	0.736924	0.16285	0.117558
SNRPD3	Small nuclear ribonucleoprotein Sm D3	P62318;H3BT13	1.40434	0.163698	0.118057
AGA	N(4)-(beta-N-acetylglucosaminyl)-L-asparaginase;Glycosylasparaginase alpha chain;Glycosylasparaginase beta chain	P20933;H0Y9C7;H0Y8L9	1.38344	0.163931	0.11808
RAE1	mRNA export factor	E9PPG9;E9PQ57;P78406	1.65863	0.164062	0.11808
ZNF768	Zinc finger protein 768	H3BS42;Q9H5H4	0.597046	0.164275	0.11808
TTC1	Tetratricopeptide repeat protein 1	A0A804HHT7;A0A804HKI4;A0A804HKC5;Q99614;A0A804HL30;A0A804HJM4;A0A804HIB8	1.59739	0.164365	0.11808
TXNRD1	Thioredoxin reductase 1, cytoplasmic	E9PIR7;F8W809;A0A087WSW9;A0A182DWI3;A0A087WSY9;Q16881;E2QRB9;E9PKD3;E9PLT3;E9PKI4;A0A0B4J225;E9PIZ5;E9PQI3	1.38339	0.164517	0.11808
JUP	Junction plakoglobin	P14923;C9JTX4;C9J826;C9JK18;C9JKY1	1.87192	0.164971	0.118294
SRSF10;SRSF12	Serine/arginine-rich splicing factor 10;Serine/arginine-rich splicing factor 12	Q5JRI1;O75494;Q8WXF0;Q6IQ42	1.64186	0.165299	0.11837
H2AFV;H2AFZ	Histone H2A.V;Histone H2A.Z;Histone H2A	Q71UI9;P0C0S5;C9J0D1;A0A494C189;C9J386	1.35791	0.165393	0.11837
PABPN1	Polyadenylate-binding protein 2	Q86U42;B4DEH8;G3V4T2;A0A7I2V383;H0YJH9	1.37313	0.165934	0.118644
YARS	Tyrosine--tRNA ligase, cytoplasmic;Tyrosine--tRNA ligase, cytoplasmic, N-terminally processed	P54577;A0A6Q8PFX2;A0A0C4DGZ5;A0A6Q8PFX4;A0A6Q8PF15;A0A6Q8PFC1	0.740294	0.166118	0.118662
AASDHPPT	L-aminoadipate-semialdehyde dehydrogenase-phosphopantetheinyl transferase	Q9NRN7;E9PNF3;E9PLW6	0.680232	0.167695	0.119675
KPNA3;KPNA4	Importin subunit alpha-4;Importin subunit alpha-3	O00505;A0A7I2YQ95;H7C4F6;O00629;H0Y4S9;A0A7I2V333;A0A7I2V340	0.693808	0.168149	0.119885
NCCRP1	F-box only protein 50	Q6ZVX7	1.6797	0.168354	0.119917
XRCC6	X-ray repair cross-complementing protein 6	P12956;B1AHC9	0.752102	0.168743	0.120081
PTGES3	Prostaglandin E synthase 3	Q15185;A0A087WYT3;B4DDC6	1.40721	0.16939	0.120427
SCLY	Selenocysteine lyase	C9JNL5;H7C3V9;H7C277;A0A0A0MQU4;Q96I15	0.580232	0.16991	0.120571
TPMT	Thiopurine S-methyltransferase	P51580	0.678048	0.169914	0.120571
MOB1B;MOB1A	MOB kinase activator 1B;MOB kinase activator 1A	Q7L9L4;Q9H8S9;D6RCK3	0.750258	0.170516	0.120884
TRPV1;SHPK	Sedoheptulokinase	A0A0B4J2A0;Q9UHJ6	0.682181	0.171175	0.121237
RBBP4	Histone-binding protein RBBP4	Q09028;H0YCT5;H0YF10;H0YDK2;E9PNS6;H0YEU5;Q5JP02;E9PNS2;E9PIC4;C9JPP3;E9PND5	1.35522	0.171433	0.121305
CPQ	Carboxypeptidase Q	Q9Y646;E5RJA8;E5RH35;E5RJZ7;E5RJP8	1.34203	0.172678	0.122071
GALC	Galactocerebrosidase	P54803;A0A087WX10;G3V5E8;G3V255;G3V4M2	1.43664	0.173039	0.122211
SLK	STE20-like serine/threonine-protein kinase	Q9H2G2	0.602945	0.17333	0.122301
CDSN	Corneodesmosin	Q2L6G8;G8JLG2;Q15517	1.84677	0.173653	0.122414
NUP214	Nuclear pore complex protein Nup214	A0A494BZU9;A0A494C1F2;P35658;H0YDS4;A0A494C0J0	0.689261	0.174325	0.122773
LDHB	L-lactate dehydrogenase B chain;L-lactate dehydrogenase	P07195;A0A5F9ZHM4;A0A3B3IS95;A8MW50;C9J7H8;F5H793	0.755359	0.175369	0.123392
HIST2H3PS2	Histone H3	Q5TEC6;A0A590UJL8	1.37654	0.176028	0.123679
NUDCD1	NudC domain-containing protein 1	Q96RS6;A0A7I2V457;E5RGX7	1.42744	0.176106	0.123679
NOP2	Probable 28S rRNA (cytosine(4447)-C(5))-methyltransferase	P46087	1.42873	0.176495	0.12379
OPLAH	5-oxoprolinase	O14841	0.636087	0.176593	0.12379
TMPO	Lamina-associated polypeptide 2, isoforms beta/gamma;Thymopoietin;Thymopentin	P42167;G5E972;H0YJH7	1.32167	0.177736	0.124424
PYGB	Glycogen phosphorylase, brain form	P11216;H0Y4Z6	1.52167	0.17783	0.124424
AIMP1	Aminoacyl tRNA synthase complex-interacting multifunctional protein 1;Endothelial monocyte-activating polypeptide 2	Q12904;A0A804HJ47;A0A5F9ZHC5;D6R937	0.757958	0.178649	0.124844
KPRP	Keratinocyte proline-rich protein	Q5T749	2.17285	0.178768	0.124844
PROCR	Endothelial protein C receptor	Q9UNN8;A0A0U1RQQ4;A0A0U1RRC4	0.755996	0.179051	0.124844
MYDGF	Myeloid-derived growth factor	Q969H8;M0QXF7;M0QYN0	0.742667	0.179255	0.124844
SNAP23	Synaptosomal-associated protein;Synaptosomal-associated protein 23	H3BM38;O00161;H3BNE1;H3BR18;H3BPJ0;H3BV99;H3BP15;H3BQY9	1.73046	0.179378	0.124844
APRT	Adenine phosphoribosyltransferase	H3BQZ9;P07741;H3BSW3;H3BQF1;H3BQB1	0.725495	0.179427	0.124844
SNW1	SNW domain-containing protein 1	Q13573;G3V4X8;G3V3A4;G3V5R3	1.54869	0.180177	0.125219
MAGOHB	Protein mago nashi homolog 2	Q96A72;F5H6N1;F5H3U9;F5H124	1.34052	0.1803	0.125219
UGGT1	UDP-glucose:glycoprotein glucosyltransferase 1	Q9NYU2;H7BZG0;Q9NYU1	1.34282	0.181385	0.125856
DNPEP	Aspartyl aminopeptidase	E5RIA4;E7ETB3;Q9ULA0;E7EMB6;C9JBE1;F8WAN0;B9ZVU2;E7EPX3;E5RJ35;C9J1E2;C9JRG3	0.72973	0.181893	0.126092
GSTO1	Glutathione S-transferase omega-1	P78417;Q5TA02;Q5TA01	0.757911	0.182155	0.126157
TSPYL5	Testis-specific Y-encoded-like protein 5	Q86VY4	0.57598	0.182605	0.126182
DDX23	Probable ATP-dependent RNA helicase DDX23	Q9BUQ8;H0YI52;F8VVA2	1.33365	0.182699	0.126182
RBM8A	RNA-binding protein 8A	Q9Y5S9;A0A0J9YW13	1.32491	0.182921	0.126182
DDX21	Nucleolar RNA helicase 2	Q9NR30	1.53215	0.182966	0.126182
BAG3	BAG family molecular chaperone regulator 3	O95817	1.34128	0.183031	0.126182
TROVE2	60 kDa SS-A/Ro ribonucleoprotein	P10155;H0Y9N5;G5E9R9;D6RDN1;D6RE09	1.38878	0.184571	0.127127
KARS	Lysine--tRNA ligase	Q15046;H3BVA8;J3KRL2;H3BPV7;H3BRC9	0.759843	0.184751	0.127134
AHSA1	Activator of 90 kDa heat shock protein ATPase homolog 1	O95433;H0YJG7;H0YJ63;G3V438;G3V3W9;H0YJU2	0.691309	0.185288	0.127386
NPLOC4	Nuclear protein localization protein 4 homolog	Q8TAT6	0.589221	0.185922	0.127706
YKT6	Synaptobrevin homolog YKT6	A0A7I2V3A1;A0A7I2V4L6;A0A7I2V3V7;O15498;A0A7I2V3S2;A0A7I2V530	0.697402	0.188093	0.129079
GRWD1	Glutamate-rich WD repeat-containing protein 1	Q9BQ67;M0QX71	1.40454	0.18849	0.129233
GFER	Sulfhydryl oxidase;FAD-linked sulfhydryl oxidase ALR	H3BRD2;P55789;H3BRW3;H3BQQ4	0.616795	0.18885	0.129362
LONP1	Lon protease homolog, mitochondrial	K7EKE6;P36776;K7EJE8;K7ER27;K7EQF8;K7ER56;K7ERR6	1.52903	0.190443	0.130334
CEP290	Centrosomal protein of 290 kDa	A0A6Q8PH78;A0A6Q8PGB1;A0A5K1VW81;A0A6Q8PG44;A0A6Q8PGC3;A0A6Q8PGP6;A0A5F9ZHU6;A0A6Q8PH24;J3KNF5;O15078	0.481252	0.192	0.13128
NDUFA8	NADH dehydrogenase [ubiquinone] 1 alpha subcomplex subunit 8	P51970	1.39842	0.192532	0.131524
NSUN2	tRNA (cytosine(34)-C(5))-methyltransferase	Q08J23	1.60391	0.193187	0.131562
TAOK1	Serine/threonine-protein kinase TAO1	Q7L7X3;H0YF68;Q9H2K8	1.33195	0.193486	0.131562
NAA15	N-alpha-acetyltransferase 15, NatA auxiliary subunit	A0A0B4J1W3;Q9BXJ9;Q6N069	0.730895	0.193638	0.131562
RPS12	40S ribosomal protein S12	P25398	0.745494	0.193666	0.131562
SDSL	Serine dehydratase-like	Q96GA7;F8VYZ3;H0YID3;H0YIA2	1.48118	0.193675	0.131562
PPA1	Inorganic pyrophosphatase	Q15181;Q5SQT6	0.761773	0.19381	0.131562
HSP90AB1	Heat shock protein HSP 90-beta	P08238;Q58FF7	0.758044	0.193965	0.131562
NRD1	Nardilysin	O43847;G3V1R5;F5H7V1;H0Y5G9	1.32913	0.19399	0.131562
PNP	Purine nucleoside phosphorylase	P00491;G3V5M2;G3V2H3;G3V393	0.748946	0.195055	0.132165
GARS	Glycine--tRNA ligase	P41250;A0A6Q8PGA8;A0A6Q8PGI6;A0A6Q8PGZ8;A0A6Q8PHH9;A0A6Q8PGW4;A0A6Q8PHI7;H7C443;A0A6Q8PFZ6;A0A6Q8PF45;A0A6Q8PH49;A0A6Q8PGN7;F8WCK4;A0A6Q8PGZ9;A0A6Q8PFV5;A0A6Q8PFU7;A0A6Q8PGT3	0.768545	0.195407	0.132284
RABGGTA	Geranylgeranyl transferase type-2 subunit alpha	Q92696;H0YLH3;H0YLG7	0.641784	0.195612	0.132303
ACTN4	NA	F5GXS2;H7C144;K7EP19;A0A494C060;M0QZQ3;C9JY79;Q9H254	0.640186	0.196136	0.132539
PRPF40A	Pre-mRNA-processing factor 40 homolog A	A0A7N4I394;O75400	1.53013	0.196635	0.132757
XPO1	Exportin-1	O14980;A0A7I2V461;A0A7I2V2Y6;A0A7I2V2S3;A0A7I2V3P3;A0A7I2YQV4;A0A7I2V3W6;A0A7I2V2H0;A0A7I2V3N0;A0A7I2V6B9;A0A7I2V488;A0A7I2YQX3;A0A7I2V4A3;C9JKM9;C9J673;A0A7I2V3J1;A0A7I2YQP1;A0A7I2V2C5;A0A7P0Z4B7;F8WF71;C9IYM2;A0A7I2V396	0.748211	0.196885	0.132806
RCOR1	REST corepressor 1	Q9UKL0	1.35736	0.197893	0.133262
PLOD2	Procollagen-lysine,2-oxoglutarate 5-dioxygenase 2	E7ETU9;O00469;C9JXZ0	0.708083	0.198052	0.133262
CNPY3	Protein canopy homolog 3	Q9BT09	1.74255	0.198093	0.133262
LEFTY2	Left-right determination factor 2	O00292	0.66103	0.19856	0.133456
ABHD14B	Alpha/beta hydrolase domain-containing protein 14B	Q96IU4;B4DQI4;F8W9U3	0.770577	0.198794	0.133494
RNPS1	RNA-binding protein with serine-rich domain 1	H3BPG5;H3BV80;H3BMS0;H3BMM9;H3BTC0;Q15287	1.7537	0.199166	0.133624
ATP6V1A	V-type proton ATPase catalytic subunit A	P38606;C9JA17;C9JVW8	0.761024	0.199752	0.133898
LSM1	U6 snRNA-associated Sm-like protein LSm1	O15116	0.675161	0.20037	0.134184
SEC23A	Protein transport protein Sec23A	F5H365;Q15436;G3V4V1;G3V1W4;G3V3G5;G3V2R6;G3V5X8;G3V4Q2;G3V5K1	0.648585	0.200624	0.134184
CRKL	Crk-like protein	P46109	0.764259	0.200915	0.134184
POLR1C	DNA-directed RNA polymerases I and III subunit RPAC1	A0A2R8YEY5;A0A2R8YEZ4;A0A2R8Y5D3;O15160;D6RDJ3;E7EQB9;H0Y723;A0A2R8Y8D6	1.49965	0.201214	0.134184
KHDRBS1	KH domain-containing, RNA-binding, signal transduction-associated protein 1	Q07666	0.760284	0.201447	0.134184
MANF	Mesencephalic astrocyte-derived neurotrophic factor	P55145;H7C2D6	1.3634	0.201496	0.134184
PPP1R14A	Protein phosphatase 1 regulatory subunit 14A	Q96A00;A0A0B4J2A3;K7EJB8;K7EMN0	1.57639	0.201562	0.134184
TUBB	Tubulin beta chain	Q5JP53;P07437;Q5ST81;A6NNZ2;G3V2A3;CON__ENSEMBL:ENSBTAP00000025008;Q9H4B7;M0R1I1;G3V5W4;G3V2R8;G3V3R4;G3V2N6	1.30883	0.201623	0.134184
HECTD4	Probable E3 ubiquitin-protein ligase HECTD4	F8VWT9;J3KPF0;A0A804HJX8;Q9Y4D8;A0A494C150	0.625964	0.201787	0.134184
CIAO1	Probable cytosolic iron-sulfur protein assembly protein CIAO1	O76071	0.709267	0.203438	0.135088
LSM5	U6 snRNA-associated Sm-like protein LSm5	B8ZZF8;Q9Y4Y9	0.514041	0.203683	0.135088
EIF3K	Eukaryotic translation initiation factor 3 subunit K	K7ERF1;Q9UBQ5;K7ES31;K7EQM4;A0A087WVB9;B4DQ48;K7EK53	0.735373	0.2037	0.135088
ACY1;ABHD14A-ACY1	Aminoacylase-1	Q03154;A0A1B0GU86;A0A1B0GW23;C9JMV9;A0A1B0GV31;C9JYZ0;F8WC59;A0A1B0GVA5;A0A1B0GTG3;A0A1B0GVZ3;A0A1B0GVG0;A0A1B0GU36;A0A1B0GUT4	0.763115	0.203868	0.135088
PPT1	Palmitoyl-protein thioesterase 1	A0A2C9F2P4;A0A286YFF7;P50897;Q5T0S4;A0A286YFE3;A0A286YFL8;A0A286YFL6;E9PK48;E9PIA8;E9PSE5	1.30162	0.204384	0.135311
HEPH	Hephaestin	Q5JZ07;A0A804HIE6;Q5JZ08;A0A0C4DG76;Q9BQS7;A0A804HKF4;E7ES21;A0A804HK72;A0A804HJ98;A0A804HJ33;A0A804HIK2;F8WBZ8	1.33851	0.204805	0.135471
EIF2A	Eukaryotic translation initiation factor 2A;Eukaryotic translation initiation factor 2A, N-terminally processed	Q9BY44;F8WAE5;C9IZE1;H7C5Q3;H7C5R5	0.74247	0.205231	0.135633
SNRPN;SNRPB	Small nuclear ribonucleoprotein-associated protein N;Small nuclear ribonucleoprotein-associated proteins B and B	J3QLE5;P63162;P14678;J3KRY3;S4R3P3	1.47513	0.205784	0.135879
AZGP1	Zinc-alpha-2-glycoprotein	P25311;C9JEV0	1.71868	0.20614	0.135994
BCCIP	BRCA2 and CDKN1A-interacting protein	Q9P287	0.68935	0.209245	0.137921
FUS	RNA-binding protein FUS	P35637;H3BPE7	0.735155	0.210403	0.138528
HEBP2	Heme-binding protein 2	Q9Y5Z4;Q5THN1	0.75059	0.210535	0.138528
PVR	Poliovirus receptor	A0A0A0MSA9;A0A0C4DG49;P15151	0.727409	0.210825	0.138598
EXOSC4	Exosome complex component RRP41	Q9NPD3;E9PI41;E9PPI9	0.646538	0.211022	0.138606
PPP1CC	Serine/threonine-protein phosphatase;Serine/threonine-protein phosphatase PP1-gamma catalytic subunit	F8VYE8;P36873;F8VR82;F8W0W8;A0A7I2V4F7;A0A087WYY5;F8WE71;H0Y3Y6;F8W1A0;F8W0V8	0.716069	0.211341	0.138694
CUL2	Cullin-2	A0A0A0MTN0;Q13617;Q5T2B5;Q5T2B7	0.704704	0.211669	0.138788
AK2	Adenylate kinase 2, mitochondrial;Adenylate kinase 2, mitochondrial;Adenylate kinase 2, mitochondrial, N-terminally processed	F8W1A4;P54819;F8VZG5;A0A5F9ZHP2;F8VY04;A0A5K1VW67;G3V213;F8VPP1	0.761822	0.212426	0.139106
MRE11A	Double-strand break repair protein MRE11A	F8W7U8;P49959;F5GXT0;F5H742;F5H256	0.659299	0.212525	0.139106
NANS	Sialic acid synthase	Q9NR45;Q5TBR0;Q5TBR1	0.752937	0.212942	0.139138
SSRP1	FACT complex subunit SSRP1	Q08945;E9PMD4;A0A0U1RRK2;E9PPZ7	1.29368	0.21302	0.139138
SRP14	Signal recognition particle 14 kDa protein	H0YLA2;P37108	0.744443	0.213139	0.139138
PSMD12	26S proteasome non-ATPase regulatory subunit 12	O00232;J3KTJ5;J3KSK1	0.755379	0.213315	0.139138
FKBP2	Peptidyl-prolyl cis-trans isomerase FKBP2;Peptidyl-prolyl cis-trans isomerase	P26885;A0A494C1N0;F5H0N4	1.309	0.213888	0.139283
RPL23A	60S ribosomal protein L23a	P62750;H7BY10;K7EJV9;K7ERT8;A8MUS3;K7EMA7	0.738073	0.214011	0.139283
TXN2	Thioredoxin, mitochondrial	Q99757;M0QXH0;F8WDN2	0.572867	0.214093	0.139283
SRSF3	Serine/arginine-rich splicing factor 3	A0A087X2D0;P84103	1.30436	0.214327	0.139314
SPTAN1	Spectrin alpha chain, non-erythrocytic 1	Q13813;A0A0D9SFF6;A0A5F9ZHC3;A0A1B0GTB7;A0A1B0GUH3;A0A0D9SFH4	1.30698	0.215305	0.139829
PDCD10	Programmed cell death protein 10	C9J5C3;Q9BUL8;H7C5M9;C9JSA3;C9JND6;C9J363;C9J6F3;F8WDF3;C9J932	0.719595	0.21655	0.140516
CC2D2B	Protein CC2D2B	Q6DHV5;A0A5S8K7B6	0.505617	0.217717	0.141151
ADPRHL2	Poly(ADP-ribose) glycohydrolase ARH3	Q9NX46	0.751052	0.217984	0.141202
SRP9	Signal recognition particle 9 kDa protein	P49458;Q6P2S0;Q659G3;E9PE20	0.734182	0.219388	0.141915
RUVBL1	RuvB-like 1	Q9Y265;E7ETR0;H7C4G5;J3QLR1;H7C4I3	0.750318	0.219462	0.141915
PSMG4	Proteasome assembly chaperone 4	D6RB92;Q5JS54	0.749762	0.219806	0.142015
C21orf33	NA	P0DPI2;A0A0B4J2D5;A0A096LPI6;A0A096LNH5;H7C1F6;H7C2G3;A0A096LP73;A0A2R8YDR7;F2Z2Q0;A0A096LP12;A0A096LNJ1;A0A2R8Y6K9	1.3466	0.220838	0.142559
DDT;DDTL	D-dopachrome decarboxylase;D-dopachrome decarboxylase-like protein	P30046;B5MC82;A6NHG4;J3KQ18;H7C342	0.723245	0.221186	0.142631
IGHA1	Ig alpha-1 chain C region	A0A286YEY1;P01876;A0A0G2JMB2;A0A286YEY5;P01877	1.80326	0.221329	0.142631
COLEC11	Collectin-11	Q9BWP8	0.685799	0.221751	0.14278
MYCBP	C-Myc-binding protein	Q99417;A0A087WV05;A0A0D9SEI7	0.618912	0.222382	0.143063
DUT	Deoxyuridine 5-triphosphate nucleotidohydrolase, mitochondrial	H0YNW5;P33316;A0A0C4DGL3;H0YKC5;H0YMP1	1.28586	0.222693	0.143108
GM2A	Ganglioside GM2 activator;Ganglioside GM2 activator isoform short	P17900;H0YBY3;E5RJD0	0.767135	0.222832	0.143108
ESYT1	Extended synaptotagmin-1	Q9BSJ8;F8VZB1	0.722373	0.223832	0.143567
TSNAX;DISC1	Translin-associated protein X	Q99598;C4P0D6;C4P0D8;C4P0D4;Q5VVQ1;Q9NRI2	0.714175	0.22393	0.143567
MARCKSL1	MARCKS-related protein	P49006	0.735159	0.224159	0.143592
PSMG1	Proteasome assembly chaperone 1	O95456;F8WBH7	1.36554	0.224933	0.143964
POLR2G	DNA-directed RNA polymerase II subunit RPB7	P62487;E9PIU7;H0YEE4;E9PKH3	1.31355	0.225199	0.144012
ANXA7	Annexin A7	P20073	0.690151	0.225806	0.144277
PRNP	Major prion protein	P04156;A2A2V1;X6RKS3	1.52086	0.226174	0.144301
IQGAP1	Ras GTPase-activating-like protein IQGAP1	P46940;A0A0J9YXZ5;H0YLE8;A0A087WWP1;H0YKA5;F2Z2E2;Q86VI3	0.78319	0.226227	0.144301
MATR3	Matrin-3	A0A0R4J2E8;A8MXP9;P43243;D6R991;D6REM6;B3KM87;H0Y8T4	1.30018	0.227329	0.144817
DSP	Desmoplakin	P15924	1.68582	0.227452	0.144817
GSTP1	Glutathione S-transferase P	P09211;A8MX94;A0A087X2E9;A0A2R8Y5E5;A0A087X243	0.774076	0.227616	0.144817
MOV10	Putative helicase MOV-10	Q5JR04;Q9HCE1	1.53811	0.228308	0.145134
MESDC2	LDLR chaperone MESD	Q14696	1.30945	0.229164	0.145555
PDCD6IP	Programmed cell death 6-interacting protein	Q8WUM4;A0A3B3IT07;F8WDK9;C9IZF9;F8WEQ7;F8WBR8	0.763579	0.229426	0.145599
SYNE1	Nesprin-1	Q8NF91;A0A0C4DG40;A0A0C4DH48	0.706113	0.230077	0.145888
ME1	NADP-dependent malic enzyme	P48163	0.659662	0.230871	0.146269
DNAJC9	DnaJ homolog subfamily C member 9	Q8WXX5	0.770622	0.231219	0.146366
CSTF3	Cleavage stimulation factor subunit 3	Q12996;E9PLP8;E9PJ06	0.736501	0.231498	0.146419
ARHGEF7	NA	B1ALK7;A0A2R8YG42	1.30187	0.232002	0.146614
PA2G4	Proliferation-associated protein 2G4	Q9UQ80;F8VR77;F8W0A3;H0YIN7;F8VZ69	0.785444	0.232288	0.146671
PCBD1	Pterin-4-alpha-carbinolamine dehydratase	P61457	1.28463	0.232833	0.146846
HSPD1	60 kDa heat shock protein, mitochondrial	P10809;A0A7I2V2X6;A0A7I2V599;A0A7I2YQK6;A0A7I2V5M1;A0A7I2V5K3;A0A7I2YQ71;A0A7I2V369;E7ESH4;E7EXB4;C9JL25;C9JCQ4;C9JL19;C9J0S9	1.27263	0.232956	0.146846
WDR77	Methylosome protein 50	Q9BQA1;H0Y711	0.735769	0.234467	0.147674
H1FX	Histone H1x	Q92522	0.645693	0.234946	0.147852
HSP90AB2P	Putative heat shock protein HSP 90-beta 2	Q58FF8	0.701481	0.235659	0.148176
NUP37	Nucleoporin Nup37	Q8NFH4;F8VTY2	1.32538	0.236064	0.148307
PRKAR2A	cAMP-dependent protein kinase type II-alpha regulatory subunit	P13861;H7C330;H7C1L0;C9J830	0.731797	0.236486	0.148448
CLIC1	Chloride intracellular channel protein 1	O00299	1.27051	0.238546	0.149504
RANBP1	Ran-specific GTPase-activating protein	P43487;F6WQW2;C9JXG8;C9JJ34;C9JGV6;C9JDM3;C9JIC6;Q5T0Z6;Q9C010	0.763719	0.238566	0.149504
EEF2	Elongation factor 2	P13639;M0R0I6	0.77551	0.239422	0.149817
USP7	Ubiquitin carboxyl-terminal hydrolase 7;Ubiquitin carboxyl-terminal hydrolase	A0A669KBL1;Q93009;H3BND8;F5H2X1;H3BUV0;H3BTM1;H3BRA2;H3BQD1;I3L2D8;H3BMF6	0.733064	0.23968	0.149817
SF3A1	Splicing factor 3A subunit 1	Q15459;F8WB66;H7C1L2;F8WC79	0.767154	0.239774	0.149817
CS	Citrate synthase, mitochondrial;Citrate synthase	O75390;B4DJV2;A0A0C4DGI3;H0YIC4;F8VPF9;H0YH82;F8W1S4;F8VPA1;F8VRI6;F8VZK9;F8VTT8;F8W4S1;F8VX68;F8VRP1;F8VX07;F8W642;F8VR34;F8VWQ5	1.33488	0.239864	0.149817
RPLP1	60S acidic ribosomal protein P1	P05386	0.648556	0.240626	0.150168
HDHD3	Haloacid dehalogenase-like hydrolase domain-containing protein 3	Q9BSH5	0.754717	0.241453	0.150559
ABRACL	Costars family protein ABRACL	Q5SZC9;Q9P1F3	0.676399	0.241826	0.150666
ITGBL1	Integrin beta-like protein 1	A0A087WXI7;O95965;A0A087WY35	1.38896	0.242637	0.151025
RPL5	60S ribosomal protein L5	A0A2R8Y6J3;P46777;Q5T7N0;A0A2R8Y4A2	1.35048	0.242805	0.151025
UGP2	NA	A0A7I2YQ74;A0A087WYS1;E7EUC7;C9JVG3;A0A7I2V4T0;C9JNZ1;A0A7I2V676;C9JWG0;C9JTZ5;C9JUW1;A0A7I2V2Q3;C9JQU9;F2Z3H1;C9J3M0;F2Z3P4;F8WC70	0.791767	0.243743	0.151454
HNRNPK	Heterogeneous nuclear ribonucleoprotein K	P61978;S4R359;S4R457	1.335	0.243898	0.151454
DBNL	Drebrin-like protein	Q9UJU6;B4DDD6;H0Y5J4;F8WBG8;F8WC20;F8WBB2;F8WFE1	0.702147	0.244406	0.151644
PSMD3	26S proteasome non-ATPase regulatory subunit 3	O43242;H0YGV8	0.784596	0.244619	0.151651
TCERG1	Transcription elongation regulator 1	O14776;A0A7P0T8N8;G3V220	0.685533	0.244897	0.151698
SH3BGRL	SH3 domain-binding glutamic acid-rich-like protein	O75368	0.796623	0.245237	0.151784
SFN	14-3-3 protein sigma	P31947	0.786661	0.245827	0.152023
STX12	Syntaxin-12	B1AJQ6;Q86Y82	0.622349	0.246798	0.152498
LRPPRC	Leucine-rich PPR motif-containing protein, mitochondrial	P42704;A0A804HKI2;A0A804HIN4;A0A804HLG8;A0A804HK30;A0A804HL40;A0A804HKJ0;A0A804HKR3;A0A804HIG4;A0A804HI14;A0A804HJZ1;A0A804HHY9;A0A804HI40;A0A804HIQ7;A0A804HJI0;A0A804HKX6;A0A804HJH8;B8ZZ38;C9JCA9;A0A804HK02;A0A804HIV5;A0A0C4DG06;A0A804HKX0;A0A804HKR5;A0A804HJA1;A0A804HKK7;A0A804HJG8	2.88868	0.247092	0.152555
TUBB4B;TUBB4A	Tubulin beta-4B chain;Tubulin beta-4A chain	P68371;P04350;M0R2D3;M0QY85;M0QYM7;M0R0X0;M0QY37;M0QX14;M0R042;M0QZL7;M0R278;M0R2T4;A0A075B724	1.27994	0.250508	0.154381
PSAP	Prosaposin;Saposin-A;Saposin-B-Val;Saposin-B;Saposin-C;Saposin-D	C9JIZ6;P07602;Q5BJH1;A0A0J9YXB8	1.2471	0.250647	0.154381
LSM12	Protein LSM12 homolog	K7ELG9;Q3MHD2	1.3381	0.250668	0.154381
SMS	Spermine synthase	P52788;H7C2R7	0.758422	0.251265	0.154566
STK26;STK25;STK24	Serine/threonine-protein kinase 26;Serine/threonine-protein kinase 25;Serine/threonine-protein kinase 24;Serine/threonine-protein kinase 24 36 kDa subunit;Serine/threonine-protein kinase 24 12 kDa subunit	Q8NBY1;B4E0Y9;Q9P289;C9JJV0;C9JDH9;C9J6L2;C9JCC0;C9J232;H7C279;H0Y630;B4DR80;O00506;Q9Y6E0	0.721626	0.251401	0.154566
DNM1L	Dynamin-1-like protein	O00429;B4DPZ9;F8VUJ9;B4DDQ3;F8VZ52	0.754637	0.251585	0.154566
U2AF2	Splicing factor U2AF 65 kDa subunit	P26368;K7ENG2	0.794542	0.25292	0.155259
HMGN4	High mobility group nucleosome-binding domain-containing protein 4	O00479	1.29262	0.253153	0.155275
COPS3	COP9 signalosome complex subunit 3	Q9UNS2;H7C3P9;J3QKR0;C9JLV5;J3QL22;J3QS85;J3KTQ1;K7ES36	0.681432	0.253694	0.15548
HCFC1	Host cell factor 1;HCF N-terminal chain 1;HCF N-terminal chain 2;HCF N-terminal chain 3;HCF N-terminal chain 4;HCF N-terminal chain 5;HCF N-terminal chain 6;HCF C-terminal chain 1;HCF C-terminal chain 2;HCF C-terminal chain 3;HCF C-terminal chain 4;HCF C-terminal chain 5;HCF C-terminal chain 6	P51610;A6NEM2;H7C1C4	0.730277	0.253972	0.155503
RPS28	40S ribosomal protein S28	P62857	0.78992	0.2543	0.155503
YWHAQ	14-3-3 protein theta	P27348;E9PG15	0.798674	0.254353	0.155503
EXOSC9	Exosome complex component RRP45	D6RIY6;Q06265;D6R905;D6RAP4;D6RA17;H0Y9L5	0.731041	0.254972	0.155754
BZW2	Basic leucine zipper and W2 domain-containing protein 2	E7ETZ4;Q9Y6E2;E9PFD4;B5MCE7;B5MCH7;Q75MG1;E9PFE3;C9JF98;F8WDX8;E7EMS9	0.774209	0.256401	0.1565
FLNB	Filamin-B	O75369;A0A804HK76;E7EN95;A0A804HL72;A0A804HJC2;H7C5L4;A0A0C4DGA1	0.753766	0.256847	0.156645
RANBP3	Ran-binding protein 3	B7Z7F3;Q9H6Z4;K7EIJ4;K7EN31;K7ENJ2;K7EID7;K7ENB9;K7EPW1	0.744022	0.257547	0.15689
HIBADH	3-hydroxyisobutyrate dehydrogenase, mitochondrial	P31937;H7BZL2	1.33754	0.257867	0.15689
WASF2	Wiskott-Aldrich syndrome protein family member 2	Q9Y6W5	0.684278	0.257875	0.15689
EDF1	Endothelial differentiation-related factor 1	O60869	0.790537	0.258633	0.157223
BLVRB	Flavin reductase (NADPH)	P30043;A0A2R8YEP4;M0R192;A0A2R8Y7Y9;M0QZL1	1.27396	0.260164	0.158026
PPP6C	Serine/threonine-protein phosphatase 6 catalytic subunit;Serine/threonine-protein phosphatase 6 catalytic subunit, N-terminally processed	O00743	0.745126	0.260848	0.158302
CD2BP2	CD2 antigen cytoplasmic tail-binding protein 2	O95400	1.45261	0.261041	0.158302
PRDX6	Peroxiredoxin-6	P30041	0.795055	0.261639	0.158537
ARHGDIA	Rho GDP-dissociation inhibitor 1	J3KTF8;J3QQX2;P52565;J3KRE2;J3KRY1;J3KS60	0.782427	0.262327	0.15872
CPXM1	Probable carboxypeptidase X1	Q96SM3	1.45838	0.262363	0.15872
PAFAH1B2	Platelet-activating factor acetylhydrolase IB subunit beta	P68402;J3KNE3	0.59776	0.264513	0.159892
GLRX3	Glutaredoxin-3	O76003	0.744452	0.265439	0.160262
DLD	Dihydrolipoyl dehydrogenase, mitochondrial;Dihydrolipoyl dehydrogenase	P09622;E9PEX6;F8WDM5;A0A1W2PR83;F2Z2E3	1.31139	0.26566	0.160262
DDX6	Probable ATP-dependent RNA helicase DDX6	P26196;Q8IV96	0.752152	0.265767	0.160262
DKC1	H/ACA ribonucleoprotein complex subunit 4	O60832;C9IYT0;H7C2Q9;H7C0M1	1.2807	0.267818	0.16137
DPF2	Zinc finger protein ubi-d4	J3KMZ8;Q92785	1.40353	0.268105	0.161413
DSG1	Desmoglein-1	Q02413	1.69568	0.269346	0.16203
APEX1	DNA-(apurinic or apyrimidinic site) lyase;DNA-(apurinic or apyrimidinic site) lyase, mitochondrial	P27695;G3V5Q1;G3V3M6;A0A0C4DGK8;G3V3C7;G3V5M0;G3V359;G3V5D9;H7C4A8;G3V3Y6	0.782647	0.269874	0.162218
CNPY2	Protein canopy homolog 2	F8VXJ7;F8W031;Q9Y2B0;F8W1K5;H0YIH9;H0YI18;F8W1U5;F8VP03	1.36344	0.271234	0.162905
LYPLAL1	Lysophospholipase-like protein 1	Q5VWZ2	0.708794	0.272335	0.163149
NT5C2	Cytosolic purine 5-nucleotidase	A0A6Q8PHB5;A0A6Q8PHP0;P49902;Q5JUV4;H0YHR8;A0A6Q8PFH2;A0A6Q8PG36	1.29574	0.272348	0.163149
HNRNPF	Heterogeneous nuclear ribonucleoprotein F;Heterogeneous nuclear ribonucleoprotein F, N-terminally processed	P52597;A0A1B0GW42;H0YBG7;H0YBD7	0.762677	0.272732	0.163149
CRYZ	Quinone oxidoreductase	Q08257;A6NP24;C9JH92	0.791343	0.27295	0.163149
CSNK2A1;CSNK2A3	Casein kinase II subunit alpha;Casein kinase II subunit alpha 3	A0A2R8Y5A0;A0A2R8YF43;A0A2R8YD58;E7EU96;P68400;A0A2R8YDP2;A0A2R8YFU2;Q8NEV1;A0A087WY74;A0A2R8YEW1;V9GYA2;A0A2R8Y4D6;A0A2R8Y4H0	1.47962	0.273007	0.163149
HSPB1	Heat shock protein beta-1	A0A6Q8PGK1;P04792;A0A6Q8PFK8;A0A6Q8PHJ6;A0A6Q8PFE7;A0A6Q8PF43;A0A6Q8PHA6;A0A6Q8PH65;A0A6Q8PGY2;C9J3N8	0.788986	0.273167	0.163149
ARPC5L	Actin-related protein 2/3 complex subunit 5-like protein	Q9BPX5	0.739372	0.273314	0.163149
CUTC	Copper homeostasis protein cutC homolog	Q9NTM9;Q5TCZ7;A0A0B4J226	0.680085	0.27338	0.163149
CHORDC1	Cysteine and histidine-rich domain-containing protein 1	Q9UHD1;E9PPQ5;E9PIZ4;E9PSD5;E9PHZ2;E9PL00;E9PIF7	0.791433	0.274383	0.163561
PSMC2	26S protease regulatory subunit 7	P35998;C9JX88;C9JLS9	0.792984	0.274506	0.163561
PPIF	Peptidyl-prolyl cis-trans isomerase F, mitochondrial;Peptidyl-prolyl cis-trans isomerase	P30405;R4GN99;H0Y548	1.53618	0.275722	0.164156
PPP2R5D	Serine/threonine-protein phosphatase 2A 56 kDa regulatory subunit delta isoform	E9PFR3;Q14738;H0Y8C4;H0YJ35;Q96B13;H0YJ75;Q13362	0.748447	0.276521	0.164501
HK1	Hexokinase-1	P19367;B1AR62;Q2TB90	0.758577	0.276819	0.164548
YWHAB	14-3-3 protein beta/alpha;14-3-3 protein beta/alpha, N-terminally processed	P31946;Q4VY20;Q4VY19;A0A0J9YWE8;A0A0J9YWZ2	0.787129	0.277401	0.164763
LYAR	Cell growth-regulating nucleolar protein	Q9NX58	0.692123	0.280018	0.166159
SDF2L1	Stromal cell-derived factor 2-like protein 1	Q9HCN8	1.27693	0.280194	0.166159
BUB3	Mitotic checkpoint protein BUB3	O43684;J3QT28;J3QSX4	0.777758	0.280579	0.166256
TUBA1C	Tubulin alpha-1C chain	F5H5D3;Q9BQE3;A0A1W2PQM2;F8VVB9;F8VQQ4;F8VRZ4;F8VS66;F8VX09;F8VWV9;A6NHL2;F8VRK0;C9JEV8;C9JQ00;C9JJQ8;A0A7P0Z4A1;F8W0F6	1.38954	0.281898	0.166906
FEN1	Flap endonuclease 1	P39748;I3L3E9;F5H1Y3	1.27406	0.282614	0.167198
TIAL1	Nucleolysin TIAR	Q01085;E7ETJ9;A6NKZ9;E7ETC0;H7BY49;C9JTN7	0.740323	0.284355	0.168014
SNRPD2	Small nuclear ribonucleoprotein Sm D2	P62316;K7ERG4;K7EJB5	1.27979	0.284441	0.168014
ACP5	Tartrate-resistant acid phosphatase type 5	P13686;K7EJD9;K7EIP0;A0A3B3IS75;K7ESF2	1.25892	0.286005	0.168685
KIAA1429	Protein virilizer homolog	Q69YN4;H0YB68;H0YBN5	0.743577	0.286026	0.168685
RAB5C	Ras-related protein Rab-5C	K7ENY4;K7ERI8;K7ERQ8;P51148;F8VVK3	0.728107	0.287074	0.16917
TOMM70A	Mitochondrial import receptor subunit TOM70	O94826	0.717051	0.287897	0.169522
RMDN3	Regulator of microtubule dynamics protein 3	Q96TC7;H0YMB1;H0YLG5	1.40347	0.289355	0.170136
PRDX2	Peroxiredoxin-2	P32119;A6NIW5	0.808904	0.289392	0.170136
MCM6	DNA replication licensing factor MCM6	Q14566	0.802423	0.289777	0.170224
IFITM1;IFITM2;IFITM3	Interferon-induced transmembrane protein 1;Interferon-induced transmembrane protein 2;Interferon-induced transmembrane protein 3	P13164;A0A7P0T8E0;A0A7P0T9Q3;A0A7P0T9N0;A0A7P0TAF0;A0A7P0T953;E9PQN9;A0A7P0T921;E9PS44;A0A7P0TAW0;A0A7P0TA40;A0A7P0Z452;A0A7P0TB03;H7BYV1;A0A7P0TAH2;A0A7P0T8C2;Q01629;Q01628	1.29169	0.290162	0.170224
ACTR2	Actin-related protein 2	P61160;F5H6T1;A0A1B0GWD0;A0A1B0GWH0	0.79692	0.290223	0.170224
TWF2	Twinfilin-2	Q6IBS0;A0A7I2V2U8;A0A7I2V5D3;A0A7I2V5B1;D6RG15;H0Y858;A0A7I2YQM6;A0A7I2V3T5;H7C5I2	1.24881	0.290952	0.170497
TES	Testin	Q9UGI8;F8W7T0;H7BYK1	0.701994	0.291345	0.170497
SRM	Spermidine synthase	P19623;K7ESL0;K7EQ47;K7EL89;K7EKM4	0.811053	0.29137	0.170497
EIF3B	Eukaryotic translation initiation factor 3 subunit B	P55884;C9JZG1;C9JQN7	0.805862	0.292267	0.170889
THRAP3	Thyroid hormone receptor-associated protein 3	Q9Y2W1;A0A3B3ITZ9;H0YF14	1.24485	0.292705	0.171012
LSM8	U6 snRNA-associated Sm-like protein LSm8	O95777;F2Z2Y6;C9JIZ0;C9JNV3	1.27503	0.294687	0.171993
SPTBN1	Spectrin beta chain, non-erythrocytic 1	Q01082;A0A087WUZ3;F8W6C1;A4QPE4;O15020	1.21774	0.294842	0.171993
HSPA4	Heat shock 70 kDa protein 4	P34932;A0A087WYC1;A0A087WTS8	0.817893	0.295481	0.172232
EEF1A1;EEF1A1P5;EEF1A2	Putative elongation factor 1-alpha-like 3;Elongation factor 1-alpha 1;Elongation factor 1-alpha;Elongation factor 1-alpha 2	A0A7I2V659;A0A087WVQ9;Q5VTE0;P68104;A0A7I2V3H3;A0A7I2V5N4;A0A087WV01;A0A2U3TZH3;Q05639;Q5JR01;A0A2R8Y488;A6PW80;A0A2R8Y660;A0A6Q8PFK6;A0A2R8YDN5	0.781317	0.296202	0.172518
IFI30	Gamma-interferon-inducible lysosomal thiol reductase	P13284;M0QZG3	0.644986	0.297947	0.1734
HTRA2	Serine protease HTRA2, mitochondrial	A0A0C4DG44;O43464;P83110	0.78622	0.298766	0.173742
UBL4A	Ubiquitin-like protein 4A	P11441;Q5HY81;F8WB70	0.775147	0.299081	0.173791
LAMB4	Laminin subunit beta-4	A4D0S4;A0A0C4DG90	0.654075	0.302398	0.175508
HNRNPD	Heterogeneous nuclear ribonucleoprotein D0	Q14103;D6RAF8;H0Y8G5;H0YA96;D6RF44;D6RBQ9;D6RD83	0.803113	0.302505	0.175508
PTMA	Prothymosin alpha;Prothymosin alpha, N-terminally processed;Thymosin alpha-1	B8ZZQ6;P06454;B8ZZA1;B8ZZW7;H7C2N1	1.23641	0.302931	0.175534
MAP1B	Microtubule-associated protein 1B;MAP1B heavy chain;MAP1 light chain LC1	P46821;D6RA32;D6RA40;D6RCL2;D6RGJ3	0.817928	0.303217	0.175534
GYPC	Glycophorin-C	P04921	1.29693	0.30325	0.175534
ACTN4	Alpha-actinin-4	O43707	0.816817	0.304323	0.176019
BTF3	Transcription factor BTF3	A0A7I2V5Y3;P20290;H0Y9Y1;D6RDG3;A0A7I2YQL2;A0A7I2V3T6	0.68809	0.304614	0.176047
METTL21A	Protein N-lysine methyltransferase METTL21A	C9JSX1;C9JES0;H7BXH9;Q8WXB1	1.39139	0.304843	0.176047
EEA1	Early endosome antigen 1	Q15075	0.765136	0.305379	0.176047
KPNB1	Importin subunit beta-1	Q14974;J3KTM9;J3QR48;J3QKQ5;J3KS06;J3QRG4	0.80867	0.305433	0.176047
PIP	Prolactin-inducible protein	P12273	1.75549	0.305543	0.176047
G6PD	Glucose-6-phosphate 1-dehydrogenase	P11413;E7EUI8;E9PD92;E7EM57	0.820069	0.306354	0.176379
SKIV2L2	Superkiller viralicidic activity 2-like 2	P42285;D6REC7;H0Y8U3	0.805264	0.307546	0.176886
ACTC1;ACTG2;ACTA2;ACTA1	Actin, alpha cardiac muscle 1;Actin, gamma-enteric smooth muscle;Actin, aortic smooth muscle;Actin, alpha skeletal muscle	P68032;P63267;P62736;P68133;A6NL76;A0A804HKV3;F8WB63;B8ZZJ2;C9JFL5;F6UVQ4;F6QUT6	0.760743	0.307931	0.176886
MYH14	Myosin-14	Q7Z406;M0QY43	0.803245	0.307943	0.176886
RPS21	40S ribosomal protein S21	Q8WVC2;P63220;Q9BYK1;Q9BYK2	0.783179	0.308701	0.177186
PPP1R11	Protein phosphatase 1 regulatory subunit 11	O60927	1.27542	0.31124	0.178507
FSCN1	Fascin	Q16658;C9JFC0;A0A0A0MSB2;C9JPH9	0.823225	0.314581	0.180276
HNRNPA3	Heterogeneous nuclear ribonucleoprotein A3	A0A7I2V2R3;A0A7I2V5D8;A0A7I2V4J6;A0A7I2V4G0;P51991;A0A7I2V402	1.27368	0.314856	0.180276
CUTA	Protein CutA	O60888;C9IZG4	0.770327	0.315044	0.180276
PSMB1	Proteasome subunit beta type-1	P20618	0.808569	0.316199	0.180799
SMARCC2	SWI/SNF complex subunit SMARCC2	Q8TAQ2;F8VXC8;F8VZW6	1.21398	0.317681	0.181508
TMSB4X	Thymosin beta-4;Hematopoietic system regulatory peptide	P62328	0.601993	0.318898	0.182065
MYH9	Myosin-9	P35579;Q5BKV1;B1AH99;E7ERA5;A0A2R8Y4C3;A0A0C4DFM8;A1L2Z2;REV__S4R3H4;REV__E7EQT4;REV__Q9UKV3	0.82459	0.320736	0.182975
DR1	Protein Dr1	Q01658	1.22315	0.321396	0.183212
APOA1BP	NAD(P)H-hydrate epimerase	Q8NCW5;A0A7P0TAG8;A0A7P0T9Y2;Q5T3I4;A0A7P0Z426;Q5T3I3;A0A7P0TA18	0.771261	0.322137	0.183495
BCAT1	Branched-chain-amino-acid aminotransferase, cytosolic	P54687;A0A087WYF2;F5H2F2	0.797567	0.322948	0.183818
TAB1	TGF-beta-activated kinase 1 and MAP3K7-binding protein 1	Q15750	0.732921	0.32382	0.184175
GALNT10	Polypeptide N-acetylgalactosaminyltransferase 10	Q86SR1	1.2367	0.325397	0.184931
HBQ1	Hemoglobin subunit theta-1	P09105	0.726573	0.326462	0.185396
TSTA3	GDP-L-fucose synthase	E9PKL9;Q13630;E9PLH9;E9PP14;A0A0J9YX13;E9PP60	0.765226	0.328235	0.186163
SEC23B	Protein transport protein Sec23B	A0A2R8YFH5;Q15437;Q5QPE2;Q5QPE1;A0A2R8YF30;A0A2R8Y633;A0A2R8Y7S7	0.819715	0.328309	0.186163
ANXA11	Annexin A11	P50995;H0Y6E1	1.24835	0.328718	0.186255
FLNC	Filamin-C	Q14315	0.818578	0.330467	0.187104
MCM4	DNA replication licensing factor MCM4	A0A3B3IU45;P33991;A0A3B3ITP6;A0A3B3IT92;A0A3B3IS57;E5RG31;A0A3B3IRR8	0.822591	0.33131	0.187441
USP5	Ubiquitin carboxyl-terminal hydrolase 5	P45974;F5H571	1.2622	0.332064	0.187725
ZC3H15	Zinc finger CCCH domain-containing protein 15	Q8WU90;H7C466	1.26824	0.333149	0.188197
CNDP2	Cytosolic non-specific dipeptidase	Q96KP4;J3QKT2;A0A087WYZ1;J3KSV5;J3QLU1;J3QRD0;J3QKQ0;J3QR27;J3QL02;J3QRA8;J3QQN6;A0A087WVS2;J3KRD5;J3QRH4;J3KSS4;J3KRJ8;J3QRP4	0.833573	0.333571	0.188294
GMPR	GMP reductase 1	P36959	0.636543	0.334853	0.188875
TCOF1	Treacle protein	Q13428;A0A6I8PRA0	1.24132	0.33527	0.188969
PSMB2	Proteasome subunit beta type-2	P49721;A0A087WVV1	0.816437	0.335922	0.189058
NIT1	Nitrilase homolog 1	Q86X76	1.36927	0.335987	0.189058
CDK7;DCLK3	Cyclin-dependent kinase 7;Serine/threonine-protein kinase DCLK3	D6REC6;D6R9G1;D6RAD4;P50613;A0A1B0GTZ4;Q9C098	0.765218	0.336184	0.189058
OTUD6B	OTU domain-containing protein 6B	A0A0C4DH76;Q8N6M0	0.70186	0.337052	0.18935
SND1	Staphylococcal nuclease domain-containing protein 1	Q7KZF4;H7C597	0.816416	0.337207	0.18935
PPIA	Peptidyl-prolyl cis-trans isomerase A;Peptidyl-prolyl cis-trans isomerase A, N-terminally processed;Peptidyl-prolyl cis-trans isomerase	P62937;F8WE65;C9J5S7;A0A7I2V5J5;A0A7I2V4V1;E5RIZ5;A0A7P0S768;P0DN26;A0A0H2UH34;A0A0B4J2A2;A0A075B767;A0A075B759;Q9Y536;F5H284;P0DN37	0.832617	0.337654	0.189459
GOT2	Aspartate aminotransferase, mitochondrial	P00505	1.2179	0.338841	0.189932
MDC1	Mediator of DNA damage checkpoint protein 1	Q14676;H0Y6Z8;A2AB05	1.21488	0.339067	0.189932
TRIM28	Transcription intermediary factor 1-beta	Q13263;M0R0K9;M0R2I3;M0R3C0	1.26687	0.339255	0.189932
DTD1	D-tyrosyl-tRNA(Tyr) deacylase 1	Q8TEA8;A0A2R8YCT7;A0A2R8Y6X2	1.26433	0.340778	0.190642
SNRNP200	U5 small nuclear ribonucleoprotein 200 kDa helicase	O75643;A0A494C1A5	0.810467	0.342191	0.19129
SERPINB1	Leukocyte elastase inhibitor	P30740	0.830084	0.343436	0.191843
GDI1	Rab GDP dissociation inhibitor alpha	P31150;G5E9U5	1.2047	0.343809	0.191909
ALYREF	THO complex subunit 4	E9PB61;Q86V81	0.797979	0.345517	0.192719
RAB11B;RAB11A	Ras-related protein Rab-11B;Ras-related protein Rab-11A	Q15907;H3BMH2;H3BSC1;P62491;B4DQU5;M0R2D0;P57735	1.26038	0.347159	0.193434
MCMBP	Mini-chromosome maintenance complex-binding protein	Q9BTE3	1.28155	0.347519	0.193434
NA	NA	A0A0U1RQI2	1.43379	0.347572	0.193434
NUCKS1	Nuclear ubiquitous casein and cyclin-dependent kinase substrate 1	Q9H1E3	0.824094	0.348228	0.193621
DDX39B;DDX39A	Spliceosome RNA helicase DDX39B;ATP-dependent RNA helicase DDX39A	Q13838;Q5STU3;A0A0G2JJZ9;F6WLT2;F6TRA5;A0A0A0MT12;F6S4E6;O00148;A0A140T9X3;F6R6M7;A0A140T996;A0A140TA18;F6UJC5;F6QYI9;A0A140T9X9;A0A0G2JJL7;A0A140T9L4;A0A0G2JHN7;A0A140T9K1;A0A140T973;F6S2B7;F6U6E2;H0Y400;K7EPJ3;K7EN69;K7EQN7;F6SXL5;K7ENP6;K7EIL8;K7EL56;A0A140T9K2;A0A140T9N3;A0A0D9SEM9;H0YCC6	1.19711	0.348424	0.193621
MCTS1	Malignant T-cell-amplified sequence 1	Q9ULC4;A0A3B3IRV3	0.776269	0.348969	0.193667
CORO1B	Coronin-1B	Q9BR76;A0A087WW53;F5H390;F5H0D2	0.794506	0.349022	0.193667
SMARCA5	SWI/SNF-related matrix-associated actin-dependent regulator of chromatin subfamily A member 5	O60264	0.759578	0.349915	0.19398
HMGB1;HMGB1P1	High mobility group protein B1;Putative high mobility group protein B1-like 1	P09429;Q5T7C4;B2RPK0;P23497	0.828213	0.350103	0.19398
CHST12	Carbohydrate sulfotransferase 12	C9J991;Q9NRB3	1.37405	0.350812	0.194229
SYNCRIP	Heterogeneous nuclear ribonucleoprotein Q	A0A7I2V4Z0;A0A7I2YQN2;O60506;A0A7I2V5Q6;A0A7I2V346;B7Z645;A0A7I2V309;A0A7I2V2F2;A0A7I2YQV8;F6UXX1;A0A7I2V4J0;A0A7I2V2F0	0.823498	0.35179	0.194627
RPE;RPEL1	Ribulose-phosphate 3-epimerase;Ribulose-phosphate 3-epimerase-like protein 1	C9J6A7;Q96AT9;C9IYE8;E7ESZ6;C9J8S0;C9J9T0;C9IZU8;Q2QD12	0.757898	0.352806	0.195046
STAMBP	STAM-binding protein	A0A804HJ64;F5H5B9;A0A804HHV2;A0A804HII8;A0A804HIJ2;A0A804HHU9;A0A804HJS0;A0A804HKA6;A0A804HL27;O95630;A0A804HJC8;A0A804HKL2;C9JK83;A0A804HIF8;A0A804HI64;A0A804HIV0	0.749865	0.354248	0.195698
MIF	Macrophage migration inhibitory factor	P14174	0.754343	0.35485	0.19578
PSMA5	Proteasome subunit alpha type-5	P28066	0.811161	0.35494	0.19578
SOD1	Superoxide dismutase [Cu-Zn]	P00441;H7BYH4	0.821986	0.355177	0.19578
PFN1	Profilin-1	P07737;K7EJ44;CON__P02584;I3L3D5	0.840126	0.355976	0.196076
UPF1	Regulator of nonsense transcripts 1	Q92900	0.818348	0.357221	0.196617
SART3	Squamous cell carcinoma antigen recognized by T-cells 3	A0A499FI31;Q15020;F8VVK9;F8VZM2;A0A494C0L2;F8W667	1.19351	0.359805	0.197786
MTDH	Protein LYRIC	Q86UE4;E5RJU9;H0YBJ8;H0YB56	1.24548	0.35987	0.197786
MTPN	Myotrophin	P58546;C9JL85	1.26563	0.362413	0.199038
GOSR1	Golgi SNAP receptor complex member 1	F6RU00;B4DQA8;K7EJC8;E9PCW1;O95249	0.756979	0.362757	0.199046
PDXP	Pyridoxal phosphate phosphatase	Q96GD0	0.806237	0.362958	0.199046
SMNDC1	Survival of motor neuron-related-splicing factor 30	O75940;A0A6Q8PG47;A0A6Q8PFX6	0.780609	0.36356	0.19923
USP14	Ubiquitin carboxyl-terminal hydrolase;Ubiquitin carboxyl-terminal hydrolase 14	A6NJA2;P54578	0.827615	0.363945	0.199296
HMGN5	High mobility group nucleosome-binding domain-containing protein 5	Q5JSL0;Q5JSK6;P82970;Q5JSK9;Q5JSK8;Q5JSK7	0.82229	0.364293	0.199341
PSMB4	Proteasome subunit beta type-4	P28070	0.834491	0.366062	0.199901
BCL2L13	Bcl-2-like protein 13	Q9BXK5;E9PDD6;A0A087WX97;F2Z2C3;A0A087WW80;A0A0A0MR90;A0A087WTL4;F6VJB4	0.821744	0.366292	0.199901
SAMSN1	SAM domain-containing protein SAMSN-1	A0A2R8Y4K8;Q9NSI8;S6FRS6;O94885	0.837546	0.366431	0.199901
GLOD4	Glyoxalase domain-containing protein 4	F6TLX2;Q9HC38;I3L3Q4;I3L1I0;I3L1F4	0.839158	0.36664	0.199901
HBB	Hemoglobin subunit beta;LVV-hemorphin-7;Spinorphin	P68871;F8W6P5;A0A2R8Y7R2;A0A0J9YWK4	0.657153	0.366648	0.199901
FAHD1	Acylpyruvase FAHD1, mitochondrial	Q6P587	1.3229	0.367917	0.200223
FBXO22	F-box only protein 22	Q8NEZ5;H3BRE0;H3BVA4;H3BUC1;H3BTH6	0.799093	0.36822	0.200223
LACTB2	Beta-lactamase-like protein 2	Q53H82	1.20883	0.368327	0.200223
CHMP5	Charged multivesicular body protein 5	Q9NZZ3	0.746296	0.368511	0.200223
GTF2A1	Transcription initiation factor IIA subunit 1;Transcription initiation factor IIA alpha chain;Transcription initiation factor IIA beta chain	J3KNC0;P52655	1.39921	0.368573	0.200223
TXNDC17	Thioredoxin domain-containing protein 17	Q9BRA2;I3L0K2;I3L3M7;I3L2R6	0.75947	0.369187	0.200412
FIP1L1	Pre-mRNA 3-end-processing factor FIP1	Q6UN15;A0A0B4J203;H0Y8P7	0.805261	0.370428	0.20094
ATP5B	ATP synthase subunit beta, mitochondrial;ATP synthase subunit beta	P06576;H0YH81;F8W079;F8W0P7;H0YI37	1.21614	0.371591	0.201314
CCAR2	Cell cycle and apoptosis regulator protein 2	Q8N163;H0YB24;G3V119;E5RHJ4;A0A087X2B6	0.826162	0.371652	0.201314
CFDP1	Craniofacial development protein 1	Q9UEE9	0.681925	0.372262	0.201499
SZRD1	SUZ domain-containing protein 1	Q7Z422	1.21609	0.373626	0.202091
PUF60	Poly(U)-binding-splicing factor PUF60	A0A0J9YYL3;A0A0J9YVP6;A0A0J9YXJ8;A0A0J9YXX5;Q9UHX1;A0A0J9YVR6;E9PQ56;A0A0J9YWM1;H0YEM1;E9PN18;E9PMU7;E9PL19;H0YCP8	0.842978	0.374318	0.20232
ETF1	Eukaryotic peptide chain release factor subunit 1	P62495;B7Z7P8;D6RCB3;D6RJE8;I3L492	0.833965	0.375555	0.202842
TPM4	Tropomyosin alpha-4 chain	P67936;A0A2R8YE05;K7ENT6;A0A5F9UN72;K7EPB9	1.35685	0.376247	0.20307
GPN1	GPN-loop GTPase 1	Q9HCN4;F8WD09	1.31327	0.379273	0.204556
MAGEB2	Melanoma-associated antigen B2	O15479	0.741857	0.379998	0.2048
PPP5C	Serine/threonine-protein phosphatase 5;Serine/threonine-protein phosphatase	P53041;H0YDU8;A8MU39	0.848312	0.383463	0.206519
VPS26A	Vacuolar protein sorting-associated protein 26A	O75436;S4R3Q6;S4R2Y3	1.18441	0.383905	0.206609
DHX15	Pre-mRNA-splicing factor ATP-dependent RNA helicase DHX15	O43143	0.794513	0.384921	0.207007
COPB2	Coatomer subunit beta	H0Y938;H0YAC7;P35606;A0A7I2V258;A0A7I2V3G0;A0A7I2YQF9;D6R997;D6RBZ7;D6RCL6;D6RBG7;D6RBT6	0.835058	0.387742	0.208375
KIAA0319L	Dyslexia-associated protein KIAA0319-like protein	C9JVB2;H0Y4S8;B4DYG9;B1AN15;E7EN73;Q8IZA0	1.2285	0.390404	0.209596
SIL1	Nucleotide exchange factor SIL1	D6REA1;Q9H173;D6RIU8;A0RZB6;D6RG16;D6RBP7;D6RAI3	1.2388	0.390572	0.209596
PPP2R1A	Serine/threonine-protein phosphatase 2A 65 kDa regulatory subunit A alpha isoform	P30153;B3KQV6;C9J9C1;E9PH38;M0QXG4;M0R0K6;E9PPI5;E9PNM7;E9PHZ6	0.831131	0.391293	0.209833
GNB2L1	Guanine nucleotide-binding protein subunit beta-2-like 1;Guanine nucleotide-binding protein subunit beta-2-like 1, N-terminally processed	P63244;J3KPE3;H0YAF8;H0Y8W2;D6R9L0;D6RAC2;H0YAM7;D6R9Z1;D6RFX4;D6RHH4;D6REE5;H0Y8R5;D6RFZ9;D6RBD0;D6RF23;E9PD14;D6RAU2;H0Y9P0;D6RHJ5;D6R909;D6RGK8	1.21457	0.392255	0.210199
USO1	General vesicular transport factor p115	O60763	0.847268	0.393058	0.210479
SARNP	SAP domain-containing ribonucleoprotein	P82979;F8VZQ9;H0YHG0;F8VS12	0.833835	0.394278	0.210982
UQCRH	Cytochrome b-c1 complex subunit 6, mitochondrial	P07919	0.839615	0.395069	0.211105
SSB	Lupus La protein	P05455;E7ERC4;E9PGX9;E9PFL9	1.17853	0.395224	0.211105
SF3B3	Splicing factor 3B subunit 3	Q15393;J3QL37;J3QRB2;I3L4G7;H3BMB0;J3QKV4	1.17526	0.395851	0.211105
PSMB6	Proteasome subunit beta type-6;Proteasome subunit beta type	P28072;A0A087X2I4;I3L3X7	0.820647	0.395949	0.211105
STXBP2	Syntaxin-binding protein 2	Q15833;M0R0M7;M0QZ54;M0R118;A0A087WUN8;R4GMY7;M0R0D4;M0R1A1	0.764927	0.396051	0.211105
DLAT	Acetyltransferase component of pyruvate dehydrogenase complex;Dihydrolipoyllysine-residue acetyltransferase component of pyruvate dehydrogenase complex, mitochondrial	A0A7P0TA47;H0YDD4;A0A7P0TBK2;A0A7P0Z4G4;A0A7P0TAG1;A0A7P0T997;A0A7P0TAX2;A0A7P0TBE2;P10515;E9PEJ4	1.31051	0.396207	0.211105
ACO1	Cytoplasmic aconitate hydratase	P21399	0.816541	0.396477	0.211105
ELAVL1	ELAV-like protein 1	Q15717;M0QZR9;M0R055	0.825878	0.397575	0.21154
45174	Septin-5	C9JM82;B4DJ62;G3XAH0;Q99719;E7EPG2;E7EX32;F8W9E5;E7EQM7	1.22852	0.398304	0.211777
PPP1CB	Serine/threonine-protein phosphatase PP1-beta catalytic subunit;Serine/threonine-protein phosphatase	P62140;E7ETD8;C9J9S3;C9JP48	0.753962	0.400183	0.212388
IDE	Insulin-degrading enzyme	A0A7I2V3E3;A0A7I2V2P6;A0A7I2YQV5;A0A3B3ISG5;P14735;A0A7I2V610;A0A7I2V2S1;A0A7I2V4Q3;A0A7I2YQS6;A0A7I2V612;A0A7I2V373;A0A7I2V634;A0A7I2V4A4;A0A7I2V3K9;B3KSB8	0.817505	0.400364	0.212388
YWHAG	14-3-3 protein gamma;14-3-3 protein gamma, N-terminally processed	P61981	0.850556	0.400482	0.212388
CAPZA1	F-actin-capping protein subunit alpha-1	P52907	0.851615	0.400585	0.212388
NHP2L1	NHP2-like protein 1;NHP2-like protein 1, N-terminally processed	P55769	0.838821	0.401261	0.212414
GINS4	DNA replication complex GINS protein SLD5;DNA replication complex GINS protein SLD5, N-terminally processed;DNA replication complex GINS protein SLD5	Q9BRT9;E5RFF9	0.780795	0.401347	0.212414
VEGFA	Vascular endothelial growth factor A	A2A2V4;A0A0A0MSH7;H3BLW8;A0A0A0MTB2;A0A5F9ZH41;A0A0A0MSI7;A0A0A0MSH5;J3KPA4;P15692	1.24031	0.401482	0.212414
PMPCB	Mitochondrial-processing peptidase subunit beta	O75439;G3V0E4;F8WAZ6	0.808534	0.402194	0.212641
MCM3	DNA replication licensing factor MCM3	P25205;J3KQ69;A0A499FHX9;Q7Z6P5	0.853521	0.403382	0.213101
FTL	Ferritin light chain	P02792	1.2226	0.403632	0.213101
GOT1	Aspartate aminotransferase, cytoplasmic	P17174	0.843893	0.404447	0.213381
PHGDH	D-3-phosphoglycerate dehydrogenase	A0A286YF22;O43175;A0A2C9F2M7;A0A286YFA2;A0A286YFL2;A0A286YFM8;A0A286YER3;A0A286YFC8;A0A286YFB2;A0A286YF34;A0A286YFF3;A0A286YFK5;A0A286YF78	1.19129	0.40658	0.214356
CDK11A;CDK11B	Cyclin-dependent kinase 11A;Cyclin-dependent kinase 11B	J3KS35;E7ESP2;Q5QPR4;A0A0D9SEI3;Q5QPR3;A0A0D9SER5;A0A0D9SEN2;Q9UQ88;P21127	0.793634	0.40717	0.214516
CKB	Creatine kinase B-type	P12277;G3V4N7;H0YJG0;G3V461;G3V2I1;H0YJK0;P06732	1.16	0.407555	0.214569
SBDS	Ribosome maturation protein SBDS	Q9Y3A5;A0A087X020;F8WE72	0.844957	0.410671	0.216058
RPL29	60S ribosomal protein L29	A0A3B3ITT5;P47914	1.17963	0.411118	0.216141
UBE2K	Ubiquitin-conjugating enzyme E2 K	P61086;D6RDM7;D6RFX1	0.836272	0.411593	0.21624
ARPC4-TTLL3;ARPC4	Actin-related protein 2/3 complex subunit 4	F8WCF6;P59998;F8WDD7;A0A0A6YYG9;H7C0A3;F8WE39;F8WDW3;R4GN08	0.840015	0.412068	0.216264
NUDT5	ADP-sugar pyrophosphatase	A6NFX8;Q9UKK9;A6NJU6;A6NCQ0;H0YEY4;C9JYY9	0.854993	0.412215	0.216264
COPG2	Coatomer subunit gamma-2	Q9UBF2	0.783127	0.412653	0.216343
RBBP5	Retinoblastoma-binding protein 5	Q15291	1.23559	0.413489	0.216629
SUPT5H	Transcription elongation factor SPT5	O00267	0.787958	0.417121	0.21838
PPP2R2A	Serine/threonine-protein phosphatase 2A 55 kDa regulatory subunit B alpha isoform	P63151;E5RIY1;E5RFR9;A0A590UJJ1;A0A590UJY3;Q00005;Q66LE6;E5RHQ2;E5RJV2;H0YB06	1.18679	0.418915	0.218828
ME2	NAD-dependent malic enzyme, mitochondrial	A0A1W2PR68;A0A1W2PQT3;A0A1W2PPH1;A0A1W2PQH3;A0A1W2PQY8;P23368;A0A1W2PQ37;A0A1W2PQF8;A0A1W2PRH1;A0A1W2PRS2;A0A1W2PRY9;A0A1W2PQH4	1.17263	0.418952	0.218828
MAD2L1	Mitotic spindle assembly checkpoint protein MAD2A	Q13257	1.17072	0.419062	0.218828
MDH2	Malate dehydrogenase, mitochondrial;Malate dehydrogenase	P40926;G3XAL0	1.16427	0.4193	0.218828
EXOSC7	Exosome complex component RRP42	Q15024	0.811107	0.419435	0.218828
SMPD1	Sphingomyelin phosphodiesterase	P17405;H0YEP5;G3V1E1;E9PQT3	1.25421	0.422244	0.220037
PSAT1	Phosphoserine aminotransferase	Q9Y617	1.1666	0.422339	0.220037
C14orf142	Uncharacterized protein C14orf142	Q9BXV9	0.787747	0.422977	0.220217
HSPH1	Heat shock protein 105 kDa	Q92598;A0A0A0MSM0;R4GN69;Q5TBM3	1.1707	0.424751	0.220987
PUS1	tRNA pseudouridine synthase;tRNA pseudouridine synthase A, mitochondrial	F5H1S9;G8JLB3;Q9Y606;F5H168;F5GY32;F8W9U5;F5H1B2;F5GXL3	0.856687	0.425684	0.221192
ACTG1	Actin, cytoplasmic 2;Actin, cytoplasmic 2, N-terminally processed	P63261;I3L4N8;A0A804GS07;I3L3I0;I3L1U9;I3L3R2;K7EM38;J3KT65;A0A7P0TBL1	1.28583	0.425733	0.221192
PAK2	Serine/threonine-protein kinase PAK 2;PAK-2p27;PAK-2p34	Q13177;O75914;B1AKS5;H7C1X3;H0YCG5	1.18762	0.426819	0.221603
ACTR1A	Alpha-centractin	R4GMT0;P61163;A0A1B0GVS3;P42025	0.856026	0.430189	0.223198
SEC22B	Vesicle-trafficking protein SEC22b	O75396;A0A087X1A9	1.25013	0.431299	0.223619
CPNE1	Copine-1	F2Z2V0;B0QZ18;Q99829;H0Y524;Q5JX45;E7ENH5;A6PVH9;Q5JX56;Q5JX58;Q5JX59;Q5JX61;Q5JX60;Q5JX44;Q5JX52	0.84089	0.432101	0.223881
PACSIN2	Protein kinase C and casein kinase substrate in neurons protein 2	A0A0U1RR22;Q9UNF0;B0QYG7;B0QYG8;H0Y923	1.22314	0.432851	0.224115
CSTF1	Cleavage stimulation factor subunit 1	Q05048;A0A0A0MSZ9;A3KFI9	1.20203	0.433658	0.224306
METAP2	Methionine aminopeptidase 2	F8VQZ7;P50579;G3V1U3;F8VRR3;F8VY03;F8VZX9;F8VSC4	1.29202	0.433993	0.224306
PREP	Prolyl endopeptidase	P48147;A0A499FJL1	1.20827	0.434116	0.224306
RPLP2	60S acidic ribosomal protein P2	P05387;H0YDD8	0.85368	0.434985	0.2246
PHPT1	14 kDa phosphohistidine phosphatase	Q9NRX4	0.822535	0.435799	0.224866
MDH1	Malate dehydrogenase, cytoplasmic	P40925;A0A5K1VW95;B9A041;B8ZZ51;C9JF79;C9JRL4;C9JLV6	0.866652	0.439891	0.226691
TPI1	Triosephosphate isomerase	P60174;U3KPZ0;U3KQF3;U3KPS5	0.866996	0.43994	0.226691
TMOD1	Tropomodulin-1	P28289	0.809453	0.440861	0.22701
B2M	Beta-2-microglobulin;Beta-2-microglobulin form pI 5.3	P61769;H0YLF3;F5H6I0	1.16406	0.441635	0.227252
OXSM	3-oxoacyl-[acyl-carrier-protein] synthase, mitochondrial	Q9NWU1;C9J2G3;C9JQQ2;F8VNS3	1.19	0.444055	0.228341
ASF1A	Histone chaperone ASF1A	Q9Y294;K7ES22;Q9NVP2	0.770704	0.444895	0.22856
PPIL3	Peptidyl-prolyl cis-trans isomerase-like 3;Peptidyl-prolyl cis-trans isomerase	Q9H2H8;B8ZZ77;H7BZ14;C9K058;F8WC82;C9J4N2	1.17968	0.445137	0.22856
CAP1	Adenylyl cyclase-associated protein 1	Q01518;Q5T0R1;Q5T0R7;Q5T0R6;Q5T0R5;Q5T0R4;Q5T0R3;Q5T0R2;Q5T0R9;Q5T0S3;Q5T0R8;B7Z385;A0A087X0J3;A0A087WZ15;E9PDI2;P40123	0.853256	0.445395	0.22856
ACTR3	Actin-related protein 3	P61158;B4DXW1;F8WDR7;Q9P1U1;A0A0A0MTI9;H7C4J1;C9IZN3;Q9C0K3;F8WEW2;F8WE84	0.860425	0.446533	0.228988
RBMX;RBMXL1	RNA-binding motif protein, X chromosome;RNA-binding motif protein, X chromosome, N-terminally processed;RNA binding motif protein, X-linked-like-1	P38159;H3BT71;H0Y6E7;Q96E39;H3BR27;H3BUY5;A0A1B0GUK8;H3BNC1;O75526;Q8N7X1	0.852912	0.447934	0.229549
HNRNPA1;HNRNPA1L2	Heterogeneous nuclear ribonucleoprotein A1;Heterogeneous nuclear ribonucleoprotein A1, N-terminally processed;Heterogeneous nuclear ribonucleoprotein A1-like 2	P09651;A0A7I2V3W0;A0A7I2V3R8;F8W6I7;A0A7I2V2L6;F8VZ49;Q32P51;F8W646;A0A7I2YQX9;F8VTQ5;A0A2R8Y4L2;A0A7I2YQ85;A0A7I2V5U9;H0YH80;F8VYN5;A0A7I2V3W4;A0A7I2V3C7;A0A7I2YQV3;A0A7I2V4M0;A0A7I2V2Z4;A0A7I2V5T1;A0A7I2V334;A0A7I2V5H0	0.862501	0.448687	0.229778
GPI	Glucose-6-phosphate isomerase	P06744;A0A2U3TZU2;K7EQ48;A0A2R8Y6C7;A0A0J9YXP8;A0A0J9YYH3;A0A0J9YX90;K7ERC6;K7EPY4;K7EP41;K7ENA0;A0A0J9YXM3;K7ELR7;A0A2R8YF08;K7ERK8;K7EIL4;K7ESF4;A0A0J9YXH9;A0A0J9YYI8	0.86598	0.449531	0.230054
VCL	Vinculin	P18206;A0A096LPE1	0.863782	0.450665	0.230477
ERH	Enhancer of rudimentary homolog	P84090;G3V279	1.16777	0.451058	0.230521
PGLS	6-phosphogluconolactonase	O95336;M0R261;M0R1L2;M0R0U3	0.87047	0.454044	0.231889
GRPEL1	GrpE protein homolog 1, mitochondrial	Q9HAV7	1.1856	0.455072	0.232247
PFAS	Phosphoribosylformylglycinamidine synthase	O15067;H0YGH1;J3QSG0;J3QSH6;J3KTL4;J3QL39;J3KT98;J3KTQ5	0.87318	0.455501	0.232247
SIAE	Sialate O-acetylesterase	Q9HAT2	1.15617	0.456042	0.232247
C1orf123	UPF0587 protein C1orf123	Q9NWV4	0.860593	0.456321	0.232247
HSPA6	Heat shock 70 kDa protein 6	P17066	0.869418	0.45657	0.232247
RPP30	Ribonuclease P protein subunit p30	P78346;Q5VU11;Q5VU10	1.32713	0.456755	0.232247
AAMP	Angio-associated migratory cell protein	C9JG97;C9JEH3;Q13685;H7C0R2;C9JTS3	0.815313	0.45691	0.232247
TERF2IP	Telomeric repeat-binding factor 2-interacting protein 1	Q9NYB0;A0A590UJT3	0.804896	0.457459	0.232369
DSC1	Desmocollin-1	Q08554	1.32502	0.458167	0.23244
TMOD3	Tropomodulin-3	Q9NYL9;H0YKU1;H0YNJ8;H0YNU8	0.828785	0.458503	0.23244
ELP2	Elongator complex protein 2	Q6IA86;F5GWY6;K7ER35;F5GYE9	0.78634	0.458528	0.23244
GMFB	Glia maturation factor beta	G3V4P8;P60983;G3V3X4;M0QYG8;M0R1D2;M0R0C1	1.21738	0.45904	0.232529
PRRC2C	Protein PRRC2C	E7EPN9;Q9Y520;A0A0A0MS30;A0A2R8Y7F4;A0A2R8YET2;H7C5N8	1.16492	0.459511	0.232529
VPS35	Vacuolar protein sorting-associated protein 35	Q96QK1;I3L4S0;A0A1W2PP10;A0A3B3ITD4	1.16183	0.459634	0.232529
PYCR1	Pyrroline-5-carboxylate reductase 1, mitochondrial;Pyrroline-5-carboxylate reductase	P32322;J3QKT4;E2QRB3;J3QL24;J3KQ22;A0A087WZR9	0.842646	0.460797	0.23294
ARHGAP1	Rho GTPase-activating protein 1	Q07960;H0YE29	1.27641	0.461067	0.23294
GMPS	GMP synthase [glutamine-hydrolyzing]	P49915	0.849775	0.463192	0.233857
ARPC2	Actin-related protein 2/3 complex subunit 2	O15144;H7C3F9;G5E9S7;C9JTV5;G5E9J0	0.868481	0.465047	0.234636
MVD	Diphosphomevalonate decarboxylase	H3BP35;P53602;H3BRZ1;H3BVC4;H3BQ47	1.23995	0.466481	0.235201
OSBPL8	Oxysterol-binding protein;Oxysterol-binding protein-related protein 8	F8VUA7;F8VQX7;Q9BZF1	1.21299	0.466984	0.235297
PSMA7	Proteasome subunit alpha type-7	O14818;H0Y586;Q8TAA3;A0A087WYS6;F5GY34	0.852643	0.468598	0.235951
POLR2D	DNA-directed RNA polymerase II subunit RPB4	E9PHV4;O15514	0.833088	0.469401	0.236122
KPNA6	Importin subunit alpha-7	O60684;Q5TFJ7;S4R3E5	0.811207	0.469835	0.236122
HNRNPU	Heterogeneous nuclear ribonucleoprotein U	Q00839;A0A1W2PPS1;A0A1X7SBS1;A0A1W2PP35;Q5RI18;A0A1W2PQL0;A0A1W2PP34;A0A1W2PPH7;A0A1W2PRZ7;A0A1W2PQ74;A0A1W2PPL4;A0A1W2PQD4;A0A1W2PRI6;A0A1W2PPE9;A0A1W2PP22	1.15224	0.46988	0.236122
RPRD1A	Regulation of nuclear pre-mRNA domain-containing protein 1A	K7EP82;A0A0C4DGQ6;Q96P16	0.794238	0.470551	0.236301
DCPS	m7GpppX diphosphatase	Q96C86;A0A3B3ITF0	0.854254	0.470961	0.236349
CARHSP1	Calcium-regulated heat stable protein 1	Q9Y2V2;H3BSW7;H3BUY4;H3BPY5;H3BNU9;H3BTK3;I3L3X8	1.19947	0.473524	0.237476
WDR64	WD repeat-containing protein 64	H0Y6L4;A0A0C4DG52;B1ANS9	0.796929	0.473873	0.237492
CLASP1	CLIP-associating protein 1	Q7Z460;F8WA11;H0Y5T1	0.783755	0.474626	0.237711
SEPHS1	Selenide, water dikinase 1	P49903;Q5T5U6	0.7921	0.47617	0.23819
ECHS1	Enoyl-CoA hydratase, mitochondrial	P30084	1.19134	0.476264	0.23819
EHD1	EH domain-containing protein 1	A0A024R571;Q9H4M9;C9J2Z4;C9JC03;C9JDQ8	1.17347	0.476715	0.23819
LAP3	Cytosol aminopeptidase	P28838;H0Y9Q1;H0Y983	0.867908	0.477046	0.23819
SRRM1	Serine/arginine repetitive matrix protein 1	A9Z1X7;Q8IYB3;E9PCT1;M0R088;M0R1E7;M0QXG5	0.847816	0.477169	0.23819
EIF4A2	Eukaryotic initiation factor 4A-II;Eukaryotic initiation factor 4A-II, N-terminally processed	Q14240;E7EQG2;J3KSN7	1.3176	0.478189	0.238474
PRPF4B	Serine/threonine-protein kinase PRP4 homolog	Q13523;H0YDJ3	1.14685	0.478373	0.238474
CTNNBL1	Beta-catenin-like protein 1	A0A087WUB9;Q8WYA6	0.85018	0.478836	0.238547
EZR	Ezrin	E7EQR4;P15311	0.870131	0.479262	0.2386
TGFB1	Transforming growth factor beta-1;Latency-associated peptide	A0A499FJK2;P01137;A0A7I2YQL8;A0A7I2V5Z9	1.14903	0.479774	0.238697
TSN	Translin	E9PGT1;Q15631;H7C1D4;A0A0J9YVW2	0.873874	0.480253	0.238777
CASP3	Caspase-3;Caspase-3 subunit p17;Caspase-3 subunit p12	P42574;C9JXR7;A8MVM1	1.32824	0.482763	0.239866
NQO2	Ribosyldihydronicotinamide dehydrogenase [quinone]	P16083;Q5TD07;Q5TD05;A2A2U4	0.86638	0.483558	0.240102
PPID	Peptidyl-prolyl cis-trans isomerase D	Q08752	0.866526	0.485556	0.240935
APPL1	DCC-interacting protein 13-alpha	C9K0C4;Q9UKG1	0.816436	0.487776	0.241877
ENOPH1	Enolase-phosphatase E1	Q9UHY7;A0A0C4DGY8;D6RA00	0.842196	0.488841	0.242162
OXSR1	Serine/threonine-protein kinase OSR1	O95747;C9JIG9;F8WBK9	1.20438	0.488996	0.242162
HIST2H3A	Histone H3.2	Q71DI3	1.16424	0.489623	0.242312
ADI1	1,2-dihydroxy-3-keto-5-methylthiopentene dioxygenase	Q9BV57;A0A0G2JQN5	0.771321	0.490278	0.242477
MNAT1	CDK-activating kinase assembly factor MAT1	P51948	0.804216	0.493247	0.24374
SEC31A	Protein transport protein Sec31A	D6REX3;O94979;D6RHZ5;H7BXG7;H0Y9T9;H0YAF5;H0Y8V7;E9PKR7;H0Y8W8;H0YAB3	0.744152	0.49348	0.24374
HAT1	Histone acetyltransferase type B catalytic subunit	O14929	0.866106	0.4945	0.244083
EIF1;EIF1B	Eukaryotic translation initiation factor 1;Eukaryotic translation initiation factor 1b	K7EM18;P41567;O60739	0.804223	0.496482	0.244828
PDCD5	Programmed cell death protein 5	O14737;K7ESJ4;K7EQA1;Q3HM38;X6R2P6	0.879769	0.496662	0.244828
COL6A5	Collagen alpha-5(VI) chain	A8TX70;E9PAL5;H0Y935	0.839927	0.497019	0.244843
STMN2	Stathmin;Stathmin-2	E5RGX5;Q93045	0.878625	0.49871	0.245515
EXOSC5	Exosome complex component RRP46	M0R050;Q9NQT4	0.840103	0.499713	0.245711
SRSF1	Serine/arginine-rich splicing factor 1	J3KTL2;Q07955;J3KSR8;J3QQV5;J3KSW7;S4R3G0	1.14301	0.500004	0.245711
PCNP	PEST proteolytic signal-containing nuclear protein	Q8WW12	0.84327	0.50009	0.245711
HSPA14	Heat shock 70 kDa protein 14	Q0VDF9	0.810507	0.501998	0.246487
ANXA4	Annexin A4;Annexin	P09525;Q6P452;B4E1S2	0.856514	0.50389	0.247173
GDI2	Rab GDP dissociation inhibitor beta	P50395;Q5SX87;Q5SX91;V9GYF8;Q5SX90;Q5SX86;V9GYJ7	0.882083	0.504054	0.247173
THOC3	THO complex subunit 3	Q96J01	0.872052	0.5048	0.247268
CCDC9	Coiled-coil domain-containing protein 9	Q9Y3X0	0.851503	0.504906	0.247268
ACLY	ATP-citrate synthase	P53396;K7ESG8;K7EIE7	1.14557	0.505553	0.247373
BOLA2;BOLA2B	BolA-like protein 2	Q9H3K6;A0A087WZT3;H3BV85;H3BPT9;H3BTW0;A0A0B4J295;H3BVE0	1.34854	0.505778	0.247373
WDR1	WD repeat-containing protein 1	O75083;D6RD66	1.13125	0.506675	0.24765
PSMD7	26S proteasome non-ATPase regulatory subunit 7	P51665;H3BNT7;H3BTM8	0.874226	0.507146	0.247719
BLVRA	Biliverdin reductase A	P53004;C9J1E1	0.879977	0.507752	0.247854
COMT	Catechol O-methyltransferase	P21964;A0A7I2V370;E7EMS6	0.857905	0.510021	0.248799
CLIP1	CAP-Gly domain-containing linker protein 1	P30622;J3KP58;A0A3B3ITA2;F5H6A0;F5H0N7;F5H1T5;A0A3B3ISJ8	1.1684	0.510697	0.24882
ALAD	Delta-aminolevulinic acid dehydratase	P13716;B7ZBK6	0.858	0.510725	0.24882
ISYNA1	Inositol-3-phosphate synthase 1	Q9NPH2;J3QS51;J3KRH4;J3QKW9;J3QRY0;J3QRH1;J3QLD7	0.866177	0.511508	0.249039
USP10	Ubiquitin carboxyl-terminal hydrolase 10	Q14694;H3BNS8;H3BQP1;H3BQC6;J3KT19	1.19355	0.513084	0.249645
PDS5A	Sister chromatid cohesion protein PDS5 homolog A	Q29RF7	1.30904	0.513842	0.249851
STRAP	Serine-threonine kinase receptor-associated protein	Q9Y3F4;H0YH33	1.21149	0.515033	0.250269
NT5DC1	5-nucleotidase domain-containing protein 1	Q5TFE4;Q5QPD0	1.20613	0.516074	0.250341
NMT1	Glycylpeptide N-tetradecanoyltransferase 1	A0A7I2V539;P30419;A0A7I2V3U5;A0A7I2V3X4;A0A7I2V4Y5;K7EN82;B7Z8J4;Q5VUC6;O60551;K7EN42;A0A7I2V3M5	0.810721	0.516156	0.250341
CYCS	Cytochrome c	C9JFR7;P99999;CON__P62894	0.882588	0.516242	0.250341
PAIP1	Polyadenylate-binding protein-interacting protein 1	Q9H074;D6REB4;D6RJF2	0.860966	0.516516	0.250341
HSP90AB4P	Putative heat shock protein HSP 90-beta 4	Q58FF6	0.773809	0.516876	0.250342
MAPRE1	Microtubule-associated protein RP/EB family member 1	Q15691	0.892857	0.517618	0.250342
ARIH2	E3 ubiquitin-protein ligase ARIH2	O95376;C9JZ71	0.810614	0.517831	0.250342
ZBTB8OS	Protein archease	A0A087X0V4;Q8IWT0;D3DPQ2;A8K0B5;A0A087WTK6;A0A087WUU3;F6SII6;A0A087WW18;S4R426;A0A087X1H4;H7C3R6	0.844044	0.517851	0.250342
SNX6	Sorting nexin-6;Sorting nexin-6, N-terminally processed	G3V5X9;A0A0A0MRI2;Q9UNH7	0.814203	0.519542	0.250998
EIF5A;EIF5AL1	Eukaryotic translation initiation factor 5A-1;Eukaryotic translation initiation factor 5A;Eukaryotic translation initiation factor 5A-1-like	P63241;I3L397;I3L504;Q6IS14;F8WCJ1;C9J7B5;C9J4W5;Q9GZV4	0.872872	0.520345	0.251224
EFHD2	EF-hand domain-containing protein D2	Q96C19;H0Y4Y4;C9JTV4;Q8WYH2;A0A087X1Z2	0.868644	0.521275	0.251511
NSFL1C	NSFL1 cofactor p47	Q9UNZ2;F2Z2K0;R4GNE6;G3V4V8;R4GMY2	0.869358	0.522257	0.251823
SMARCE1	SWI/SNF-related matrix-associated actin-dependent regulator of chromatin subfamily E member 1	A0A2R8Y765;J3QKS7;A0A2R8Y7U4;A0A2U3TZQ7;A0A2R8Y7I9;A0A2R8Y4T4;A0A2R8YES3;A0A2R8Y855;B4DGM3;Q969G3;J3QR61	1.1749	0.523294	0.252161
CA8	Carbonic anhydrase-related protein	P35219	0.87973	0.524133	0.252403
MEMO1	Protein MEMO1	Q9Y316	1.23176	0.525259	0.252784
PPP2R4;DKFZp781M17165	Serine/threonine-protein phosphatase 2A activator	A6PVN5;Q15257;A0A804CD06;F6WIT2;Q68CR8;Q5T949;B7ZBQ0;A6PVN8;C9IZ76;A6PVN6;B7ZBP9;A6PVN7;B7ZBP7;A0A6Q8PH23;B4DDQ6;H0Y6E5	0.849474	0.525919	0.252939
GRB2	Growth factor receptor-bound protein 2	P62993;J3KT38;J3QRL5;J3QLF6	1.13803	0.526738	0.25317
SCAF11	Protein SCAF11	A0A0A0MTP7;F8VXG7;Q99590	1.224	0.527282	0.25327
LRRC59	Leucine-rich repeat-containing protein 59	Q96AG4;I3L223	0.867644	0.527806	0.25336
EPB41	Protein 4.1	P11171;A0A2R8YD30;A0A2U3TZH6;A0A3B3ITP0;A0A2R8Y7Y3;A0A2R8Y5Z6;A0A2R8Y5G2;A0A2R8Y420;A0A3B3IU06;A0A2R8YFR9;A0A2R8Y6G5;A0A2R8YCW8;A0A2R8Y570;A0A2R8Y6D0;A0A3B3IUD6;A0A2R8Y7N0;A0A1B0GWG0;A0A2R8Y4N6;A0A2R8Y6T6;A0A3B3ITC5;A0A2R8Y5C8;A0A2R8Y783;A0A0C4DH22;A0A2R8YFU8;Q4VXN1;Q4VXN0;A0A1B0GTW6;Q9H4G0	1.12742	0.529101	0.253819
ILF3	Interleukin enhancer-binding factor 3	Q12906;K7EKJ9;K7EQR9;K7ER69;K7EJ09;K7EM82;K7ERM6;K7ENK6;K7EKY0;K7EQ75	1.12669	0.530587	0.254369
XPO5	Exportin-5	Q9HAV4;H0Y3Q8;H0Y9I3	0.806588	0.532999	0.255259
DYNC1H1	Cytoplasmic dynein 1 heavy chain 1	Q14204;A0A7P0T9C4;A0A7P0TA13;A0A2R8Y5T0;A0A2R8Y706;A0A7P0T9R4;A0A7P0TAW9;A0A7P0T7V5;A0A7P0T916;A0A7P0T8N2;A0A7P0TBJ7;A0A7P0TAF3;A0A7P0TB75;A0A2R8Y6H2;A0A7P0T9K2;A0A7P0T9F1;A0A7P0T8W5;A0A2R8YFZ7;A0A7P0TAM4;A0A7P0T825;A0A7P0TB64;A0A7P0TAV5;A0A7P0T990;A0A804HHY6;A0A7P0T942;A0A2R8YGC7;A0A7P0T9S3;A0A7P0T934;A0A7P0T9Y3;A0A7P0TBC9;A0A7P0TAS7;A0A7P0TB96	0.855515	0.533122	0.255259
DNAH6	Dynein heavy chain 6, axonemal	Q9C0G6	1.20784	0.533908	0.25537
TYRO3	Receptor protein-tyrosine kinase;Tyrosine-protein kinase receptor TYRO3	H0YN24;H0YNK6;Q06418	0.836903	0.534035	0.25537
KPNA2	Importin subunit alpha-1	A0A7I2V3Z3;A0A7I2V351;A0A7I2V487;A0A7I2YQE1;P52292;J3QLL0;J3KS65	0.813275	0.535325	0.255727
EXOSC6	Exosome complex component MTR3	Q5RKV6	1.18443	0.5358	0.255727
GBA	Glucosylceramidase	A0A0G2JNZ5;A0A0G2JLB3;P04062;A0A0G2JNZ0	1.1354	0.535804	0.255727
AXL	Tyrosine-protein kinase receptor UFO;Receptor protein-tyrosine kinase	P30530;M0R0W6	0.875733	0.538712	0.256952
FAH	Fumarylacetoacetase	P16930;A0A804HJX2;H0YLC7;A0A804HJ13;B7Z4W2;H3BNP8	1.1241	0.539912	0.257361
SLC2A3;SLC2A14	Solute carrier family 2, facilitated glucose transporter member 3;Solute carrier family 2, facilitated glucose transporter member 14	P11169;Q8TDB8	1.25712	0.541693	0.258046
ARMT1	Protein-glutamate O-methyltransferase	Q9H993;F5GZY1	0.845695	0.543487	0.25864
PSMA3	Proteasome subunit alpha type-3	P25788;G3V4X5;G3V3W4;G3V5N4;H0YJ03	0.887461	0.54363	0.25864
DIABLO	Diablo homolog, mitochondrial	Q9NR28;A0A024RBT2;H7BZK7;A0A2U3TZH2;H7BZQ7	0.869405	0.544818	0.259041
RTN4	Reticulon-4;Reticulon	Q9NQC3;F8W914;H7C106;A0A0U1RQR6	0.882807	0.546259	0.259562
ARRB1	Beta-arrestin-1	P49407;H0YET9;E9PM35	1.19252	0.549536	0.260954
ARHGDIB	Rho GDP-dissociation inhibitor 2	P52566;F5H3P3;F5H6Q0;F5H2R5;H0YGX7	1.12019	0.551145	0.261457
GGCT	Gamma-glutamylcyclotransferase	O75223;M0QZK8;B8ZZK2;A0A0B4J1Y4;H7BZK5	1.12744	0.551292	0.261457
LARP1	La-related protein 1	A0A0B4J210;Q6PKG0;E5RH50;H0YC33;H0YAX9;H0YBJ5;H0YAN4;H0YBM7;H0YC73;H0YBW1	0.86396	0.553193	0.262193
LTA4H	Leukotriene A-4 hydrolase	P09960;B4DEH5	0.893126	0.556502	0.263595
TXNL4A	Thioredoxin-like protein 4A	P83876;K7EPA6;K7EJU2;K7ESL1;K7EMX5;O14835;K7ES07	0.84387	0.556997	0.263663
COLGALT1	Procollagen galactosyltransferase 1	Q8NBJ5;M0QYH0;M0QX72	0.884397	0.558996	0.264442
LSM3	U6 snRNA-associated Sm-like protein LSm3	P62310	1.12886	0.560445	0.264961
TSSC1	Protein TSSC1	F8WDX0;F8WB12;F8WDS8;C9J0U9;D3YTH5;A8MUM1;Q53HC9	1.17026	0.561277	0.265187
CSTF2	Cleavage stimulation factor subunit 2	E9PID8;E7EWR4;P33240;A0A0A0MT56;Q9H0L4	0.884131	0.562669	0.265678
ALDH9A1	4-trimethylaminobutyraldehyde dehydrogenase	P49189	0.889796	0.564569	0.266287
CTH	Cystathionine gamma-lyase	P32929	0.894565	0.564667	0.266287
ACTB	Actin, cytoplasmic 1;Actin, cytoplasmic 1, N-terminally processed	P60709;A0A6Q8PFE4;E7EVS6;A0A2R8Y793;A0A2R8YGF8;G5E9R0;A0A6Q8PH58;Q6S8J3;C9JUM1;C9JZR7;A0A2R8YFE2;C9JTX5;A0A2R8YEA7;A5A3E0;P0CG38;Q9BYX7;P0CG39;F8WCH0;A0A6Q8PGD7	1.12157	0.567641	0.267521
PSMA4	Proteasome subunit alpha type-4;Proteasome subunit alpha type;Proteasome subunit beta type	P25789;H0YN18;H0YMZ1;H0YL69;H0YMA1;H0YKT8;H0YLC2;H0YMI6;H0YKS0;H0YLS6;H0YMV3	0.894917	0.568132	0.267584
TUFM	Elongation factor Tu, mitochondrial	P49411;H3BNU3	1.16936	0.569504	0.268062
PPA2	Inorganic pyrophosphatase 2, mitochondrial	Q9H2U2;D6R967;H0Y9D8	0.867363	0.57056	0.268391
EXOSC8	Exosome complex component RRP43	Q96B26	0.893451	0.571502	0.268666
UBE2R2	Ubiquitin-conjugating enzyme E2 R2	Q712K3	1.17905	0.574549	0.269929
COL18A1	Collagen alpha-1(XVIII) chain;Endostatin	P39060;H7BXV5;H7C457	1.10377	0.575884	0.270257
RPRD1B	Regulation of nuclear pre-mRNA domain-containing protein 1B	Q9NQG5;A2A2M0;E9PQF3;E9PIQ9	0.896594	0.576265	0.270257
CCBL2	Kynurenine--oxoglutarate transaminase 3	Q6YP21;A0A0A0MRN7	0.891204	0.576326	0.270257
LAMTOR3	Ragulator complex protein LAMTOR3	Q9UHA4	0.890106	0.577002	0.270405
HIST2H2BE;HIST1H2BB;HIST1H2BO;HIST1H2BJ;HIST3H2BB	Histone H2B type 2-E;Histone H2B type 1-B;Histone H2B type 1-O;Histone H2B type 1-J;Histone H2B type 3-B	Q16778;P33778;P23527;P06899;Q8N257;Q6DRA6;Q6DN03	1.18147	0.57785	0.270633
PPP2CA;PPP2CB	Serine/threonine-protein phosphatase 2A catalytic subunit alpha isoform;Serine/threonine-protein phosphatase 2A catalytic subunit beta isoform;Serine/threonine-protein phosphatase	P67775;P62714;E5RHC1;E5RFI3;E5RHP4;E7ESG8;H0YC23;H0YBN9	0.900322	0.581564	0.272203
PRDX3	Thioredoxin-dependent peroxide reductase, mitochondrial	P30048	1.11655	0.582002	0.272238
PTK7	Inactive tyrosine-protein kinase 7	Q13308;Q86X91;F8WDG7	1.14153	0.582617	0.272356
PRRC2A	Protein PRRC2A	P48634	1.13388	0.582989	0.272361
TALDO1	Transaldolase	P37837;F2Z393;E9PM01;E9PKI8	0.902819	0.585205	0.273222
CMPK1	UMP-CMP kinase	P30085;Q5T0D2;A0A494BXC7	0.891201	0.585561	0.273222
TTLL12	Tubulin--tyrosine ligase-like protein 12	Q14166	1.13495	0.587957	0.274058
EML4	Echinoderm microtubule-associated protein-like 4	B5MBZ0;Q9HC35	0.874393	0.588682	0.274058
PSME3	Proteasome activator complex subunit 3	B3KQ25;K7ESG5;P61289;K9J957;K7EPX6;K7EKR3;A0A087WTV2;K7ENH2;K7EMD0	0.901953	0.588776	0.274058
MAPK1	Mitogen-activated protein kinase 1	P28482;E9PJF0;E9PQW4;P27361;B3KR49;E9PBK7;H0YDH9;K7ELV1;K7EN18;P31152;Q16659	1.11589	0.588813	0.274058
YOD1	Ubiquitin thioesterase OTU1	Q5VVQ6	0.861053	0.58966	0.274283
CD59	CD59 glycoprotein	E9PNW4;A0A2U3TZL5;P13987;H0YET2	0.889878	0.590344	0.274431
PARK7	Protein deglycase DJ-1	Q99497;K7EN27;K7ELW0	0.906808	0.590914	0.274525
PDIA3	NA	H7BZJ3	1.11033	0.591827	0.274575
PSMB7	Proteasome subunit beta type-7	Q99436;Q5TBG5	1.10221	0.592077	0.274575
RRM1	Ribonucleoside-diphosphate reductase large subunit	E9PL69;P23921	0.856531	0.592118	0.274575
ZNF638	Zinc finger protein 638	Q14966;A0A096LPK8	1.16268	0.592744	0.274696
GLMN	Glomulin	Q92990;M0QX84;M0QXG8	0.794327	0.594829	0.275492
CAPZB	F-actin-capping protein subunit beta	B1AK87;P47756;B1AK85;A0A6I8PIN8	1.1796	0.59686	0.276262
LHPP	Phospholysine phosphohistidine inorganic pyrophosphate phosphatase	Q9H008;Q5T1Z0	0.843819	0.597814	0.276533
HPRT1	Hypoxanthine-guanine phosphoribosyltransferase	P00492	1.11215	0.598649	0.276749
PSMA2	Proteasome subunit alpha type;Proteasome subunit alpha type-2	A0A024RA52;P25787;A0A7I2V2H3;A0A7I2YQP7;C9JCK5;H3BT36	0.901944	0.599923	0.277167
RAB4A;RAB4B	Ras-related protein Rab-4A;Ras-related protein Rab-4B	P20338;A0A087WYT5;P61018	0.876933	0.60084	0.27742
COPB1	Coatomer subunit beta	P53618;E9PP73;E9PP63;E9PKQ1	0.897584	0.60161	0.277605
EIF5	Eukaryotic translation initiation factor 5	P55010;H0YLZ1;H0YN40	1.11494	0.604972	0.278842
CMAS	N-acylneuraminate cytidylyltransferase	Q8NFW8	1.12732	0.605034	0.278842
YWHAE	14-3-3 protein epsilon	P62258;B4DJF2;I3L3T1;K7EM20;K7EIT4;I3L0W5	0.910718	0.607212	0.279674
HNRNPDL	Heterogeneous nuclear ribonucleoprotein D-like	A0A087WUK2;O14979	0.900831	0.609858	0.280721
AARSD1;PTGES3L-AARSD1	Alanyl-tRNA editing protein Aarsd1	L7N2F4;C9J5N1;B3KSP9;Q9BTE6	1.15899	0.61053	0.280858
GAPDH	Glyceraldehyde-3-phosphate dehydrogenase	P04406;E7EUT5;O14556	0.904231	0.611717	0.281232
NIT2	Omega-amidase NIT2	Q9NQR4;H7C579;F8WF70	1.11769	0.612487	0.281413
WIBG	Partner of Y14 and mago	Q9BRP8	0.904321	0.612884	0.281424
GRHPR	Glyoxylate reductase/hydroxypyruvate reductase	U3KQ56;Q9UBQ7	0.88982	0.614465	0.281977
OLA1	Obg-like ATPase 1	J3KQ32;Q9NTK5;C9JTK6;C9JCJ9	0.897672	0.615129	0.282109
POLR2E	DNA-directed RNA polymerases I, II, and III subunit RPABC1	A0A087WVZ9;A0A0A0MQR7;P19388;A0A087WVN5;A0A087WWX0	1.13889	0.61607	0.282368
ILF2	Interleukin enhancer-binding factor 2	B4DY09;Q12905;X6R6Z1;A0A0A0MRL0	1.09557	0.617078	0.282654
PFDN5	Prefoldin subunit 5	Q99471;H3BPF6;F8VNW6;H3BMQ1;A0A7I2V5H9;A0A0D9SFR8	0.885075	0.617549	0.282654
USP39	U4/U6.U5 tri-snRNP-associated protein 2	B9A018;Q53GS9;A0A087X1B2;A0A087WW31;F8WC91	0.911188	0.617823	0.282654
PSMD4	26S proteasome non-ATPase regulatory subunit 4	P55036;Q5VWC4;H0Y3Y9;A6PVX3;H0Y561;A2A3N6	0.898287	0.619957	0.283423
STMN1	Stathmin	P16949;A2A2D0	0.916136	0.620424	0.283423
CCS	Superoxide dismutase [Cu-Zn];Copper chaperone for superoxide dismutase	E9PP76;J3KNF4;O14618	1.14536	0.620637	0.283423
SUB1	Activated RNA polymerase II transcriptional coactivator p15	P53999;D6RC37;D6R970	0.909331	0.621062	0.283445
CSNK2B-LY6G5B-1181;CSNK2B-LY6G5B--991;CSNK2B;CSNK2B-LY6G5B-562	Casein kinase II subunit beta	Q5SRQ3;N0E472;A0A0G2JM12;P67870;N0E644;A0A0G2JM58;A0A7I2YQ78;Q5SRQ6;A0A7I2V500;A0A7I2YQQ2	0.904232	0.621636	0.283535
CLTB	Clathrin light chain B	P09497;D6RJD1	0.901703	0.623167	0.283854
CETN2	Centrin-2	P41208	0.880187	0.623225	0.283854
FAM192A	Protein FAM192A	H3BQQ6;H3BTI2;H3BTP8;H3BSY6;H3BP64;H3BUL4;H3BMX9;H3BU93;Q9GZU8	0.881642	0.62347	0.283854
G3BP2	Ras GTPase-activating protein-binding protein 2	Q9UN86;A0A7I2YQS2;A0A7I2V3E2;D6RAC7;D6RB17;A0A7I2V572;A0A7I2YQG8;D6RBR0;D6RBW8	0.895583	0.62567	0.284683
RDX	Radixin	A0A2R8Y5S7;P35241;A0A2R8Y7M3;E9PNV3;E9PQ82;A0A2R8Y5P0;A0A2R8Y4H6;E9PKN5	1.10022	0.626091	0.284702
FAF1	FAS-associated factor 1	Q9UNN5;B1ANM7;B3KT28	0.912478	0.629363	0.286017
RCSD1	CapZ-interacting protein	Q6JBY9;B7ZKW8;F6T4W9	0.904074	0.629961	0.286115
DDB1	DNA damage-binding protein 1	Q16531;A0A7P0TAK7;A0A7P0T965;A0A7P0Z4B9;A0A7P0T870;A0A7P0Z3Z5;A0A7P0TB30;F5GY55;F5GWI0;F5H2L3;A0A7P0Z4L2;F5GZY8;F5H198;A0A7P0TAX4	1.08529	0.630752	0.286301
ATP6V1F	V-type proton ATPase subunit F	Q16864	1.09814	0.63137	0.286405
[truncated: 283 more rows]

## Sheet: ATACseq
Ensembl stable gene ID	Symbol	Gene description	gene Chr	gene Start	gene End	gene Length	gene Strand	gene iD	distance To TSS	start	end	annotation	width	Conc	Conc HDAC6 KO	Conc CTR	log2FC	p value	FDR
[truncated: 92,298 more rows]

## Sheet: RNAseq
Ensembl stable gene ID	Symbol	Gene description	log2FC	logCPM	p value	FDR
[truncated: 17,799 more rows]
